# Supplementary material for: Multi-omics Analyses Reveal Synergistic Carbohydrate Metabolism in Streptococcus mutans-Candida albicans Mixed-Species Biofilms
Source: Infect Immun. 2019 Sep 19;87(10):e00339-19. doi: 10.1128/IAI.00339-19 (PMC6759298; doi:10.1128/IAI.00339-19)
Supplement: Supplemental file 1 [file IAI.00339-19-s0001.xlsx]

## Sheet: gene.description
Supplementary table 2: Transcriptomics data of C. albicans
Gene_id	chromosome	Strand	start	end	length	Ca_s_sp1_readcount	Ca_s_sp2_readcount	Ca_s_sp3_readcount	Ca_m_sp1_readcount	Ca_m_sp2_readcount	Ca_m_sp3_readcount	Ca_s_sp1_fpkm	Ca_s_sp2_fpkm	Ca_s_sp3_fpkm	Ca_m_sp1_fpkm	Ca_m_sp2_fpkm	Ca_m_sp3_fpkm	Ca_s_sp_group_fpkm	Ca_m_sp_group_fpkm	Ca_m_sp_readcount(Ca_m_spvsCa_s_sp)	Ca_s_sp_readcount(Ca_m_spvsCa_s_sp)	log2FoldChange(Ca_m_spvsCa_s_sp)	pval(Ca_m_spvsCa_s_sp)	padj(Ca_m_spvsCa_s_sp)	significant(Ca_m_spvsCa_s_sp)	biological_process	biological_process_description	cellular_component	cellular_component_description	molecular_function	molecular_function_description	KEGG AnnotInfo	KEGG url		Blast swiss prot
W5Q_00001	AJJF01000001.1	-	1803	2114	312	463	504	418	76	62	39	83.6361	85.9272	78.2328	30.0351	25.592	20.0414	82.5987	25.2228	81.8867	321.957	-1.9752	1.1303e-23	1.1657e-22	DOWN	--	--	--	--	--	--	hypothetical protein	http://www.genome.jp/dbget-bin/www_bget?cal:CaO19.13532		sp|C4YS59|PFF1_CANAW Vacuolar membrane protease OS=Candida albicans (strain WO-1) GN=CAWG_04918 PE=3 SV=1//1.40323e-20
W5Q_00002	AJJF01000001.1	+	3924	4691	768	3032	3118	2793	901	627	565	222.503	215.958	212.362	144.655	105.141	117.952	216.941	122.583	978.34	2082.32	-1.0898	4.0804e-16	2.5665e-15	DOWN	--	--	--	--	--	--	CTA224; CTA2 subfamily 2; weak similarity to L1 element protein	http://www.genome.jp/dbget-bin/www_bget?cal:CaO19.5700		-//-
W5Q_00003	AJJF01000001.1	-	4854	5201	348	6	9	10	5	10	11	0.971715	1.37568	1.67799	1.77158	3.70073	5.06795	1.34179	3.51342	12.8534	5.84586	1.1367	0.11714	0.1601	FALSE	--	--	--	--	--	--	--	--		--
W5Q_00004	AJJF01000001.1	+	5369	6907	1539	9604	10346	8954	2699	2339	1767	351.707	357.593	339.739	216.239	195.73	184.084	349.68	198.685	3185.6	6724.84	-1.0779	1.5516e-17	1.0779e-16	DOWN	--	--	--	--	--	--	TUP1; transcriptional repressor of filamentous growth; similar to S. cerevisiae TUP1 (YCR084C); eight potential WD domains; K06666 glucose repression regulatory protein TUP1	http://www.genome.jp/dbget-bin/www_bget?cal:CaO19.13528		sp|P0CY34|TUP1_CANAL Transcriptional repressor TUP1 OS=Candida albicans (strain SC5314 / ATCC MYA-2876) GN=TUP1 PE=2 SV=1//0
W5Q_00005	AJJF01000001.1	+	6984	8123	1089	2379	2226	2457	350	404	261	123.121	108.731	131.748	39.6288	47.7772	38.4265	121.2	41.9442	477.536	1651.46	-1.7901	5.6334e-26	6.5747e-25	DOWN	--	--	--	--	--	--	MVD1; diphosphomevalonate decarboxylase; intron and 5' exon upstream; K01597 diphosphomevalonate decarboxylase [EC:4.1.1.33]	http://www.genome.jp/dbget-bin/www_bget?cal:CaO19.13524		sp|Q6BY07|MVD1_DEBHA Diphosphomevalonate decarboxylase OS=Debaryomyces hansenii (strain ATCC 36239 / CBS 767 / JCM 1990 / NBRC 0083 / IGC 2968) GN=MVD1 PE=3 SV=2//2.38291e-176
W5Q_00006	AJJF01000001.1	-	8116	8967	852	783	887	771	553	512	399	51.7952	55.3782	52.8424	80.0306	77.3922	75.0848	53.3386	77.5025	688.569	567.913	0.27793	0.050957	0.075408	FALSE	--	--	--	--	--	--	--	--		--
W5Q_00007	AJJF01000001.1	+	9310	9837	528	136	160	125	11	16	12	14.5168	16.1191	13.8243	2.56879	3.90259	3.64389	14.8201	3.37176	18.6643	97.7298	-2.3885	2.1742e-14	1.2143e-13	DOWN	--	--	--	--	--	--	hypothetical protein	http://www.genome.jp/dbget-bin/www_bget?cal:CaO19.13520		-//-
W5Q_00008	AJJF01000001.1	-	9806	10534	729	557	641	511	61	55	59	43.0621	46.7719	40.9318	10.3175	9.71633	12.9761	43.5886	11.0033	83.6704	396.906	-2.246	2.8419e-33	4.957e-32	DOWN	--	--	--	--	--	--	CRD1; cardiolipin synthase; K08744 cardiolipin synthase [EC:2.7.8.-]	http://www.genome.jp/dbget-bin/www_bget?cal:CaO19.13519		sp|Q07560|CRD1_YEAST Cardiolipin synthase (CMP-forming) OS=Saccharomyces cerevisiae (strain ATCC 204508 / S288c) GN=CRD1 PE=1 SV=1//5.78994e-42
W5Q_00009	AJJF01000001.1	+	10544	12166	1623	6060	6535	5549	2530	2100	1719	210.437	214.181	199.647	192.208	166.636	169.815	208.088	176.22	2978.43	4219.8	-0.50262	7.9519e-05	0.00018575	DOWN	--	--	--	--	--	--	CCT8; similar to S. cerevisiae CCT8 (YJL008C) subunit of chaperonin Cct ring complex involved in cytoskeleton assembly and protein folding; K09500 T-complex protein 1 subunit theta	http://www.genome.jp/dbget-bin/www_bget?cal:CaO19.13518		sp|P47828|TCPQ_CANAX T-complex protein 1 subunit theta OS=Candida albicans GN=CCT8 PE=3 SV=2//2.21406e-23
W5Q_00010	AJJF01000001.1	-	12154	12834	681	1553	1657	1344	326	225	165	128.526	129.429	115.244	59.0257	42.5503	38.8468	124.4	46.8076	331.025	1058.22	-1.6766	2.111e-29	3.0081e-28	DOWN	--	--	--	--	--	--	TRP1; phosphoribosyl anthranilate isomerase originally cloned by complementation of an E. coli trpC mutant; unifunctional enzyme; similar to S. cerevisiae TRP1 (YDR007W), tryptophan biosynthesis; K01817 phosphoribosylanthranilate isomerase [EC:5.3.1.24]	http://www.genome.jp/dbget-bin/www_bget?cal:CaO19.13515		sp|P43073|TRPF_CANAL N-(5&apos;-phosphoribosyl)anthranilate isomerase OS=Candida albicans (strain SC5314 / ATCC MYA-2876) GN=TRP1 PE=3 SV=2//2.13158e-151
W5Q_00011	AJJF01000001.1	-	12821	14920	2100	1807	1825	1604	735	573	468	48.496	46.2273	44.6018	43.1557	35.14	35.731	46.4417	38.0089	830.527	1218.76	-0.55331	6.9318e-05	0.00016317	DOWN	--	--	--	--	--	--	VPS53; Vacuolar protein sorting	http://www.genome.jp/dbget-bin/www_bget?cal:CaO19.13513		sp|P87129|VPS53_SCHPO Vacuolar protein sorting-associated protein 53 OS=Schizosaccharomyces pombe (strain 972 / ATCC 24843) GN=vps53 PE=1 SV=1//1.39827e-59
W5Q_00012	AJJF01000001.1	+	15476	18532	3057	2626	2803	2506	1056	880	639	48.4135	48.7733	47.8689	42.5931	37.0727	33.5138	48.3519	37.7265	1200.79	1847.4	-0.62152	4.3807e-06	1.1875e-05	DOWN	--	--	--	--	--	--	KEL2; cell fusion and morphology	http://www.genome.jp/dbget-bin/www_bget?cal:CaO19.13511		sp|P50090|KEL2_YEAST Kelch repeat-containing protein 2 OS=Saccharomyces cerevisiae (strain ATCC 204508 / S288c) GN=KEL2 PE=1 SV=1//6.74819e-89
W5Q_00013	AJJF01000001.1	-	18587	20455	1869	1035	1100	967	748	922	736	31.2103	31.3068	30.2124	49.3472	63.5314	63.1374	30.9098	58.672	1147.54	721.961	0.66856	0.00046724	0.00097959	UP	--	--	--	--	--	--	RIM8; positive regulator of alkaline-induced genes via proteolysis of RIM101 transcription factor; contains potential Arrestin domains; similar to S. cerevisiae RIM8 (YGL045W) Regulator of IME2	http://www.genome.jp/dbget-bin/www_bget?cal:CaO19.13510		sp|Q9UW13|PALF_CANAL pH-response regulator protein palF/RIM8 OS=Candida albicans (strain SC5314 / ATCC MYA-2876) GN=RIM8 PE=2 SV=2//0
W5Q_00014	AJJF01000001.1	-	21492	22694	1203	41579	43485	36527	8677	6821	5622	1947.94	1922.78	1773.03	889.354	730.213	749.279	1881.25	789.615	9885.26	28274.9	-1.5162	4.1869e-34	7.5505e-33	DOWN	--	--	--	--	--	--	NSR1; potential RNA binding protein similar to S. cerevisiae NSR1 (YGR159C) nuclear localization sequence binding protein important in ribosome biogenesis; K11294 nucleolin	http://www.genome.jp/dbget-bin/www_bget?cal:CaO19.13509		sp|P27476|NSR1_YEAST Nuclear localization sequence-binding protein OS=Saccharomyces cerevisiae (strain ATCC 204508 / S288c) GN=NSR1 PE=1 SV=1//2.0529e-08
W5Q_00015	AJJF01000001.1	+	23010	24749	1740	1611	1792	1094	416	241	248	52.1811	54.7827	36.7143	29.4791	17.8375	22.8518	47.8927	23.3895	422.065	1039.38	-1.3002	1.3148e-06	3.7623e-06	DOWN	--	--	--	--	--	--	alpha-isopropylmalate synthase; K01649 2-isopropylmalate synthase [EC:2.3.3.13]	http://www.genome.jp/dbget-bin/www_bget?cal:CaO19.13505		sp|P06208|LEU1_YEAST 2-isopropylmalate synthase OS=Saccharomyces cerevisiae (strain ATCC 204508 / S288c) GN=LEU4 PE=1 SV=1//0
W5Q_00016	AJJF01000001.1	+	25047	25649	603	58882	61545	54293	9140	8419	6212	5503.42	5429.13	5257.68	1868.96	1798.08	1651.71	5396.74	1772.92	11146.2	40668.7	-1.8674	1.5991e-50	6.0407e-49	DOWN	--	--	--	--	--	--	RPL16; likely cytosolic ribosomal protein similar to S. cerevisiae RPL16A (YIL133C) large subunit protein L16; K02872 large subunit ribosomal protein L13Ae	http://www.genome.jp/dbget-bin/www_bget?cal:CaO19.13504		sp|P26784|RL16A_YEAST 60S ribosomal protein L16-A OS=Saccharomyces cerevisiae (strain ATCC 204508 / S288c) GN=RPL16A PE=1 SV=3//5.20167e-104
W5Q_00017	AJJF01000001.1	-	25885	26523	639	857	888	854	771	795	693	75.587	73.9208	78.0413	148.773	160.226	173.88	75.8497	160.96	1074.18	606.013	0.82581	5.6692e-09	2.0848e-08	UP	--	--	--	--	--	--	hypothetical protein	http://www.genome.jp/dbget-bin/www_bget?cal:CaO19.13503		-//-
W5Q_00018	AJJF01000001.1	-	27304	27651	348	416	467	381	148	178	116	67.3723	71.3826	63.9312	52.4388	65.873	53.4438	67.562	57.2519	208.402	293.711	-0.49503	0.0038515	0.007009	DOWN	--	--	--	--	--	--	hypothetical protein	http://www.genome.jp/dbget-bin/www_bget?cal:CaO19.13502		-//-
W5Q_00019	AJJF01000001.1	-	27731	28885	1155	3836	4435	3828	990	925	676	187.182	204.252	193.534	105.688	103.14	93.839	194.989	100.889	1215.12	2814.38	-1.2117	2.2065e-20	1.8882e-19	DOWN	--	--	--	--	--	--	GSF2; glucose signaling factor	http://www.genome.jp/dbget-bin/www_bget?cal:CaO19.13501		sp|Q04697|GSF2_YEAST Glucose-signaling factor 2 OS=Saccharomyces cerevisiae (strain ATCC 204508 / S288c) GN=GSF2 PE=1 SV=1//3.53228e-62
W5Q_00020	AJJF01000001.1	+	31058	32692	1635	7044	7356	7771	6112	5437	4166	242.811	239.32	277.541	460.931	428.261	408.526	253.224	432.573	7371.03	5179.63	0.50902	2.751e-05	6.8336e-05	UP	--	--	--	--	--	--	PHR2; C. albicans pH regulated cell wall protein Phr2p; similar to S. cerevisiae GAS1 (YMR307W) GPI anchored surface protein	http://www.genome.jp/dbget-bin/www_bget?cal:CaO19.13500		sp|O13318|PHR2_CANAL pH-responsive protein 2 OS=Candida albicans (strain SC5314 / ATCC MYA-2876) GN=PHR2 PE=2 SV=2//0
W5Q_00021	AJJF01000001.1	-	33691	34977	1287	1580	1616	1382	483	456	341	69.1904	66.7909	62.7042	46.2742	45.6303	42.481	66.2285	44.7952	601.284	1065	-0.82473	4.0514e-09	1.5037e-08	DOWN	--	--	--	--	--	--	BFA1; weak similarity to C termini of S. pombe byr4 (SPAC222.10c) and S. cerevisiae BFA1 (YJR053W) which both function in spindle checkpoint; K02181 cell cycle arrest protein BFA1	http://www.genome.jp/dbget-bin/www_bget?cal:CaO19.6080		-//-
W5Q_00022	AJJF01000001.1	-	35307	35379	73	14	1	11	5	9	3	10.8087	0.728672	8.79908	8.44535	15.8777	6.58896	6.77881	10.304	7.90722	6.2208	0.34607	0.67554	0.73207	FALSE	--	--	--	--	--	--	--	--		--
W5Q_00023	AJJF01000001.1	+	35812	36711	900	48	27	51	129	142	95	3.00584	1.59579	3.30899	17.6733	20.3195	16.9239	2.63687	18.3056	172.142	29.7634	2.532	1.6666e-26	2.0189e-25	UP	--	--	--	--	--	--	potential Zinc knuckle domain	http://www.genome.jp/dbget-bin/www_bget?cal:CaO19.6079		-//-
W5Q_00024	AJJF01000001.1	-	36689	37358	670	51	51	46	161	141	125	4.29005	4.04902	4.00913	29.6293	27.1026	29.9126	4.11607	28.8815	201.691	34.4674	2.5488	3.5111e-29	4.9155e-28	UP	--	--	--	--	--	--	--	--		-//-
W5Q_00025	AJJF01000001.1	+	37482	39443	1962	325	228	304	292	316	237	9.3358	6.18145	9.04778	18.3508	20.7422	19.3672	8.18834	19.4867	399.452	201.159	0.98968	1.5353e-08	5.4002e-08	UP	--	--	--	--	--	--	POL93; polyprotein of retrotransposon Tca8; N terminus similar to nonallelic CaP19.3522	http://www.genome.jp/dbget-bin/www_bget?cal:CaO19.6078		sp|Q7LHG5|YI31B_YEAST Transposon Ty3-I Gag-Pol polyprotein OS=Saccharomyces cerevisiae (strain ATCC 204508 / S288c) GN=TY3B-I PE=3 SV=2//2.5554e-31
W5Q_00026	AJJF01000001.1	+	40482	42038	1557	3122	3278	2760	478	437	279	113.009	111.989	103.511	37.8538	36.146	28.7299	109.503	34.2432	555.685	2130.15	-1.9386	1.315e-44	3.8686e-43	DOWN	--	--	--	--	--	--	similar to S. cerevisiae YOR161C	http://www.genome.jp/dbget-bin/www_bget?cal:CaO19.13498		sp|Q5AB93|PNS1_CANAL Protein PNS1 OS=Candida albicans (strain SC5314 / ATCC MYA-2876) GN=PNS1 PE=3 SV=1//0
W5Q_00027	AJJF01000001.1	+	42192	42977	786	357	396	337	228	132	117	25.5984	26.7995	25.0366	35.767	21.6281	23.8661	25.8115	27.0871	220.678	253.499	-0.20003	0.4095	0.47819	FALSE	--	--	--	--	--	--	--	--		--
W5Q_00028	AJJF01000001.1	-	42974	43522	549	749	768	754	453	476	355	76.8912	74.4121	80.1985	101.741	111.661	103.675	77.1673	105.692	606.009	529.763	0.19399	0.18727	0.24294	FALSE	--	--	--	--	--	--	--	--		--
W5Q_00029	AJJF01000001.1	+	43676	44422	747	1242	1239	1285	674	779	571	93.7062	88.2278	100.45	111.253	134.302	122.556	94.128	122.704	958.393	879.52	0.1239	0.39602	0.46509	FALSE	--	--	--	--	--	--	--	--		--
W5Q_00030	AJJF01000001.1	-	44485	45360	876	29049	33144	27963	5495	4919	4533	1868.94	2012.59	1864	773.453	723.169	829.66	1915.18	775.427	7082.59	20962.4	-1.5655	6.7509e-37	1.3858e-35	DOWN	--	--	--	--	--	--	HMX1; heme oxygenase induced when hemin is sole source of iron; similar to S. cerevisiae HMX1 (YLR205C)	http://www.genome.jp/dbget-bin/www_bget?cal:CaO19.13494		sp|P32339|HMX1_YEAST Heme-binding protein HMX1 OS=Saccharomyces cerevisiae (strain ATCC 204508 / S288c) GN=HMX1 PE=2 SV=3//8.51917e-53
W5Q_00031	AJJF01000001.1	+	46778	48120	1343	575	550	529	293	248	169	24.1301	21.7842	23.001	26.9006	23.7817	20.1757	22.9718	23.6193	330.295	385.713	-0.22377	0.20971	0.26862	FALSE	--	--	--	--	--	--	--	--		--
W5Q_00032	AJJF01000001.1	-	48515	50752	2238	2161	2205	2087	1328	1187	1015	54.4204	52.4087	54.454	73.1659	68.3058	72.7151	53.761	71.3956	1665.73	1504.21	0.14715	0.26775	0.33255	FALSE	--	--	--	--	--	--	--	--		--
W5Q_00033	AJJF01000001.1	+	53027	56230	3204	32845	34432	28814	8445	6611	5349	577.755	571.643	525.144	324.996	265.731	267.669	558.181	286.132	9539.42	22343.3	-1.2279	5.9958e-23	5.9161e-22	DOWN	--	--	--	--	--	--	P-type ATPase, Na+ efflux; K01537 Ca2+-transporting ATPase [EC:3.6.3.8]	http://www.genome.jp/dbget-bin/www_bget?cal:CaO19.13491		sp|Q01896|ATN2_YEAST Sodium transport ATPase 2 OS=Saccharomyces cerevisiae (strain ATCC 204508 / S288c) GN=ENA2 PE=1 SV=1//0
W5Q_00034	AJJF01000001.1	+	56880	58028	1149	3864	4193	4282	1745	1617	1297	189.533	194.115	217.618	187.26	181.241	180.983	200.422	183.162	2194.7	2880.51	-0.3923	0.0022108	0.0042068	DOWN	--	--	--	--	--	--	similar to S. cerevisiae YDR346C	http://www.genome.jp/dbget-bin/www_bget?cal:CaO19.13489		sp|Q5ABA2|SVF1_CANAL Survival factor 1 OS=Candida albicans (strain SC5314 / ATCC MYA-2876) GN=SVF1 PE=3 SV=1//0
W5Q_00035	AJJF01000001.1	-	58374	60002	1629	2054	2188	1798	1781	1940	1723	71.0635	71.4465	64.4519	134.807	153.373	169.583	68.9873	152.588	2597.72	1403.88	0.88782	8.9932e-08	2.9442e-07	UP	--	--	--	--	--	--	similar to aldehyde dehydrogenases; K00128 aldehyde dehydrogenase (NAD+) [EC:1.2.1.3]	http://www.genome.jp/dbget-bin/www_bget?cal:CaO19.13487		sp|P30838|AL3A1_HUMAN Aldehyde dehydrogenase, dimeric NADP-preferring OS=Homo sapiens GN=ALDH3A1 PE=1 SV=3//4.19497e-105
W5Q_00036	AJJF01000001.1	+	61521	62492	972	3852	4187	3821	1035	888	755	223.351	229.135	229.55	131.294	117.656	124.537	227.345	124.496	1260.84	2762.25	-1.1315	3.598e-18	2.6432e-17	DOWN	--	--	--	--	--	--	similar to hypothetical protein	http://www.genome.jp/dbget-bin/www_bget?cal:CaO19.13486		-//-
W5Q_00037	AJJF01000001.1	+	62898	64574	1677	1636	1587	1660	637	601	506	54.9816	50.3383	57.8019	46.8357	46.1539	48.3767	54.374	47.1221	824.357	1140.61	-0.46847	0.00054282	0.0011277	DOWN	--	--	--	--	--	--	ATG18; similar to P.pastoris Gsa12 and S. cerevisiae ATG18 (YFR021W) required for cytoplasm-to-vacuole transport, pexophagy, and autophagy in S. cerevisiae; potential WD40 domain; K17908 autophagy-related protein 18	http://www.genome.jp/dbget-bin/www_bget?cal:CaO19.13485		sp|Q5ABA6|ATG18_CANAL Autophagy-related protein 18 OS=Candida albicans (strain SC5314 / ATCC MYA-2876) GN=ATG18 PE=3 SV=1//0
W5Q_00038	AJJF01000001.1	+	64740	66253	1437	11786	12325	11673	2917	2671	2173	462.25	456.231	474.344	250.294	239.378	242.45	464.275	244.04	3656.65	8341.11	-1.1897	1.7663e-21	1.5995e-20	DOWN	--	--	--	--	--	--	UBP6; ubiquitin-specific protease; K11843 ubiquitin carboxyl-terminal hydrolase 14 [EC:3.4.19.12]	http://www.genome.jp/dbget-bin/www_bget?cal:CaO19.13484		sp|P43593|UBP6_YEAST Ubiquitin carboxyl-terminal hydrolase 6 OS=Saccharomyces cerevisiae (strain ATCC 204508 / S288c) GN=UBP6 PE=1 SV=1//3.72192e-120
W5Q_00039	AJJF01000001.1	-	66413	66955	453	1169	1435	1133	428	409	303	145.44	168.503	146.049	116.497	116.277	107.242	153.331	113.338	535.559	867.576	-0.69594	1.0753e-06	3.1147e-06	DOWN	--	--	--	--	--	--	--	--		sp|P43594|MIC19_YEAST MICOS complex subunit MIC19 OS=Saccharomyces cerevisiae (strain ATCC 204508 / S288c) GN=MIC19 PE=1 SV=1//1.27974e-21
W5Q_00040	AJJF01000001.1	+	67252	67572	321	2525	2761	2670	845	880	552	443.326	457.526	485.706	324.58	353.057	275.71	462.186	317.782	1065	1855.18	-0.80071	2.5904e-09	9.8376e-09	DOWN	--	--	--	--	--	--	similar to S. cerevisiae YPL098C	http://www.genome.jp/dbget-bin/www_bget?cal:CaO19.13483		sp|Q02889|MGR2_YEAST Protein MGR2 OS=Saccharomyces cerevisiae (strain ATCC 204508 / S288c) GN=MGR2 PE=1 SV=1//8.97707e-25
W5Q_00041	AJJF01000001.1	-	67728	69053	1326	687	677	683	577	485	472	29.1998	27.1581	30.0777	53.6541	47.1048	57.0712	28.8119	52.61	726.89	477.798	0.60534	3.6271e-05	8.8889e-05	UP	--	--	--	--	--	--	FMP30; similar to S. cerevisiae FMP30 (YPL103C) mitochondrial protein	http://www.genome.jp/dbget-bin/www_bget?cal:CaO19.13482		sp|Q02883|FMP30_YEAST N-acyl-phosphatidylethanolamine-hydrolyzing phospholipase D, mitochondrial OS=Saccharomyces cerevisiae (strain ATCC 204508 / S288c) GN=FMP30 PE=1 SV=1//4.83395e-88
W5Q_00042	AJJF01000001.1	-	69245	71500	2256	1784	1726	1613	1359	1131	882	44.568	40.6964	41.7506	74.2764	64.564	62.6827	42.3383	67.1744	1578.07	1193.99	0.40237	0.0016222	0.003142	UP	--	--	--	--	--	--	GCN20; ATP-binding cassette protein similar to S. cerevisiae GCN20 (YFR009W) involved in the regulation of translational elongation; K06158 ATP-binding cassette, subfamily F, member 3	http://www.genome.jp/dbget-bin/www_bget?cal:CaO19.13481		sp|P43535|GCN20_YEAST Protein GCN20 OS=Saccharomyces cerevisiae (strain ATCC 204508 / S288c) GN=GCN20 PE=1 SV=1//0
W5Q_00043	AJJF01000001.1	-	71680	72039	360	9084	9566	8000	3817	3399	2948	1422.14	1413.46	1297.64	1307.34	1215.95	1312.94	1377.75	1278.74	4799	6196.58	-0.36874	0.0025874	0.0048526	DOWN	--	--	--	--	--	--	TTR11; one of two potential glutaredoxin genes similar to S. cerevisiae TTR1 (YDR513W) mitochondrial glutaredoxin	http://www.genome.jp/dbget-bin/www_bget?cal:CaO19.13480		sp|P17695|GLRX2_YEAST Glutaredoxin-2, mitochondrial OS=Saccharomyces cerevisiae (strain ATCC 204508 / S288c) GN=GRX2 PE=1 SV=3//3.45093e-31
W5Q_00044	AJJF01000001.1	-	72313	73341	1029	1675	1703	1915	935	806	586	91.7417	88.0347	108.673	112.038	100.876	91.3063	96.1497	101.407	1086.94	1238.21	-0.18798	0.23681	0.29878	FALSE	--	--	--	--	--	--	--	--		--
W5Q_00045	AJJF01000001.1	+	73795	74724	930	836	944	714	497	352	305	50.6629	53.9938	44.8314	65.8937	48.7446	52.5818	49.8294	55.74	538.77	578.658	-0.10304	0.5414	0.60711	FALSE	--	--	--	--	--	--	--	--		--
W5Q_00046	AJJF01000001.1	+	74904	75572	669	440	563	431	345	297	233	37.0675	44.7648	37.62	63.5863	57.1738	55.8404	39.8175	58.8668	410.28	332.668	0.30253	0.049953	0.074093	FALSE	--	--	--	--	--	--	--	--		--
W5Q_00047	AJJF01000001.1	-	75788	78229	2442	666	712	649	363	351	287	15.3708	15.5092	15.5191	18.3287	18.5109	18.8432	15.4664	18.5609	472.95	472.102	0.0025901	0.99282	1	FALSE	--	--	--	--	--	--	--	--		--
W5Q_00048	AJJF01000001.1	-	78751	80919	2169	1618	1766	1421	1263	1282	1135	42.0423	43.3098	38.2562	71.7983	76.1194	83.8986	41.2027	77.2721	1750.12	1116.3	0.64873	2.0051e-06	5.6216e-06	UP	--	--	--	--	--	--	BUL2; one of five C. albicans proteins similar to S. cerevisiae BUL1 and BUL2 proteins that interact with Rsp5p ubiquitin ligase	http://www.genome.jp/dbget-bin/www_bget?cal:CaO19.13475		sp|Q03758|BUL2_YEAST Ubiquitin ligase-binding protein BUL2 OS=Saccharomyces cerevisiae (strain ATCC 204508 / S288c) GN=BUL2 PE=1 SV=1//4.53788e-26
W5Q_00049	AJJF01000001.1	+	81571	83481	1911	1316	1394	1023	706	542	493	38.8117	38.8022	31.2595	45.5527	36.5263	41.3623	36.2911	41.1471	818.236	865.821	-0.081553	0.56044	0.62506	FALSE	--	--	--	--	--	--	--	--		--
W5Q_00050	AJJF01000001.1	+	83770	84942	1173	854	790	646	750	850	700	41.0324	35.8248	32.159	78.8377	93.3228	95.6794	36.3387	89.28	1094.88	532.42	1.0401	3.5346e-09	1.3181e-08	UP	--	--	--	--	--	--	CNS1; component of Hsp90 chaperone complex	http://www.genome.jp/dbget-bin/www_bget?cal:CaO19.13473		sp|P33313|CNS1_YEAST Hsp70/Hsp90 co-chaperone CNS1 OS=Saccharomyces cerevisiae (strain ATCC 204508 / S288c) GN=CNS1 PE=1 SV=1//6.9677e-135
W5Q_00051	AJJF01000001.1	-	84981	87365	2385	461	454	430	502	426	335	10.8938	10.1256	10.528	25.9529	23.0032	22.5203	10.5158	23.8255	591.88	313.545	0.91663	8.9893e-10	3.5403e-09	UP	--	--	--	--	--	--	similar to neurofilament protein	http://www.genome.jp/dbget-bin/www_bget?cal:CaO19.13470		-//-
W5Q_00052	AJJF01000001.1	+	87641	88570	930	1327	1468	1209	702	545	501	80.4183	83.9649	75.9121	93.0732	75.4711	86.3721	80.0984	84.9721	822.457	930.603	-0.17822	0.19766	0.25504	FALSE	--	--	--	--	--	--	--	--		--
W5Q_00053	AJJF01000001.1	+	88885	90165	1281	7966	8888	8346	4847	5173	3584	350.476	369.071	380.449	466.546	520.068	448.577	366.665	478.397	6400.96	5872.38	0.12434	0.30421	0.37049	FALSE	--	--	--	--	--	--	--	--		--
W5Q_00054	AJJF01000001.1	+	90487	95094	4608	400	404	541	731	654	529	4.89232	4.66363	6.85571	19.5603	18.2781	18.4061	5.47055	18.7482	900.537	315.824	1.5117	2.3696e-25	2.6821e-24	UP	--	--	--	--	--	--	APC1; similar to S. cerevisiae APC1 (YNL172W) anaphase promoting complex ubiquitin ligase subunit; K03348 anaphase-promoting complex subunit 1	http://www.genome.jp/dbget-bin/www_bget?cal:CaO19.13467		sp|P24686|BIME_EMENI Negative regulator of mitosis OS=Emericella nidulans (strain FGSC A4 / ATCC 38163 / CBS 112.46 / NRRL 194 / M139) GN=bimE PE=2 SV=2//0
W5Q_00055	AJJF01000001.1	+	95422	97194	1773	1845	2105	1700	1394	1230	1038	58.6482	63.1536	55.9896	96.9448	89.3436	93.8657	59.2638	93.3847	1725.73	1312.55	0.39484	0.00283	0.0052749	UP	--	--	--	--	--	--	PSD1; phosphatidylserine decarboxylase; K01613 phosphatidylserine decarboxylase [EC:4.1.1.65]	http://www.genome.jp/dbget-bin/www_bget?cal:CaO19.13466		sp|P39006|PSD1_YEAST Phosphatidylserine decarboxylase proenzyme 1, mitochondrial OS=Saccharomyces cerevisiae (strain ATCC 204508 / S288c) GN=PSD1 PE=1 SV=1//1.89697e-131
W5Q_00056	AJJF01000001.1	+	97539	98480	942	1339	1422	1207	822	685	575	80.1119	80.2978	74.821	107.595	93.6497	97.8668	78.4102	99.7038	978.192	922.876	0.083981	0.52138	0.58789	FALSE	--	--	--	--	--	--	--	--		--
W5Q_00057	AJJF01000001.1	+	98850	100595	1746	417	512	375	199	166	121	13.4604	15.5984	12.5416	14.0533	12.2442	11.1112	13.8668	12.4696	226.688	302.283	-0.41519	0.018063	0.029342	DOWN	--	--	--	--	--	--	D-lactate dehydrogenase (cytochrome); K00102 D-lactate dehydrogenase (cytochrome) [EC:1.1.2.4]	http://www.genome.jp/dbget-bin/www_bget?cal:CaO19.13464		sp|Q12627|DLD1_KLULA D-lactate dehydrogenase [cytochrome], mitochondrial OS=Kluyveromyces lactis (strain ATCC 8585 / CBS 2359 / DSM 70799 / NBRC 1267 / NRRL Y-1140 / WM37) GN=DLD1 PE=3 SV=2//3.32813e-156
W5Q_00058	AJJF01000001.1	-	100796	104698	3903	3208	3119	3415	5059	5607	4260	46.3237	42.5081	51.0928	159.822	185.012	174.997	46.6415	173.277	7068.04	2277.75	1.6337	1.4397e-25	1.6471e-24	UP	--	--	--	--	--	--	Mitochondrial RNA polymerase; K10908 DNA-directed RNA polymerase, mitochondrial [EC:2.7.7.6]	http://www.genome.jp/dbget-bin/www_bget?cal:CaO19.13462		sp|P13433|RPOM_YEAST DNA-directed RNA polymerase, mitochondrial OS=Saccharomyces cerevisiae (strain ATCC 204508 / S288c) GN=RPO41 PE=1 SV=2//0
W5Q_00059	AJJF01000001.1	-	105242	105922	681	3848	4122	3778	1639	1340	1178	318.46	321.97	323.953	296.758	253.41	277.343	321.461	275.837	1956.14	2736.48	-0.48432	0.00016465	0.00036908	DOWN	--	--	--	--	--	--	SNF7; involved in glucose derepression; K12194 charged multivesicular body protein 4	http://www.genome.jp/dbget-bin/www_bget?cal:CaO19.13461		sp|Q5ABD0|SNF7_CANAL Vacuolar-sorting protein SNF7 OS=Candida albicans (strain SC5314 / ATCC MYA-2876) GN=SNF7 PE=3 SV=1//1.6496e-114
W5Q_00060	AJJF01000001.1	-	106459	107472	1014	1216	1241	1188	440	380	303	67.5869	65.1011	68.4141	53.5039	48.2628	47.9097	67.0341	49.8921	527.093	849.851	-0.68915	1.7627e-06	4.9793e-06	DOWN	--	--	--	--	--	--	SED5; similar to syntaxin required in ER to Golgi transport; K08490 syntaxin 5	http://www.genome.jp/dbget-bin/www_bget?cal:CaO19.13460		sp|Q01590|SED5_YEAST Integral membrane protein SED5 OS=Saccharomyces cerevisiae (strain ATCC 204508 / S288c) GN=SED5 PE=1 SV=1//2.00015e-59
W5Q_00061	AJJF01000001.1	-	107798	109549	1752	718	748	634	333	260	199	23.0971	22.7103	21.1311	23.4358	19.112	18.2112	22.3128	20.253	369.159	488.426	-0.4039	0.01178	0.019785	DOWN	--	--	--	--	--	--	similar to S. pombe putative transcription factor; potential fungal Zn(2)-Cys(6) binuclear cluster domain	http://www.genome.jp/dbget-bin/www_bget?cal:CaO19.13459		sp|O59830|YCUA_SCHPO Uncharacterized transcriptional regulatory protein C965.10 OS=Schizosaccharomyces pombe (strain 972 / ATCC 24843) GN=SPCC965.10 PE=3 SV=1//1.12982e-45
W5Q_00062	AJJF01000001.1	+	110990	113113	2124	382	383	443	219	242	204	10.1362	9.59178	12.1791	12.7134	14.6733	15.3991	10.6357	14.2619	316.614	282.761	0.16314	0.38034	0.44912	FALSE	--	--	--	--	--	--	--	--		--
W5Q_00063	AJJF01000001.1	+	113438	116479	3042	139	244	148	134	135	104	2.57527	4.26663	2.84099	5.43145	5.71533	5.48141	3.22763	5.54273	176.01	122.464	0.52329	0.013133	0.021862	UP	--	--	--	--	--	--	RIC1; weak similarity to S. cerevisiae RIC1 (YLR039C) late Golgi guanine nucleotide exchange factor for Ypt6p	http://www.genome.jp/dbget-bin/www_bget?cal:CaO19.13457		-//-
W5Q_00064	AJJF01000001.1	+	116737	117102	366	830	1063	749	714	605	551	127.81	154.492	119.5	240.54	212.883	241.373	133.934	231.599	883.186	611.895	0.52943	0.00021819	0.00048016	UP	--	--	--	--	--	--	potential mitochondrial NADH-Ubiquinone Oxidoreductase Complex I subunit similar to N. crassa CI-14.8KD, mammalian CI-B14 subunit; K03950 NADH dehydrogenase (ubiquinone) 1 alpha subcomplex subunit 6	http://www.genome.jp/dbget-bin/www_bget?cal:CaO19.13456		sp|P42114|NDUA6_NEUCR NADH-ubiquinone oxidoreductase 14.8 kDa subunit OS=Neurospora crassa (strain ATCC 24698 / 74-OR23-1A / CBS 708.71 / DSM 1257 / FGSC 987) GN=nuo14.8 PE=1 SV=3//2.31743e-31
W5Q_00065	AJJF01000001.1	-	117540	119268	1350	7214	6881	8343	2268	2300	1654	301.168	271.127	360.874	207.148	219.412	196.436	311.057	207.665	2926.46	5257.38	-0.84519	1.4775e-05	3.7745e-05	DOWN	--	--	--	--	--	--	TUB2; C terminus of beta-tubulin; two 5' exons upstream of 2 introns; similar to S. cerevisiae TUB2 (YFL037W); K07375 tubulin beta	http://www.genome.jp/dbget-bin/www_bget?cal:CaO19.13455		sp|P10875|TBB_CANAX Tubulin beta chain OS=Candida albicans GN=TUB2 PE=3 SV=1//0
W5Q_00066	AJJF01000001.1	+	120192	120283	92	1	1	4	0	2	4	0.612603	0.578185	2.53886	0	2.79968	6.97093	1.24322	3.25687	3.16703	1.44286	1.1342	0.61856	0.68037	FALSE	--	--	--	--	--	--	--	--		--
W5Q_00067	AJJF01000001.1	-	120474	122303	1830	1929	2119	1788	745	538	437	59.4085	61.5935	57.0537	50.1968	37.8615	38.2868	59.3519	42.115	801.086	1357.07	-0.76046	4.4206e-08	1.4807e-07	DOWN	--	--	--	--	--	--	CNA1; potential calcineurin-like protein serine/threonine protein phosphatase; K04348 serine/threonine-protein phosphatase 2B catalytic subunit [EC:3.1.3.16]	http://www.genome.jp/dbget-bin/www_bget?cal:CaO19.13454		sp|Q05681|PP2B_NEUCR Serine/threonine-protein phosphatase 2B catalytic subunit OS=Neurospora crassa (strain ATCC 24698 / 74-OR23-1A / CBS 708.71 / DSM 1257 / FGSC 987) GN=cna-1 PE=2 SV=2//0
W5Q_00068	AJJF01000001.1	-	122943	124364	1422	5052	5017	5290	1763	1563	1181	200.231	187.672	217.232	152.87	141.555	133.158	201.712	142.528	2112.13	3588.21	-0.76457	3.2091e-09	1.2023e-08	DOWN	--	--	--	--	--	--	SPE1; Ornithine decarboxylase similar to S. cerevisiae SPE1 (YKL184W) involved in pantothenate and polyamine biosynthesis; K01581 ornithine decarboxylase [EC:4.1.1.17]	http://www.genome.jp/dbget-bin/www_bget?cal:CaO19.13453		sp|P78599|DCOR_CANAL Ornithine decarboxylase OS=Candida albicans (strain SC5314 / ATCC MYA-2876) GN=SPE1 PE=3 SV=1//0
W5Q_00069	AJJF01000001.1	-	125095	127620	2526	4652	5184	4381	2082	1954	1538	103.794	109.166	101.276	101.629	99.6226	97.6206	104.745	99.6241	2624.66	3305.92	-0.33292	0.008422	0.014512	DOWN	--	--	--	--	--	--	VPS27; similar to ubiquitin binding protein involved in endosomal sorting.; K12182 hepatocyte growth factor-regulated tyrosine kinase substrate	http://www.genome.jp/dbget-bin/www_bget?cal:CaO19.13452		sp|Q5ABD9|VPS27_CANAL Vacuolar protein sorting-associated protein 27 OS=Candida albicans (strain SC5314 / ATCC MYA-2876) GN=VPS27 PE=3 SV=1//0
W5Q_00070	AJJF01000001.1	+	127939	128601	663	1154	1259	1041	437	312	278	98.0978	101.011	91.6863	81.2715	60.6049	67.2279	96.9316	69.7015	480.386	802.864	-0.74096	4.058e-07	1.2395e-06	DOWN	--	--	--	--	--	--	hypothetical protein	http://www.genome.jp/dbget-bin/www_bget?cal:CaO19.13451		-//-
W5Q_00071	AJJF01000001.1	-	129352	130134	783	252	299	247	629	605	458	18.1387	20.3125	18.4205	99.0511	99.5086	93.7826	18.9573	97.4474	796.006	185.448	2.1018	2.8607e-42	7.5466e-41	UP	--	--	--	--	--	--	hypothetical protein	http://www.genome.jp/dbget-bin/www_bget?cal:CaO19.6029		sp|Q5ABP8|ROT1_CANAL Protein ROT1 OS=Candida albicans (strain SC5314 / ATCC MYA-2876) GN=ROT1 PE=3 SV=1//0
W5Q_00072	AJJF01000001.1	-	132285	134651	2367	323	319	415	313	266	249	7.6908	7.16881	10.238	16.3048	14.4727	16.8663	8.36589	15.8813	391.708	248.038	0.65921	4.6119e-05	0.00011161	UP	--	--	--	--	--	--	CLN3; similar to S. cerevisiae cyclin-dependent protein kinase CLN2 (YPL256C) involved in re-entry into mitotic cell cycle after pheromone arrest	http://www.genome.jp/dbget-bin/www_bget?cal:CaO19.13449		sp|Q5ABE2|HGC1_CANAL Hypha-specific G1 cyclin-related protein 1 OS=Candida albicans (strain SC5314 / ATCC MYA-2876) GN=HGC1 PE=1 SV=1//0
W5Q_00073	AJJF01000001.1	+	146161	147315	1155	44	43	28	55	57	50	2.14703	1.98035	1.41561	5.87153	6.35565	6.94075	1.84766	6.38931	77.0769	26.6249	1.5335	3.4764e-07	1.0706e-06	UP	--	--	--	--	--	--	weak similarity to viral protein	http://www.genome.jp/dbget-bin/www_bget?cal:CaO19.13448		-//-
W5Q_00074	AJJF01000001.1	-	150258	150911	654	504	365	683	239	222	151	43.433	29.6872	60.9832	45.0599	43.7162	37.0184	44.7012	41.9315	285.907	366.826	-0.35955	0.38247	0.45141	FALSE	--	--	--	--	--	--	--	--		--
W5Q_00075	AJJF01000001.1	+	151068	151949	882	31	34	40	49	50	60	1.98089	2.05053	2.64825	6.85012	7.30076	10.9069	2.22655	8.35259	76.9683	24.5864	1.6464	3.6543e-05	8.9521e-05	UP	--	--	--	--	--	--	similar to Pf gametocytogenesis onset-specific protein; K07432 beta-1,4-N-acetylglucosaminyltransferase [EC:2.4.1.141]	http://www.genome.jp/dbget-bin/www_bget?cal:CaO19.13446		sp|Q5ABE5|ALG13_CANAL UDP-N-acetylglucosamine transferase subunit ALG13 OS=Candida albicans (strain SC5314 / ATCC MYA-2876) GN=ALG13 PE=3 SV=1//0
W5Q_00076	AJJF01000001.1	+	152268	153314	1047	138	165	115	121	146	110	7.42847	8.38286	6.41385	14.2498	17.9586	16.8447	7.40839	16.3511	179.099	96.8139	0.88747	1.982e-05	5.007e-05	UP	--	--	--	--	--	--	hypothetical prtoein with potential C terminal PCI/PINT domain	http://www.genome.jp/dbget-bin/www_bget?cal:CaO19.13445		-//-
W5Q_00077	AJJF01000001.1	+	154348	156147	1800	845	920	781	2536	1660	1527	26.4577	27.1876	25.3365	173.719	118.769	136.014	26.3272	142.834	2669.74	592.115	2.1728	7.2277e-20	5.9769e-19	UP	--	--	--	--	--	--	MTE4; potential Multi Antimicrobial Extrusion (MATE) family drug/sodium antiporter; similar to S. cerevisiae YDR338C; K03327 multidrug resistance protein, MATE family	http://www.genome.jp/dbget-bin/www_bget?cal:CaO19.13444		sp|Q05497|YD338_YEAST Uncharacterized transporter YDR338C OS=Saccharomyces cerevisiae (strain ATCC 204508 / S288c) GN=YDR338C PE=1 SV=1//1.76784e-107
W5Q_00078	AJJF01000001.1	-	156565	158295	1731	145	133	207	84	122	73	4.72104	4.08704	6.98298	5.98346	9.07673	6.76152	5.26369	7.27391	131.999	114.246	0.20838	0.54961	0.61492	FALSE	--	--	--	--	--	--	--	--		--
W5Q_00079	AJJF01000001.1	+	162715	163461	747	313	265	302	185	117	131	23.6152	18.8704	23.6077	30.5367	20.1712	28.117	22.0311	26.275	203.85	205.931	-0.014652	0.97888	0.99083	FALSE	--	--	--	--	--	--	--	--		--
W5Q_00080	AJJF01000001.1	+	164171	165178	1008	883	848	843	499	431	364	49.3705	44.7497	48.8354	61.0394	55.066	57.8974	47.6518	58.001	609.208	600.648	0.020417	0.87335	0.90379	FALSE	--	--	--	--	--	--	--	--		--
W5Q_00081	AJJF01000001.1	+	165802	167922	2121	886	907	725	559	482	399	23.5429	22.7469	19.9602	32.4969	29.2667	30.1613	22.0833	30.6416	677.165	585.015	0.21103	0.13952	0.18681	FALSE	--	--	--	--	--	--	--	--		--
W5Q_00082	AJJF01000001.1	+	170131	171756	1626	146	170	163	146	141	142	5.06057	5.56139	5.85375	11.0714	11.1677	14.0019	5.4919	12.0803	205.032	111.663	0.87669	1.2083e-05	3.1167e-05	UP	--	--	--	--	--	--	MCM1; Cell-type-specific transcription component	http://www.genome.jp/dbget-bin/www_bget?cal:CaO19.13438		-//-
W5Q_00083	AJJF01000001.1	+	171997	174147	2151	341	379	321	332	224	202	8.93472	9.37246	8.71429	19.0313	13.4114	15.0567	9.00716	15.8331	353.773	242.079	0.54735	0.00058954	0.001218	UP	--	--	--	--	--	--	has ATP/GTP and calcium binding site domains	http://www.genome.jp/dbget-bin/www_bget?cal:CaO19.13437		sp|Q5ABR2|GEM1_CANAL Mitochondrial Rho GTPase 1 OS=Candida albicans (strain SC5314 / ATCC MYA-2876) GN=GEM1 PE=3 SV=2//0
W5Q_00084	AJJF01000001.1	+	174363	174980	618	2137	1977	2235	1009	962	736	194.887	170.166	211.182	201.314	200.472	190.945	192.078	197.577	1273.7	1485.46	-0.22188	0.10371	0.14346	FALSE	--	--	--	--	--	--	--	--		--
W5Q_00085	AJJF01000001.1	+	175496	176502	759	142	142	124	71	70	46	10.5442	9.95179	9.53998	11.5342	11.8774	9.71705	10.012	11.0429	87.4485	94.9582	-0.11886	0.66727	0.72459	FALSE	--	--	--	--	--	--	--	--		--
W5Q_00086	AJJF01000001.1	+	177076	180912	3837	441	450	391	741	584	480	6.4776	6.23843	5.95048	23.8121	19.6014	20.0571	6.22217	21.1569	844.816	298.331	1.5017	1.1868e-24	1.2951e-23	UP	--	--	--	--	--	--	may be involved in bud-site selection	http://www.genome.jp/dbget-bin/www_bget?cal:CaO19.13433		sp|Q08748|YO296_YEAST Uncharacterized protein YOR296W OS=Saccharomyces cerevisiae (strain ATCC 204508 / S288c) GN=YOR296W PE=1 SV=1//2.32423e-134
W5Q_00087	AJJF01000001.1	-	181179	185817	4236	2212	2605	2206	3894	3076	2505	29.4304	32.712	30.41	113.347	93.5184	94.8135	30.8508	100.56	4433.05	1632.94	1.4408	1.313e-29	1.8795e-28	UP	--	--	--	--	--	--	SIN3; similar to C terminus of S. cerevisiae SIN3 (YOL004W) histone deacetylase complex DNA binding protein component; K11644 paired amphipathic helix protein Sin3a	http://www.genome.jp/dbget-bin/www_bget?cal:CaO19.13432		sp|P22579|SIN3_YEAST Transcriptional regulatory protein SIN3 OS=Saccharomyces cerevisiae (strain ATCC 204508 / S288c) GN=SIN3 PE=1 SV=2//1.16659e-24
W5Q_00088	AJJF01000001.1	+	186369	186826	375	853	1008	772	492	463	410	128.199	142.983	120.214	161.772	159.007	175.296	130.465	165.358	646.906	610.97	0.082453	0.64065	0.70063	FALSE	--	--	--	--	--	--	--	--		--
W5Q_00089	AJJF01000001.1	-	187114	189075	1962	1134	1203	1211	555	547	445	32.5748	32.6153	36.0423	34.879	35.905	36.3647	33.7441	35.7162	731.366	828.044	-0.17911	0.18996	0.24603	FALSE	--	--	--	--	--	--	--	--		--
W5Q_00090	AJJF01000001.1	-	190346	193468	3123	648	604	600	1166	901	791	11.6942	10.2877	11.2188	46.0359	37.1552	40.6091	11.0669	41.2667	1341.06	432.178	1.6337	9.5547e-32	1.5521e-30	UP	--	--	--	--	--	--	SET1; potential histone lysine methyltransferase, similar to S. cerevisiae SET1 (YHR119W) subunit of the COMPASS histone methyltransferase involved in telomeric and rDNA chromatin silencing; K11422 histone-lysine N-methyltransferase SETD1 [EC:2.1.1.43]	http://www.genome.jp/dbget-bin/www_bget?cal:CaO19.13430		sp|Q5ABG1|SET1_CANAL Histone-lysine N-methyltransferase, H3 lysine-4 specific OS=Candida albicans (strain SC5314 / ATCC MYA-2876) GN=SET1 PE=3 SV=1//0
W5Q_00091	AJJF01000001.1	+	193891	194416	459	150	187	160	95	70	47	18.4181	21.6712	20.3552	25.52	19.6405	16.4174	20.1482	20.526	97.9079	115.568	-0.23925	0.36264	0.43128	FALSE	--	--	--	--	--	--	--	--		--
W5Q_00092	AJJF01000001.1	+	194621	194890	270	402	402	372	326	322	223	83.913	79.1985	80.4538	148.876	153.589	132.422	81.1885	144.962	408.405	274.014	0.57575	0.00023899	0.00052304	UP	--	--	--	--	--	--	--	--		-//-
W5Q_00093	AJJF01000001.1	-	194986	197919	2934	5999	5545	5397	3817	3414	2713	115.235	100.53	107.414	160.41	149.855	148.255	107.726	152.84	4674.23	3951.77	0.24223	0.047131	0.0703	FALSE	--	--	--	--	--	--	--	--		--
W5Q_00094	AJJF01000001.1	-	198202	199293	1092	245	285	205	156	142	106	12.6448	13.8828	10.9622	17.6146	16.7468	15.5633	12.4966	16.6416	189.443	170.354	0.15323	0.40754	0.47651	FALSE	--	--	--	--	--	--	--	--		--
W5Q_00095	AJJF01000001.1	+	199615	200085	471	1867	2166	1736	1096	816	657	223.404	244.62	215.227	286.92	223.119	223.647	227.75	244.562	1197.77	1339.93	-0.16181	0.27632	0.34166	FALSE	--	--	--	--	--	--	--	--		--
W5Q_00096	AJJF01000001.1	+	200655	200727	73	0	0	0	1	3	1	0	0	0	1.68907	5.29255	2.19632	0	3.05931	2.36077	0	Inf	0.072666	0.10392	FALSE	--	--	--	--	--	--	--	--		--
W5Q_00097	AJJF01000001.1	+	200935	201954	1020	5140	5106	4718	2044	1797	1523	284.008	266.278	270.1	247.088	226.89	239.397	273.462	237.791	2527.95	3486.63	-0.46386	0.0002447	0.00053388	DOWN	--	--	--	--	--	--	HMT1; hnRNP methyltransferase.; K11434 protein arginine N-methyltransferase 1 [EC:2.1.1.-]	http://www.genome.jp/dbget-bin/www_bget?cal:CaO19.3291		sp|P38074|HMT1_YEAST Protein arginine N-methyltransferase 1 OS=Saccharomyces cerevisiae (strain ATCC 204508 / S288c) GN=HMT1 PE=1 SV=1//5.08978e-152
W5Q_00098	AJJF01000001.1	+	202147	202590	444	1943	2111	1822	926	812	670	246.636	252.907	239.625	257.157	235.527	241.941	246.389	244.875	1133.08	1367.02	-0.27078	0.043027	0.064784	FALSE	--	--	--	--	--	--	--	--		--
W5Q_00099	AJJF01000001.1	-	202587	203525	939	1886	1959	1857	484	367	286	113.199	110.975	115.482	63.5551	50.3347	48.8336	113.219	54.2411	529.699	1329.15	-1.3273	6.3882e-21	5.6329e-20	DOWN	--	--	--	--	--	--	TSC13; potential steroid 5-alpha-reductase similar to S. pombe SPBC646.07c and to S. cerevisiae TSC13 (YDL015C) ER protein involved in very long chain fatty acid synthesis; K10258 very-long-chain enoyl-CoA reductase [EC:1.3.1.93]	http://www.genome.jp/dbget-bin/www_bget?cal:CaO19.10803		sp|O94511|YN67_SCHPO Putative enoyl reductase C646.07c OS=Schizosaccharomyces pombe (strain 972 / ATCC 24843) GN=SPBC646.07c PE=3 SV=1//2.15048e-81
W5Q_00100	AJJF01000001.1	+	203955	204410	456	20485	23172	18618	4944	4119	3427	2531.85	2703.05	2384.16	1336.85	1163.31	1204.95	2539.69	1235.04	5865.38	14466	-1.3024	1.1571e-25	1.3382e-24	DOWN	--	--	--	--	--	--	MBF1; multiprotein bridging factor; K03627 putative transcription factor	http://www.genome.jp/dbget-bin/www_bget?cal:CaO19.3294		sp|Q5A940|MBF1_CANAL Multiprotein-bridging factor 1 OS=Candida albicans (strain SC5314 / ATCC MYA-2876) GN=MBF1 PE=3 SV=1//1.316e-84
W5Q_00101	AJJF01000001.1	-	204747	206171	1425	529	556	456	295	195	175	20.9222	20.7546	18.686	25.5257	17.6233	19.6898	20.121	20.9463	309.964	358.175	-0.20856	0.23637	0.29833	FALSE	--	--	--	--	--	--	--	--		--
W5Q_00102	AJJF01000001.1	+	206541	208046	1506	119	147	153	76	52	64	4.45337	5.19215	5.93245	6.22242	4.44678	6.81355	5.19266	5.82758	91.2716	97.8426	-0.1003	0.64189	0.70144	FALSE	--	--	--	--	--	--	--	--		--
W5Q_00103	AJJF01000001.1	-	208108	208416	309	1155	1358	1134	535	508	380	210.664	233.774	214.3	213.484	211.725	197.171	219.579	207.46	668.646	847.735	-0.34237	0.015569	0.025571	DOWN	--	--	--	--	--	--	RSM27; similar to S. cerevisiae RSM27 (YGR215W) mitochondrial ribosome small subunit	http://www.genome.jp/dbget-bin/www_bget?cal:CaO19.3297		sp|P53305|RT27_YEAST Mitochondrial 37S ribosomal protein S27 OS=Saccharomyces cerevisiae (strain ATCC 204508 / S288c) GN=RSM27 PE=1 SV=1//1.27931e-11
W5Q_00104	AJJF01000001.1	+	209304	216068	6765	2319	2529	2654	4578	3934	3266	19.3197	19.8855	22.9087	83.4408	74.8917	77.4046	20.7046	78.579	5538.6	1752.32	1.6603	1.6073e-38	3.4665e-37	UP	--	--	--	--	--	--	CCH1; likely ion transport protein similar to S. cerevisiae CCH1 (YGR217W) calcium channel	http://www.genome.jp/dbget-bin/www_bget?cal:CaO19.3298		sp|P50077|CCH1_YEAST Calcium-channel protein CCH1 OS=Saccharomyces cerevisiae (strain ATCC 204508 / S288c) GN=CCH1 PE=1 SV=1//5.29405e-06
W5Q_00105	AJJF01000001.1	-	216208	217737	1530	6054	6012	6065	3083	3307	2455	223.007	209.017	231.476	248.458	278.362	257.264	221.167	261.361	4177.39	4231.98	-0.018732	0.86585	0.89676	FALSE	--	--	--	--	--	--	--	--		--
W5Q_00106	AJJF01000001.1	+	220336	222543	2208	4482	4619	4254	3766	5277	4186	114.404	111.277	112.503	210.306	307.79	303.962	112.728	274.019	6340.6	3111.32	1.0271	0.00034455	0.00073393	UP	--	--	--	--	--	--	MET30; WD40 domain/F-box protein similar to N. crassa SCON2 negative regulator of sulfur catabolism genes and to S. cerevisiae MET30 (YIL046W) regulator of MET4; K10259 F-box and WD-40 domain protein MET30	http://www.genome.jp/dbget-bin/www_bget?cal:CaO19.3301		sp|P39014|MET30_YEAST F-box protein MET30 OS=Saccharomyces cerevisiae (strain ATCC 204508 / S288c) GN=MET30 PE=1 SV=1//0
W5Q_00107	AJJF01000001.1	-	223346	225448	2103	1722	1944	1535	2244	2476	2120	46.1489	49.1713	42.6223	131.569	151.628	161.627	45.9808	148.275	3259.15	1207.74	1.4322	3.7452e-16	2.3673e-15	UP	--	--	--	--	--	--	hypothetical protein	http://www.genome.jp/dbget-bin/www_bget?cal:CaO19.3302		sp|Q86XI6|PPR3B_HUMAN Protein phosphatase 1 regulatory subunit 3B OS=Homo sapiens GN=PPP1R3B PE=1 SV=1//7.35364e-09
W5Q_00108	AJJF01000001.1	-	228534	230603	2070	621	542	535	682	709	588	16.9078	13.9278	15.0921	40.6242	44.1106	45.5434	15.3093	43.4261	938.837	396.226	1.2445	9.6828e-18	6.8304e-17	UP	--	--	--	--	--	--	PPM2; carboxymethyltransferase; K15451 tRNA wybutosine-synthesizing protein 4 [EC:2.1.1.290 2.3.1.231]	http://www.genome.jp/dbget-bin/www_bget?cal:CaO19.3303		sp|Q5A931|TYW4_CANAL tRNA wybutosine-synthesizing protein 4 OS=Candida albicans (strain SC5314 / ATCC MYA-2876) GN=PPM2 PE=3 SV=1//0
W5Q_00109	AJJF01000001.1	-	230745	231557	813	890	935	799	799	656	581	61.6974	61.1753	57.3883	121.179	103.915	114.579	60.087	113.224	958.652	610.385	0.65129	3.0944e-06	8.5075e-06	UP	--	--	--	--	--	--	RRP40; similar to S. cerevisiae RRP40 (YOL142W) exosome component involved mRNA degradation and nuclear RNA processing; K03681 exosome complex component RRP40	http://www.genome.jp/dbget-bin/www_bget?cal:CaO19.3304		sp|Q08285|RRP40_YEAST Exosome complex component RRP40 OS=Saccharomyces cerevisiae (strain ATCC 204508 / S288c) GN=RRP40 PE=1 SV=2//6.1717e-69
W5Q_00110	AJJF01000001.1	-	231752	233968	2217	1616	1576	1205	1148	1066	945	41.0812	37.8134	31.7387	63.8479	61.9239	68.3415	36.8777	64.7044	1496.28	1020.88	0.55157	5.4074e-05	0.0001292	UP	--	--	--	--	--	--	potential fungal Zn(2)-Cys(6) binuclear cluster domain	http://www.genome.jp/dbget-bin/www_bget?cal:CaO19.3305		-//-
W5Q_00111	AJJF01000001.1	-	234769	236592	1824	211	186	204	128	118	87	6.51966	5.42429	6.5309	8.65278	8.33152	7.64738	6.15828	8.21056	156.143	140.531	0.15197	0.41102	0.47961	FALSE	--	--	--	--	--	--	--	--		--
W5Q_00112	AJJF01000001.1	-	236791	238182	1392	457	546	375	327	232	187	18.5031	20.8645	15.7311	28.9654	21.4642	21.5388	18.3662	23.9895	347.005	319.074	0.12107	0.41573	0.48431	FALSE	--	--	--	--	--	--	--	--		--
W5Q_00113	AJJF01000001.1	+	238419	240341	1923	729	838	565	729	463	442	21.3656	23.1803	17.1568	46.7432	31.0076	36.852	20.5676	38.201	762.592	493.566	0.62767	0.0020422	0.0039057	UP	--	--	--	--	--	--	STB5; similar to S. cerevisiae Sin3-binding transcription factor STB5 (YHR178W); potential fungal-specific and fungal zinc cluster domains	http://www.genome.jp/dbget-bin/www_bget?cal:CaO19.3308		sp|P38699|STB5_YEAST Protein STB5 OS=Saccharomyces cerevisiae (strain ATCC 204508 / S288c) GN=STB5 PE=1 SV=1//1.82436e-115
W5Q_00114	AJJF01000001.1	+	240885	242132	1248	5004	5377	4669	1698	1098	1026	225.98	229.182	218.462	167.762	113.306	131.811	224.541	137.626	1783.33	3501.8	-0.97353	6.9066e-14	3.7303e-13	DOWN	--	--	--	--	--	--	weak similarity to retrotransposon pCa1 GAG protein	http://www.genome.jp/dbget-bin/www_bget?cal:CaO19.3309		-//-
W5Q_00115	AJJF01000001.1	-	242340	243092	753	576	622	522	248	167	175	43.1116	43.939	40.4802	40.6095	28.562	37.2616	42.5103	35.4777	277.625	399.932	-0.52662	0.0010803	0.0021478	DOWN	--	--	--	--	--	--	hypothetical protein	http://www.genome.jp/dbget-bin/www_bget?cal:CaO19.3310		-//-
W5Q_00116	AJJF01000001.1	+	244495	245544	1050	570	645	345	557	406	355	30.5952	32.6757	19.1866	65.4088	49.797	54.2073	27.4858	56.4711	616.521	359.725	0.77726	0.00011789	0.00026946	UP	--	--	--	--	--	--	oxidoreductase	http://www.genome.jp/dbget-bin/www_bget?cal:CaO19.3311		sp|Q02895|AAD16_YEAST Putative aryl-alcohol dehydrogenase AAD16 OS=Saccharomyces cerevisiae (strain ATCC 204508 / S288c) GN=AAD16 PE=1 SV=1//2.49292e-125
W5Q_00117	AJJF01000001.1	+	245782	247656	1875	909	1037	893	791	968	645	27.3231	29.4193	27.8111	52.0171	66.4876	55.154	28.1845	57.8862	1135.56	660.375	0.78204	3.3642e-05	8.2763e-05	UP	--	--	--	--	--	--	FMP29; similar to S. cerevisiae FMP29 (YER080W) mitochondrial protein	http://www.genome.jp/dbget-bin/www_bget?cal:CaO19.3312		sp|Q5A922|AIM9_CANAL Altered inheritance of mitochondria protein 9, mitochondrial OS=Candida albicans (strain SC5314 / ATCC MYA-2876) GN=AIM9 PE=3 SV=1//0
W5Q_00118	AJJF01000001.1	-	247715	248167	453	214	238	214	78	72	56	26.6246	27.9469	27.5856	21.2308	20.4692	19.8202	27.3857	20.5068	96.8654	155.061	-0.67879	0.0014599	0.0028484	DOWN	--	--	--	--	--	--	TRS20; vesicular transport	http://www.genome.jp/dbget-bin/www_bget?cal:CaO19.3314		sp|P38334|TRS20_YEAST Trafficking protein particle complex subunit 20 OS=Saccharomyces cerevisiae (strain ATCC 204508 / S288c) GN=TRS20 PE=1 SV=1//3.03172e-34
W5Q_00119	AJJF01000001.1	+	248837	250120	1284	560	595	477	306	218	210	24.5805	24.6494	21.6931	29.3851	21.8654	26.2224	23.641	25.8243	344.757	379.149	-0.13718	0.39962	0.46879	FALSE	--	--	--	--	--	--	--	--		--
W5Q_00120	AJJF01000001.1	-	250297	250644	348	252	335	272	178	137	126	40.8121	51.2059	45.6412	63.0683	50.7	58.051	45.8864	57.2731	207.413	199.497	0.05614	0.76453	0.8113	FALSE	--	--	--	--	--	--	--	--		--
W5Q_00121	AJJF01000001.1	-	250849	253122	2274	606	607	560	361	297	240	15.0193	14.1988	14.3802	19.5743	16.8203	16.9215	14.5328	17.772	420.803	413.092	0.02668	0.81419	0.85477	FALSE	--	--	--	--	--	--	--	--		--
W5Q_00122	AJJF01000001.1	+	253600	254583	984	4377	4604	3770	1331	1093	884	250.697	248.883	223.725	166.784	143.051	144.038	241.101	151.291	1550.06	2963.62	-0.93504	5.9733e-13	3.0193e-12	DOWN	--	--	--	--	--	--	TXL1; thioredoxin-like protein similar to S. pombe SPBC577.08c; N terminus is similar to S. cerevisiae TRX2 (YGR209C) thioredoxin, C terminus has weak similarity to S. cerevisiae CKI1 (YLR133W) choline kinase	http://www.genome.jp/dbget-bin/www_bget?cal:CaO19.3319		sp|Q9USR1|TXL1_SCHPO Thioredoxin-like protein 1 OS=Schizosaccharomyces pombe (strain 972 / ATCC 24843) GN=txl1 PE=3 SV=1//3.80766e-35
W5Q_00123	AJJF01000001.1	+	254671	255024	354	19	20	21	6	1	4	3.02494	3.00526	3.46404	2.08987	0.363801	1.81165	3.16475	1.42177	5.17915	14.0154	-1.4362	0.040929	0.061975	FALSE	--	--	--	--	--	--	--	--		--
W5Q_00124	AJJF01000001.1	+	255326	256852	1527	5992	6696	5529	2123	2117	1591	221.157	233.255	211.434	171.428	178.545	167.051	221.949	172.342	2746.69	4234.07	-0.62435	6.7398e-07	2.0031e-06	DOWN	--	--	--	--	--	--	similar to S. cerevisiae YPR125W	http://www.genome.jp/dbget-bin/www_bget?cal:CaO19.10831		sp|Q08179|MDM38_YEAST Mitochondrial distribution and morphology protein 38 OS=Saccharomyces cerevisiae (strain ATCC 204508 / S288c) GN=MDM38 PE=1 SV=1//6.25708e-102
W5Q_00125	AJJF01000001.1	-	257038	257517	480	487	445	639	159	196	132	57.1814	49.3144	77.7369	40.8438	52.5874	44.0911	61.4109	45.8408	230.233	369.415	-0.68215	0.025413	0.040009	DOWN	--	--	--	--	--	--	DUT1; dUTP pyrophosphatase gene isolated by genetic complementation in S. cerevisiae.; K01520 dUTP pyrophosphatase [EC:3.6.1.23]	http://www.genome.jp/dbget-bin/www_bget?cal:CaO19.3322		sp|C4YFC7|DUT_CANAW Deoxyuridine 5&apos;-triphosphate nucleotidohydrolase OS=Candida albicans (strain WO-1) GN=DUT1 PE=3 SV=1//5.94464e-111
W5Q_00126	AJJF01000001.1	-	257893	258759	867	1108	1146	937	394	344	330	72.0257	70.3105	63.1085	56.0335	51.0983	61.0258	68.4816	56.0525	506.597	741.673	-0.54994	9.349e-05	0.0002168	DOWN	--	--	--	--	--	--	hypothetical protein	http://www.genome.jp/dbget-bin/www_bget?cal:CaO19.3323		-//-
W5Q_00127	AJJF01000001.1	-	259155	260348	1194	24584	24203	24639	7682	7521	5384	1160.42	1078.25	1205	793.306	811.219	722.968	1147.89	775.831	9665.31	17141.8	-0.82663	2.7332e-11	1.2117e-10	DOWN	--	--	--	--	--	--	TIF1; similar to S. cerevisiae TIF1 (YKR059W) and TIF2 (YJL138C) translation initiation factor eIF4A subunit; K03257 translation initiation factor 4A	http://www.genome.jp/dbget-bin/www_bget?cal:CaO19.3324		sp|P87206|IF4A_CANAL ATP-dependent RNA helicase eIF4A OS=Candida albicans (strain SC5314 / ATCC MYA-2876) GN=TIF1 PE=3 SV=1//0
W5Q_00128	AJJF01000001.1	-	261159	263141	1983	1260	1397	1097	960	779	663	35.8109	37.4739	32.3036	59.6924	50.592	53.6055	35.1961	54.63	1127.92	871.681	0.37179	0.0057416	0.010204	UP	--	--	--	--	--	--	GLG21; one of two potential glycoprotein glucosyltransferase genes similar to S. cerevisiae GLG2 (YJL137C) self-glucosylating initiator of glycogen synthesis	http://www.genome.jp/dbget-bin/www_bget?cal:CaO19.3325		sp|A6ZQJ2|GLG2_YEAS7 Glycogenin-2 OS=Saccharomyces cerevisiae (strain YJM789) GN=GLG2 PE=3 SV=1//2.96719e-31
W5Q_00129	AJJF01000001.1	-	265048	265688	264	23616	24579	20690	2448	2684	2102	5041.61	4952.39	4576.4	1143.35	1309.32	1276.58	4856.8	1243.08	3429.43	16019.4	-2.2238	2.2994e-69	1.9064e-67	DOWN	--	--	--	--	--	--	--	--		sp|Q9P844|RS21_CANAX 40S ribosomal protein S21 OS=Candida albicans GN=RPS21 PE=3 SV=1//1.0413e-57
W5Q_00130	AJJF01000001.1	-	265996	267651	1656	1628	1495	1514	1026	916	825	55.4066	48.0215	53.3867	76.3937	71.2364	79.8752	52.2716	75.8351	1309.31	1082.51	0.27443	0.044491	0.066768	FALSE	--	--	--	--	--	--	--	--		--
W5Q_00131	AJJF01000001.1	-	268051	269874	1824	452	414	343	283	309	206	13.9663	12.0734	10.9809	19.1308	21.8173	18.1076	12.3402	19.6852	375.127	281.165	0.41597	0.0091881	0.015755	UP	--	--	--	--	--	--	HOT1; Nuclear protein	http://www.genome.jp/dbget-bin/www_bget?cal:CaO19.3328		sp|Q6FRG0|HOT1_CANGA High-osmolarity-induced transcription protein 1 OS=Candida glabrata (strain ATCC 2001 / CBS 138 / JCM 3761 / NBRC 0622 / NRRL Y-65) GN=HOT1 PE=3 SV=1//6.5469e-18
W5Q_00132	AJJF01000001.1	-	271154	272629	1476	1743	1933	1746	1020	685	648	66.5546	69.6627	69.0757	85.2088	59.7683	70.3894	68.431	71.7888	1100.77	1262.5	-0.19777	0.16747	0.21989	FALSE	--	--	--	--	--	--	--	--		--
W5Q_00133	AJJF01000001.1	-	273899	274939	1041	2385	2450	3005	461	378	373	129.123	125.19	168.563	54.6035	46.7636	57.4482	140.959	52.9385	574.06	1837.44	-1.6784	9.7238e-11	4.1551e-10	DOWN	--	--	--	--	--	--	CRL1; rho-like small GTP-binding protein similar to S. cerevisiae RHO4 (YKR055W)	http://www.genome.jp/dbget-bin/www_bget?cal:CaO19.3330		sp|P33153|CRL1_CANAW GTP-binding RHO-like protein OS=Candida albicans (strain WO-1) GN=CRL1 PE=3 SV=2//0
W5Q_00134	AJJF01000001.1	-	275897	276295	399	60	54	53	10	20	10	8.47511	7.19906	7.75658	3.09028	6.45541	4.01833	7.81025	4.52134	18.9815	38.9633	-1.0375	0.0078107	0.013524	DOWN	--	--	--	--	--	--	POX182; one of two related genes similar to Candida tropicalis POX18 peroxisomal lipid carrier induced by oleic acid; allelic region is frameshifted	http://www.genome.jp/dbget-bin/www_bget?cal:CaO19.10841		sp|Q00680|POX18_CANMA Oleate-induced peroxisomal protein POX18 OS=Candida maltosa GN=POX18 PE=2 SV=2//9.46184e-40
W5Q_00135	AJJF01000001.1	+	277913	279613	1701	4445	4420	3845	2365	2971	2586	147.277	138.221	131.996	171.434	224.939	243.749	139.164	213.374	3799.22	2957.95	0.36111	0.11064	0.15217	FALSE	--	--	--	--	--	--	--	--		--
W5Q_00136	AJJF01000001.1	+	280117	283095	2979	1149	1340	1166	749	554	514	21.7379	23.927	22.8557	31.0014	23.95	27.6638	22.8402	27.5384	853.292	850.323	0.0050284	0.94543	0.96246	FALSE	--	--	--	--	--	--	--	--		--
W5Q_00137	AJJF01000001.1	+	283511	284806	1296	5563	5560	4799	1974	1573	1270	241.92	228.205	216.229	187.807	156.311	157.115	228.784	167.078	2253.66	3704.87	-0.71715	2.6345e-08	9.0422e-08	DOWN	--	--	--	--	--	--	NAB2; similar to polyadenylated RNA binding protein; polyadenylation, mRNA export	http://www.genome.jp/dbget-bin/www_bget?cal:CaO19.3333		sp|P32505|NAB2_YEAST Nuclear polyadenylated RNA-binding protein NAB2 OS=Saccharomyces cerevisiae (strain ATCC 204508 / S288c) GN=NAB2 PE=1 SV=1//3.481e-52
W5Q_00138	AJJF01000001.1	-	285177	285926	750	63172	64774	58261	6865	6992	4715	4747.12	4594.03	4536.12	1128.63	1200.62	1007.95	4625.76	1112.4	8708.67	43360.8	-2.3159	4.9791e-75	5.1268e-73	DOWN	--	--	--	--	--	--	RPS2; likely cytosolic ribosomal protein similar to S. cerevisiae RPS2 (YGL123W) small subunit protein S2; K02981 small subunit ribosomal protein S2e	http://www.genome.jp/dbget-bin/www_bget?cal:CaO19.3334		sp|P25443|RS2_YEAST 40S ribosomal protein S2 OS=Saccharomyces cerevisiae (strain ATCC 204508 / S288c) GN=RPS2 PE=1 SV=3//6.89759e-114
W5Q_00139	AJJF01000001.1	+	287324	287926	603	11073	12189	10313	4809	3803	3047	1034.94	1075.24	998.7	983.35	812.224	810.165	1036.29	868.58	5450.54	7807.71	-0.5185	4.4105e-05	0.00010698	DOWN	--	--	--	--	--	--	weak similarity to late embryogenesis abundant protein	http://www.genome.jp/dbget-bin/www_bget?cal:CaO19.3335		-//-
W5Q_00140	AJJF01000001.1	+	291526	291984	459	3	6	9	3	0	4	0.368363	0.695334	1.14498	0.805896	0	1.39722	0.736225	0.734373	3.47916	4.24072	-0.28557	0.83869	0.87544	FALSE	--	--	--	--	--	--	--	--		--
W5Q_00141	AJJF01000001.1	+	295105	295870	766	666	651	646	199	252	222	49.0019	45.2071	49.246	32.0328	42.3681	46.4668	47.8183	40.2892	323.079	458.043	-0.5036	0.0013565	0.0026572	DOWN	--	--	--	--	--	--	Serine-, Gln- rich orf	http://www.genome.jp/dbget-bin/www_bget?cal:CaO19.10847		-//-
W5Q_00142	AJJF01000001.1	+	295882	297264	1383	1738	1774	1708	363	614	395	70.8263	68.2317	72.1162	32.3635	57.1759	45.7924	70.3914	45.1106	655.148	1217.21	-0.89369	3.9418e-06	1.0759e-05	DOWN	--	--	--	--	--	--	Serine-, Gln- rich orf	http://www.genome.jp/dbget-bin/www_bget?cal:CaO19.3338		-//-
W5Q_00143	AJJF01000001.1	-	300901	301605	705	2777	2860	3027	1294	1476	998	222	215.79	250.721	226.316	269.627	226.966	229.504	240.97	1775.87	2024.2	-0.18882	0.19766	0.25504	FALSE	--	--	--	--	--	--	--	--		--
W5Q_00144	AJJF01000001.1	-	302210	304078	1869	9089	9641	8314	2985	2752	2123	274.078	274.39	259.758	196.927	189.63	182.121	269.408	189.559	3694.15	6291.86	-0.76825	8.8274e-10	3.4808e-09	DOWN	--	--	--	--	--	--	likely Arginyl tRNA synthetase similar to S. cerevisiae YDR341C; K01887 arginyl-tRNA synthetase [EC:6.1.1.19]	http://www.genome.jp/dbget-bin/www_bget?cal:CaO19.3341		sp|Q05506|SYRC_YEAST Arginine--tRNA ligase, cytoplasmic OS=Saccharomyces cerevisiae (strain ATCC 204508 / S288c) GN=YDR341C PE=1 SV=1//0
W5Q_00145	AJJF01000001.1	+	304713	306563	1851	2780	3005	2483	1279	1177	963	84.6458	86.3561	78.3317	85.199	81.8911	83.4139	83.1112	83.5014	1611.75	1921.87	-0.25389	0.047993	0.071469	FALSE	--	--	--	--	--	--	--	--		--
W5Q_00146	AJJF01000001.1	+	306791	308350	1560	1656	1826	1433	865	708	618	59.8278	62.2631	53.64	68.3694	58.4488	63.5159	58.577	63.4447	1030.67	1141.27	-0.14706	0.27596	0.34129	FALSE	--	--	--	--	--	--	--	--		--
W5Q_00147	AJJF01000001.1	+	308753	313408	4656	1022	1051	946	1360	1266	1101	12.371	12.0073	11.8644	36.0161	35.0177	37.9134	12.0809	36.3157	1763.67	703.02	1.3269	1.6271e-22	1.562e-21	UP	--	--	--	--	--	--	similar to S. cerevisiae YDR409W; K04706 E3 SUMO-protein ligase PIAS1 [EC:6.3.2.-]	http://www.genome.jp/dbget-bin/www_bget?cal:CaO19.3345		sp|Q04195|SIZ1_YEAST E3 SUMO-protein ligase SIZ1 OS=Saccharomyces cerevisiae (strain ATCC 204508 / S288c) GN=SIZ1 PE=1 SV=1//8.80952e-48
W5Q_00148	AJJF01000001.1	-	313560	314081	522	864	854	700	285	228	210	93.2847	87.0246	78.306	67.3201	56.2511	64.5011	86.2051	62.6908	340.722	562.103	-0.72224	2.0512e-06	5.7483e-06	DOWN	--	--	--	--	--	--	RPB7; similar to S. cerevisiae RPB7 (YDR404C) RNA polymerase II core subunit; K03015 DNA-directed RNA polymerase II subunit RPB7	http://www.genome.jp/dbget-bin/www_bget?cal:CaO19.3347		sp|O14459|RPB7_SCHPO DNA-directed RNA polymerase II subunit rpb7 OS=Schizosaccharomyces pombe (strain 972 / ATCC 24843) GN=rpb7 PE=1 SV=1//5.78175e-91
W5Q_00149	AJJF01000001.1	+	314538	315068	531	650	745	564	429	439	315	68.99	74.6305	62.0229	99.617	106.472	95.1118	68.5478	100.4	556.576	454.513	0.29225	0.04984	0.073977	FALSE	--	--	--	--	--	--	--	--		--
W5Q_00150	AJJF01000001.1	-	315274	318978	3705	4898	4991	4374	7104	6242	5226	74.5071	71.6563	68.9379	236.421	216.971	226.152	71.7004	226.515	8746.67	3319.67	1.3977	1.5485e-28	2.09e-27	UP	--	--	--	--	--	--	RPB140; DNA-dependent RNA polymerase II; K03010 DNA-directed RNA polymerase II subunit RPB2 [EC:2.7.7.6]	http://www.genome.jp/dbget-bin/www_bget?cal:CaO19.3349		sp|A5DHT2|RPB2_PICGU DNA-directed RNA polymerase II subunit RPB2 OS=Meyerozyma guilliermondii (strain ATCC 6260 / CBS 566 / DSM 6381 / JCM 1539 / NBRC 10279 / NRRL Y-324) GN=RPB2 PE=3 SV=3//0
W5Q_00151	AJJF01000001.1	+	319259	320140	882	1282	1399	1282	868	851	660	81.9194	84.3731	84.8764	121.345	124.259	119.976	83.7229	121.86	1121.6	923.074	0.28104	0.038926	0.059252	FALSE	--	--	--	--	--	--	--	--		--
W5Q_00152	AJJF01000001.1	-	320496	321551	878	1000	1039	954	1480	1236	1092	64.1908	62.9471	63.4485	207.844	181.297	199.41	63.5288	196.184	1794.24	697.228	1.3637	5.3086e-24	5.5924e-23	UP	--	--	--	--	--	--	hypothetical protein	http://www.genome.jp/dbget-bin/www_bget?cal:CaO19.3351		-//-
W5Q_00153	AJJF01000001.1	-	322038	323036	999	453	573	366	302	209	181	25.5564	30.5101	21.3936	37.2745	26.9431	29.049	25.82	31.0889	322.691	321.803	0.0039746	0.93996	0.95888	FALSE	--	--	--	--	--	--	--	--		--
W5Q_00154	AJJF01000001.1	+	326941	327624	684	1956	2123	1704	1471	1187	917	161.168	165.101	145.472	265.172	223.492	214.947	157.247	234.537	1669.79	1343.47	0.3137	0.012438	0.020792	UP	--	--	--	--	--	--	CIA30; similar to N. crassa complex I intermediate associated protein CIA30 (CAA04954), chaperone for mitochondrial NADH-ubiquinone oxidoreductase complex I membrane arm assembly; K18159 NADH dehydrogenase [ubiquinone] 1 alpha subcomplex assembly factor 1	http://www.genome.jp/dbget-bin/www_bget?cal:CaO19.10861		sp|O42636|CIA30_NEUCR Complex I intermediate-associated protein 30, mitochondrial OS=Neurospora crassa (strain ATCC 24698 / 74-OR23-1A / CBS 708.71 / DSM 1257 / FGSC 987) GN=cia30 PE=1 SV=1//1.85185e-33
W5Q_00155	AJJF01000001.1	+	328312	329670	789	13182	14255	12660	1963	1835	1360	941.611	961.048	936.967	306.771	299.52	276.363	946.542	294.218	2420.77	9333.76	-1.947	1.1982e-52	5.0323e-51	DOWN	--	--	--	--	--	--	RPS41; one of two genes for cytosolic ribosomal protein S4 (formerly S7) - this one has no intron; similar to S. cerevisiae RPS4A (YJR145C) and RPS4B (YHR203C) small subunit protein S4; K02987 small subunit ribosomal protein S4e	http://www.genome.jp/dbget-bin/www_bget?cal:CaO19.12801		sp|P47837|RS4_CANAX 40S ribosomal protein S4 OS=Candida albicans GN=RPS4 PE=3 SV=1//8.52737e-168
W5Q_00156	AJJF01000001.1	+	330236	331618	1383	1830	2232	1519	943	715	627	74.5755	85.8473	64.1362	84.0737	66.5811	72.6882	74.853	74.4476	1071.12	1291.95	-0.27042	0.059527	0.086663	FALSE	--	--	--	--	--	--	--	--		--
W5Q_00157	AJJF01000001.1	-	331711	331792	82	0	0	2	0	1	0	0	0	1.42424	0	1.57055	0	0.474747	0.523518	0.462621	0.495172	-0.098098	1	1	FALSE	--	--	--	--	--	--	--	--		--
W5Q_00158	AJJF01000001.1	-	332292	337088	4797	239	250	252	417	398	277	2.80799	2.7722	3.0676	10.7186	10.6851	9.25824	2.8826	10.2207	511.362	172.945	1.564	1.9343e-22	1.843e-21	UP	--	--	--	--	--	--	ESP1; separin protein; K02365 separase [EC:3.4.22.49]	http://www.genome.jp/dbget-bin/www_bget?cal:CaO19.3356		sp|Q03018|ESP1_YEAST Separin OS=Saccharomyces cerevisiae (strain ATCC 204508 / S288c) GN=ESP1 PE=1 SV=2//2.90428e-59
W5Q_00159	AJJF01000001.1	-	337520	338032	513	507	524	485	341	358	238	55.7003	54.3336	55.2067	81.9611	89.8737	74.3837	55.0802	82.0728	439.653	353.217	0.31581	0.036321	0.055606	FALSE	--	--	--	--	--	--	--	--		--
W5Q_00160	AJJF01000001.1	-	338522	339493	972	7153	7765	6815	1859	2204	1382	414.753	424.942	409.418	235.822	292.02	227.961	416.371	251.934	2560.91	5057.76	-0.98184	7.8966e-15	4.5622e-14	DOWN	--	--	--	--	--	--	LSC1; succinate-CoA ligase; K01899 succinyl-CoA synthetase alpha subunit [EC:6.2.1.4 6.2.1.5]	http://www.genome.jp/dbget-bin/www_bget?cal:CaO19.3358		sp|Q9P727|SUCA_NEUCR Probable succinyl-CoA ligase [ADP-forming] subunit alpha, mitochondrial OS=Neurospora crassa (strain ATCC 24698 / 74-OR23-1A / CBS 708.71 / DSM 1257 / FGSC 987) GN=8D4.130 PE=3 SV=1//2.49371e-129
W5Q_00161	AJJF01000001.1	+	341158	344355	3198	1139	1351	945	967	804	670	20.073	22.4715	17.2552	37.2837	32.3776	33.5904	19.9332	34.4172	1146.29	795.666	0.52674	0.00010906	0.00025063	UP	--	--	--	--	--	--	ARP8; similar to actin and actin-related proteins Arp1p-Arp10p; K11673 actin-related protein 8	http://www.genome.jp/dbget-bin/www_bget?cal:CaO19.3359		sp|Q12386|ARP8_YEAST Actin-like protein ARP8 OS=Saccharomyces cerevisiae (strain ATCC 204508 / S288c) GN=ARP8 PE=1 SV=1//1.61507e-08
W5Q_00162	AJJF01000001.1	+	346680	348686	2007	1758	2241	1740	2392	3064	2422	49.3672	59.3949	50.6255	146.955	196.611	193.484	53.1292	179.017	3761.47	1331.76	1.498	5.8486e-09	2.1446e-08	UP	--	--	--	--	--	--	low complexity orf with similarity to Dictyostelium Gp138 Cytohesin 3; K15183 RNA polymerase II elongation factor ELL	http://www.genome.jp/dbget-bin/www_bget?cal:CaO19.10868		-//-
W5Q_00163	AJJF01000001.1	+	349791	349863	73	1	0	0	0	1	1	0.772048	0	0	0	1.76418	2.19632	0.257349	1.32017	1.02307	0.234218	2.127	0.71456	0.76655	FALSE	--	--	--	--	--	--	--	--		--
W5Q_00164	AJJF01000001.1	+	352667	355054	2388	1775	2164	1200	5985	4767	3990	41.892	48.2034	29.3437	309.03	257.086	267.89	39.813	278.002	6910.05	1185.24	2.5435	2.3877e-83	3.1756e-81	UP	--	--	--	--	--	--	YAT1; similar to mitochondrial outer carnitine acetyltransferase; K00624 carnitine O-acetyltransferase [EC:2.3.1.7]	http://www.genome.jp/dbget-bin/www_bget?cal:CaO19.12026		sp|P80235|CACM_YEAST Putative mitochondrial carnitine O-acetyltransferase OS=Saccharomyces cerevisiae (strain ATCC 204508 / S288c) GN=YAT1 PE=1 SV=2//1.81455e-21
W5Q_00165	AJJF01000001.1	+	356617	358518	1902	562	569	418	637	487	437	16.653	15.9132	12.8331	41.2952	32.975	36.8374	15.1331	37.0359	732.947	359.334	1.0284	2.5515e-12	1.2238e-11	UP	--	--	--	--	--	--	one of two potential transmembrane proteins similar to S. cerevisiae YCR023C	http://www.genome.jp/dbget-bin/www_bget?cal:CaO19.12025		sp|P25351|YCR3_YEAST Uncharacterized membrane protein YCR023C OS=Saccharomyces cerevisiae (strain ATCC 204508 / S288c) GN=YCR023C PE=1 SV=2//1.88927e-126
W5Q_00166	AJJF01000001.1	+	359760	361895	2136	449	536	417	228	166	154	11.8471	13.3481	11.3999	13.1615	10.0086	11.5595	12.1984	11.5765	257.144	325.416	-0.33971	0.043259	0.065118	FALSE	--	--	--	--	--	--	--	--		--
W5Q_00167	AJJF01000001.1	+	362318	363448	1131	192	208	180	78	68	55	9.56766	9.78263	9.29346	8.50359	7.74307	7.79684	9.54791	8.0145	94.4545	134.942	-0.51464	0.019399	0.031289	DOWN	--	--	--	--	--	--	MAK32; stability of L-A virus	http://www.genome.jp/dbget-bin/www_bget?cal:CaO19.12023		sp|P23060|MAK32_YEAST Protein MAK32 OS=Saccharomyces cerevisiae (strain ATCC 204508 / S288c) GN=MAK32 PE=4 SV=2//3.08389e-45
W5Q_00168	AJJF01000001.1	-	363521	365395	1875	11014	11901	11309	2173	1547	1374	331.063	337.627	352.201	142.899	106.257	117.491	340.297	122.215	2382	7977.61	-1.7438	2.0491e-42	5.4735e-41	DOWN	--	--	--	--	--	--	HOL4; one of five genes similar to S. cerevisiae HOL1 (YNR055C) putative plasma membrane ion transporter	http://www.genome.jp/dbget-bin/www_bget?cal:CaO19.12021		sp|O94343|YHMA_SCHPO Uncharacterized MFS-type transporter C1271.10c OS=Schizosaccharomyces pombe (strain 972 / ATCC 24843) GN=SPBC1271.10c PE=1 SV=1//4.44743e-47
W5Q_00169	AJJF01000001.1	+	367819	371027	3054	546	541	472	525	389	333	10.0761	9.42287	9.02486	21.1963	16.4039	17.4821	9.50793	18.3608	583.128	362.844	0.68447	3.2252e-06	8.8482e-06	UP	--	--	--	--	--	--	SWI4; similar to S. cerevisiae SWI4 (YER111C) DNA binding subunit of cyclin gene-controlling transcription factor SBF; K06649 regulatory protein SWI4	http://www.genome.jp/dbget-bin/www_bget?cal:CaO19.12020		sp|P41412|RES2_SCHPO Cell division cycle-related protein res2/pct1 OS=Schizosaccharomyces pombe (strain 972 / ATCC 24843) GN=res2 PE=1 SV=1//1.22664e-27
W5Q_00170	AJJF01000001.1	+	371422	372141	720	738	788	586	245	205	142	57.7685	58.2168	47.5261	41.957	36.6681	31.6209	54.5038	36.7487	275.473	489.958	-0.83075	2.5469e-07	7.9468e-07	DOWN	--	--	--	--	--	--	similar to unnamed protein product	http://www.genome.jp/dbget-bin/www_bget?cal:CaO19.12019		-//-
W5Q_00171	AJJF01000001.1	-	372232	373761	1530	3857	4039	3496	2153	1269	1112	142.078	140.423	133.428	173.509	106.816	116.528	138.643	132.285	2098.3	2650.65	-0.33712	0.09968	0.13846	FALSE	--	--	--	--	--	--	--	--		--
W5Q_00172	AJJF01000001.1	-	374050	375237	1188	482	527	497	515	364	308	22.8664	23.5966	24.4291	53.4517	39.4595	41.5674	23.6307	44.8262	553.427	350.987	0.65697	7.1965e-06	1.9008e-05	UP	--	--	--	--	--	--	CCL1; cyclin; K06634 cyclin H	http://www.genome.jp/dbget-bin/www_bget?cal:CaO19.12017		sp|P37366|CCL1_YEAST Cyclin CCL1 OS=Saccharomyces cerevisiae (strain ATCC 204508 / S288c) GN=CCL1 PE=1 SV=1//2.33279e-60
W5Q_00173	AJJF01000001.1	-	375798	376370	573	4550	4844	4570	1909	1590	1275	447.532	449.681	465.724	410.792	357.363	356.758	454.312	374.971	2237.52	3254.6	-0.54058	2.9705e-05	7.3502e-05	DOWN	--	--	--	--	--	--	UBC8; ubiquitin-conjugating enzyme; K10576 ubiquitin-conjugating enzyme E2 H [EC:6.3.2.19]	http://www.genome.jp/dbget-bin/www_bget?cal:CaO19.12015		sp|P42749|UBC5_ARATH Ubiquitin-conjugating enzyme E2 5 OS=Arabidopsis thaliana GN=UBC5 PE=2 SV=2//5.86758e-70
W5Q_00174	AJJF01000001.1	-	377124	377678	555	1274	1579	1380	1151	862	733	129.373	151.337	145.196	255.713	200.024	211.753	141.968	222.497	1284.33	984.758	0.38317	0.0031524	0.0058266	UP	--	--	--	--	--	--	similar to putative rho GDP dissociation inhibitor G6G8.3	http://www.genome.jp/dbget-bin/www_bget?cal:CaO19.12014		-//-
W5Q_00175	AJJF01000001.1	-	378346	379176	831	1564	1626	1521	666	578	467	106.073	104.082	106.88	98.8197	89.5764	90.102	105.678	92.8327	803.82	1097.85	-0.44974	0.0011698	0.0023099	DOWN	--	--	--	--	--	--	RNA15; similar to cleavage and polyadenylation factor CF I component involved in pre-mRNA 3'-end processing; K14407 cleavage stimulation factor subunit 2	http://www.genome.jp/dbget-bin/www_bget?cal:CaO19.12013		sp|P25299|RNA15_YEAST mRNA 3&apos;-end-processing protein RNA15 OS=Saccharomyces cerevisiae (strain ATCC 204508 / S288c) GN=RNA15 PE=1 SV=1//3.60052e-21
W5Q_00176	AJJF01000001.1	+	379339	380256	918	1867	1973	1941	949	828	681	114.622	114.324	123.467	127.466	116.159	118.939	117.471	120.855	1156.14	1348.55	-0.2221	0.10254	0.14198	FALSE	--	--	--	--	--	--	--	--		--
W5Q_00177	AJJF01000001.1	-	380376	381866	1491	8690	8737	8181	2753	2505	1892	328.48	311.702	320.403	227.666	216.37	203.452	320.195	215.829	3354.73	5968.14	-0.83109	4.6634e-11	2.035e-10	DOWN	--	--	--	--	--	--	cystathionine beta-synthase; K01697 cystathionine beta-synthase [EC:4.2.1.22]	http://www.genome.jp/dbget-bin/www_bget?cal:CaO19.12011		sp|P32582|CBS_YEAST Cystathionine beta-synthase OS=Saccharomyces cerevisiae (strain ATCC 204508 / S288c) GN=CYS4 PE=1 SV=1//2.82625e-170
W5Q_00178	AJJF01000001.1	-	382185	384512	2328	149	148	160	343	258	231	3.6072	3.38169	4.01333	18.1669	14.2726	15.9092	3.66741	16.1162	390.292	106.821	1.8694	1.0728e-26	1.317e-25	UP	--	--	--	--	--	--	PTR3; similar to S. cerevisiae PTR3 (YFR029W) part of the SPS sensor of extracellular aminoacids	http://www.genome.jp/dbget-bin/www_bget?cal:CaO19.12010		sp|P43606|PTR3_YEAST SPS-sensor component PTR3 OS=Saccharomyces cerevisiae (strain ATCC 204508 / S288c) GN=PTR3 PE=1 SV=1//1.69842e-07
W5Q_00179	AJJF01000001.1	-	384858	386387	1530	3324	3707	3417	2268	2397	2028	122.444	128.88	130.413	182.777	201.764	212.518	127.246	199.02	3180.94	2433.78	0.38626	0.0036338	0.0066394	UP	--	--	--	--	--	--	similar to S. cerevisiae YBR273C	http://www.genome.jp/dbget-bin/www_bget?cal:CaO19.12009		sp|P38349|UBX7_YEAST UBX domain-containing protein 7 OS=Saccharomyces cerevisiae (strain ATCC 204508 / S288c) GN=UBX7 PE=1 SV=1//3.74571e-32
W5Q_00180	AJJF01000001.1	-	386834	388351	1518	1402	1439	1249	541	411	401	52.0527	50.4248	48.0461	43.9436	34.8688	42.3537	50.1745	40.3887	638.016	951.742	-0.57698	3.4015e-05	8.3649e-05	DOWN	--	--	--	--	--	--	similar to S. cerevisiae YDR117C; K15027 translation initiation factor 2D	http://www.genome.jp/dbget-bin/www_bget?cal:CaO19.12008		sp|Q04600|TMA64_YEAST Translation machinery-associated protein 64 OS=Saccharomyces cerevisiae (strain ATCC 204508 / S288c) GN=TMA64 PE=1 SV=1//6.81678e-79
W5Q_00181	AJJF01000001.1	+	388883	389947	1065	4846	5282	4192	1117	886	693	256.449	263.817	229.847	129.322	107.14	104.328	250.038	113.597	1258.99	3325.96	-1.4015	1.028e-26	1.2644e-25	DOWN	--	--	--	--	--	--	similar to S. cerevisiae YER156C	http://www.genome.jp/dbget-bin/www_bget?cal:CaO19.4532		sp|P40093|YEY6_YEAST UPF0160 protein YER156C OS=Saccharomyces cerevisiae (strain ATCC 204508 / S288c) GN=YER156C PE=1 SV=1//1.83442e-154
W5Q_00182	AJJF01000001.1	+	391174	394998	3825	20931	21026	18566	2470	2806	2138	308.408	292.402	283.436	79.6225	94.4763	89.6179	294.748	87.9056	3515.12	14089.1	-2.0029	3.4103e-57	1.7279e-55	DOWN	--	--	--	--	--	--	potential ABC transporter similar to S. cerevisiae YOL075C	http://www.genome.jp/dbget-bin/www_bget?cal:CaO19.12006		sp|Q08234|YO075_YEAST Uncharacterized ABC transporter ATP-binding protein/permease YOL075C OS=Saccharomyces cerevisiae (strain ATCC 204508 / S288c) GN=YOL075C PE=1 SV=3//0
W5Q_00183	AJJF01000001.1	+	396180	397566	1101	2676	2250	3085	858	867	669	136.983	108.705	163.62	96.0883	101.414	97.4221	136.436	98.3082	1129.92	1881.74	-0.73585	0.0028046	0.0052319	DOWN	--	--	--	--	--	--	--	--		sp|E7Q4T7|CRP1_YEASB Cruciform DNA-recognizing protein 1 OS=Saccharomyces cerevisiae (strain FostersB) GN=CRP1 PE=3 SV=1//1.69768e-10
W5Q_00184	AJJF01000001.1	-	397852	398358	507	440	488	396	231	208	136	48.9116	51.1996	45.6094	56.1791	52.8351	43.008	48.5735	50.6741	267.724	307.63	-0.20045	0.27746	0.34301	FALSE	--	--	--	--	--	--	--	--		--
W5Q_00185	AJJF01000001.1	-	398733	399278	546	1174	1269	1156	309	193	181	121.183	123.63	123.632	69.7809	45.5231	53.1501	122.815	56.1514	318.176	838.204	-1.3975	2.177e-20	1.8655e-19	DOWN	--	--	--	--	--	--	similar to S. cerevisiae YLR065C	http://www.genome.jp/dbget-bin/www_bget?cal:CaO19.12003		sp|Q99382|ENV10_YEAST Late endosome and vacuole interface protein 10 OS=Saccharomyces cerevisiae (strain ATCC 204508 / S288c) GN=ENV10 PE=1 SV=1//1.62699e-12
W5Q_00186	AJJF01000001.1	+	402262	403899	1638	57798	66879	60219	4136	4717	3675	1988.69	2171.85	2146.78	311.342	370.868	359.718	2102.44	347.309	5947.75	43046.4	-2.8555	1.5595e-110	3.9824e-108	DOWN	--	--	--	--	--	--	HGT1; high affinity glucose transporter CaHGT1 similar to K.lactis HGT1 (AAC49461); transcription induced by progesterone and by drugs; can function as a glucose transporter in S. cerevisiae; closely related to CaP19.3668	http://www.genome.jp/dbget-bin/www_bget?cal:CaO19.4527		sp|O74713|HGT1_CANAX High-affinity glucose transporter OS=Candida albicans GN=HGT1 PE=3 SV=1//0
W5Q_00187	AJJF01000001.1	+	406929	407957	1029	272	206	422	6207	8435	6735	14.8977	10.6489	23.9477	743.767	1055.69	1049.4	16.4981	949.619	10236.9	213.158	5.5857	8.2117e-36	1.6032e-34	UP	--	--	--	--	--	--	plasma membrane heat shock protein	http://www.genome.jp/dbget-bin/www_bget?cal:CaO19.12001		sp|P25619|HSP30_YEAST 30 kDa heat shock protein OS=Saccharomyces cerevisiae (strain ATCC 204508 / S288c) GN=HSP30 PE=1 SV=1//4.55378e-58
W5Q_00188	AJJF01000001.1	+	408406	409410	1005	4227	4223	3908	965	790	575	237.046	223.517	227.068	118.395	101.234	91.7319	229.21	103.787	1085.75	2879.49	-1.4071	2.8102e-26	3.3346e-25	DOWN	--	--	--	--	--	--	similar to S. cerevisiae YLR064W	http://www.genome.jp/dbget-bin/www_bget?cal:CaO19.12000		sp|Q12164|POM33_YEAST Pore membrane protein of 33 kDa OS=Saccharomyces cerevisiae (strain ATCC 204508 / S288c) GN=POM33 PE=1 SV=1//5.00958e-13
W5Q_00189	AJJF01000001.1	-	409682	411865	2106	581	666	461	456	334	253	15.5484	16.8217	12.7823	26.6979	20.4247	19.2611	15.0508	22.1279	484.389	395.605	0.2921	0.071151	0.10198	FALSE	--	--	--	--	--	--	--	--		--
W5Q_00190	AJJF01000001.1	+	412045	412668	624	117	132	116	85	48	54	10.5674	11.2524	10.8553	16.796	9.90657	13.8748	10.8917	13.5258	87.5288	84.939	0.04333	0.83797	0.87512	FALSE	--	--	--	--	--	--	--	--		--
W5Q_00191	AJJF01000001.1	-	412671	413114	444	582	559	540	160	151	104	73.8766	66.9705	71.0196	44.4332	43.7987	37.5551	70.6222	41.929	194.135	392.041	-1.0139	2.6758e-09	1.0138e-08	DOWN	--	--	--	--	--	--	potential heme/steroid binding protein; similar to A. thaliana F17I14_130	http://www.genome.jp/dbget-bin/www_bget?cal:CaO19.11997		sp|Q9LXD1|RLF_ARATH Cytochrome b5 domain-containing protein RLF OS=Arabidopsis thaliana GN=RLF PE=2 SV=1//5.45519e-32
W5Q_00192	AJJF01000001.1	-	413611	416085	2475	4157	5091	4604	2469	2643	2195	94.6612	109.416	108.624	123.003	137.527	142.193	104.234	134.241	3471.25	3224.89	0.1062	0.4761	0.54348	FALSE	--	--	--	--	--	--	--	--		--
W5Q_00193	AJJF01000001.1	-	416856	419438	2583	2929	3080	2853	2322	1976	1745	63.909	63.428	64.4978	110.843	98.5211	108.315	63.9449	105.893	2849.84	2064.75	0.46492	0.00028671	0.00061753	UP	--	--	--	--	--	--	PHO91; similar to S. cerevisiae low-affinity phosphate transporter PHO91; K14430 phosphate transporter	http://www.genome.jp/dbget-bin/www_bget?cal:CaO19.11147		sp|P27514|PHO91_YEAST Low-affinity phosphate transporter PHO91 OS=Saccharomyces cerevisiae (strain ATCC 204508 / S288c) GN=PHO91 PE=1 SV=2//0
W5Q_00194	AJJF01000001.1	+	421577	422207	267	1135	1294	1156	313	403	284	239.581	257.797	252.821	144.545	194.384	170.54	250.066	169.823	474.702	834.527	-0.81394	9.1153e-09	3.2729e-08	DOWN	--	--	--	--	--	--	--	--		-//-
W5Q_00195	AJJF01000001.1	+	423434	424429	996	1639	1260	2157	15039	19411	14577	92.7442	67.2924	126.461	1861.79	2509.89	2346.54	95.4994	2239.41	23352.5	1192.98	4.2909	5.5732e-35	1.0465e-33	UP	--	--	--	--	--	--	similar to S. cerevisiae HSP30; closely related to CaP19.4526	http://www.genome.jp/dbget-bin/www_bget?cal:CaO19.11148		sp|P25619|HSP30_YEAST 30 kDa heat shock protein OS=Saccharomyces cerevisiae (strain ATCC 204508 / S288c) GN=HSP30 PE=1 SV=1//1.14409e-42
W5Q_00196	AJJF01000001.1	+	424930	426069	1140	529	549	457	398	442	377	26.1528	25.6166	23.4088	43.0476	49.9326	53.0219	25.0594	48.6674	579.925	356.895	0.70037	6.8347e-06	1.809e-05	UP	--	--	--	--	--	--	SET6; potential protein lysine methyltransferase similar to S. cerevisiae SET6 (YPL165C); K11426 SET and MYND domain-containing protein	http://www.genome.jp/dbget-bin/www_bget?cal:CaO19.11149		sp|Q12529|SET6_YEAST Potential protein lysine methyltransferase SET6 OS=Saccharomyces cerevisiae (strain ATCC 204508 / S288c) GN=SET6 PE=3 SV=1//2.50004e-57
W5Q_00197	AJJF01000001.1	-	426066	427553	1488	299	286	278	392	298	265	11.3249	10.2239	10.9096	32.4828	25.7917	28.5536	10.8195	28.9427	448.063	201.294	1.1544	6.9185e-13	3.4641e-12	UP	--	--	--	--	--	--	similar to S. cerevisiae YGR093W	http://www.genome.jp/dbget-bin/www_bget?cal:CaO19.11150		sp|P53255|DRN1_YEAST CWF19-like protein DRN1 OS=Saccharomyces cerevisiae (strain ATCC 204508 / S288c) GN=DRN1 PE=1 SV=1//7.24401e-78
W5Q_00198	AJJF01000001.1	+	427784	429400	1617	89	108	86	110	83	65	3.10204	3.55278	3.10567	8.3879	6.61051	6.44498	3.2535	7.1478	120.197	65.7142	0.87112	0.00012565	0.00028576	UP	--	--	--	--	--	--	KIP99; kinesin motor domain protein; similar to S. cerevisiae KIP1 (YBL063W) microtubule motor complex protein	http://www.genome.jp/dbget-bin/www_bget?cal:CaO19.11151		sp|O35071|KIF1C_MOUSE Kinesin-like protein KIF1C OS=Mus musculus GN=Kif1c PE=1 SV=2//3.47589e-71
W5Q_00199	AJJF01000001.1	-	429971	431608	1638	27173	34673	19357	4828	5709	5251	934.955	1125.98	690.067	363.433	448.862	513.98	917.002	442.092	7575.35	18726	-1.3057	7.7961e-06	2.0482e-05	DOWN	--	--	--	--	--	--	HGT2; closely related to CaP19.4527, high affinity glucose transporter CaHGT1; similar to K.lactis HGT1 (AAC49461)	http://www.genome.jp/dbget-bin/www_bget?cal:CaO19.11152		sp|O74713|HGT1_CANAX High-affinity glucose transporter OS=Candida albicans GN=HGT1 PE=3 SV=1//0
W5Q_00200	AJJF01000001.1	-	438007	439794	1788	5317	6576	6262	3022	3338	2277	167.597	195.636	204.509	208.4	240.428	204.18	189.247	217.67	4066.81	4231.26	-0.057189	0.70129	0.75523	FALSE	--	--	--	--	--	--	--	--		--
W5Q_00201	AJJF01000001.1	-	444812	446359	1548	4252	4847	4950	4514	6134	5160	154.807	166.555	186.725	359.552	510.317	534.438	169.362	468.102	7591.46	3279.54	1.2109	6.2396e-05	0.00014764	UP	--	--	--	--	--	--	GAL1; galactokinase similar to S. cerevisiae GAL3 (YDR009W); K00849 galactokinase [EC:2.7.1.6]	http://www.genome.jp/dbget-bin/www_bget?cal:CaO19.11154		sp|P56091|GAL1_CANAX Galactokinase OS=Candida albicans GN=GAL1 PE=3 SV=1//0
W5Q_00202	AJJF01000001.1	-	446839	447183	345	4	7	3	6	15	10	0.653443	1.07928	0.507773	2.14438	5.59937	4.64729	0.746832	4.13035	15.0185	3.20773	2.2271	0.0033928	0.0062349	UP	--	--	--	--	--	--	hypothetical protein	http://www.genome.jp/dbget-bin/www_bget?cal:CaO19.11155		-//-
W5Q_00203	AJJF01000001.1	+	447723	449750	2028	8269	8767	9309	5606	7323	6193	229.801	229.952	268.042	340.844	465.037	489.611	242.598	431.831	9170.86	6155.36	0.57521	0.022152	0.035266	UP	--	--	--	--	--	--	GAL10; likely UDP glucose-4-epimerase similar to S. pombe SPBPB2B2.12c and to S. cerevisiae GAL10 (YBR019C) involved in galactose metabolism; K01784 UDP-glucose 4-epimerase [EC:5.1.3.2] K01785 aldose 1-epimerase [EC:5.1.3.3]	http://www.genome.jp/dbget-bin/www_bget?cal:CaO19.11156		sp|Q9HDU3|GAL10_SCHPO Bifunctional protein gal10 OS=Schizosaccharomyces pombe (strain 972 / ATCC 24843) GN=gal10 PE=3 SV=1//0
W5Q_00204	AJJF01000001.1	+	449955	450461	507	134	162	139	120	112	100	14.8958	16.9966	16.0094	29.1839	28.4497	31.6235	15.9673	29.7524	157.353	101.164	0.63731	0.0025366	0.0047684	UP	--	--	--	--	--	--	TRS23; Golgi vesicle docking (TRAPP)	http://www.genome.jp/dbget-bin/www_bget?cal:CaO19.11157		sp|Q03784|TRS23_YEAST Trafficking protein particle complex subunit 23 OS=Saccharomyces cerevisiae (strain ATCC 204508 / S288c) GN=TRS23 PE=1 SV=1//1.17088e-34
W5Q_00205	AJJF01000001.1	-	450420	451382	963	660	742	660	861	905	824	38.6264	40.9857	40.0207	110.242	121.029	137.189	39.8776	122.82	1235.61	479.969	1.3642	2.6535e-15	1.5832e-14	UP	--	--	--	--	--	--	TGD99; dTDP glucose-6-dehydratase; K01710 dTDP-glucose 4,6-dehydratase [EC:4.2.1.46]	http://www.genome.jp/dbget-bin/www_bget?cal:CaO19.11158		sp|Q9HDU4|YHEB_SCHPO Uncharacterized protein PB2B2.11 OS=Schizosaccharomyces pombe (strain 972 / ATCC 24843) GN=SPBPB2B2.11 PE=3 SV=1//1.69837e-98
W5Q_00206	AJJF01000001.1	+	452310	453470	1161	4800	4977	4761	2212	2868	2378	233.011	228.029	239.46	234.922	318.137	328.396	233.5	293.818	3571.9	3389.48	0.075625	0.80927	0.8503	FALSE	--	--	--	--	--	--	--	--		--
W5Q_00207	AJJF01000001.1	+	453925	454863	939	674	597	559	448	442	425	40.454	33.8192	34.7627	58.8278	60.6211	72.5674	36.3453	64.0055	627.449	426.588	0.55665	0.00052786	0.001098	UP	--	--	--	--	--	--	ABP140; similar to C terminus of S. cerevisiae actin filament binding protein; K17053 tRNAThr (cytosine32-N3)-methyltransferase [EC:2.1.1.268]	http://www.genome.jp/dbget-bin/www_bget?cal:CaO19.11160		sp|Q08641|AB140_YEAST tRNA(Thr) (cytosine(32)-N(3))-methyltransferase OS=Saccharomyces cerevisiae (strain ATCC 204508 / S288c) GN=ABP140 PE=1 SV=3//4.27403e-135
W5Q_00208	AJJF01000001.1	-	454853	455689	837	269	320	232	163	139	101	18.1131	20.3366	16.1856	24.0122	21.3873	19.347	18.2118	21.5822	188.14	190.3	-0.016473	0.99199	1	FALSE	--	--	--	--	--	--	--	--		--
W5Q_00209	AJJF01000001.1	+	456629	458341	1713	908	992	901	357	312	224	29.8742	30.8041	30.7139	25.6969	23.4565	20.9657	30.4641	23.3731	417.125	652.298	-0.64505	2.0567e-05	5.1897e-05	DOWN	--	--	--	--	--	--	hypothetical protein	http://www.genome.jp/dbget-bin/www_bget?cal:CaO19.11162		-//-
W5Q_00210	AJJF01000001.1	-	458408	459418	1011	425	452	558	430	453	377	23.6922	23.7817	32.2293	52.443	57.7051	59.7873	26.5677	56.6451	598.212	336.367	0.83062	1.063e-06	3.0875e-06	UP	--	--	--	--	--	--	similar to S. cerevisiae YNL200C; K17759 NAD(P)H-hydrate epimerase [EC:5.1.99.6]	http://www.genome.jp/dbget-bin/www_bget?cal:CaO19.11163		sp|Q59VX9|NNRE_CANAL NAD(P)H-hydrate epimerase OS=Candida albicans (strain SC5314 / ATCC MYA-2876) GN=CaO19.11163 PE=3 SV=2//7.97754e-142
W5Q_00211	AJJF01000001.1	+	461193	463211	2019	786	799	811	464	447	348	21.9408	21.0506	23.4559	28.3369	28.5127	27.6351	22.1491	28.1616	593.207	559.309	0.084891	0.55162	0.61673	FALSE	--	--	--	--	--	--	--	--		--
W5Q_00212	AJJF01000001.1	+	464681	467308	2628	1783	1927	1934	1288	1285	955	38.2378	39.0042	42.9733	60.4312	62.9716	58.2635	40.0718	60.5554	1660.94	1317.11	0.33463	0.010043	0.017092	UP	--	--	--	--	--	--	KAP95; karyopherin-beta; K14293 importin subunit beta-1	http://www.genome.jp/dbget-bin/www_bget?cal:CaO19.11165		sp|Q06142|IMB1_YEAST Importin subunit beta-1 OS=Saccharomyces cerevisiae (strain ATCC 204508 / S288c) GN=KAP95 PE=1 SV=1//0
W5Q_00213	AJJF01000001.1	+	470486	471211	726	103	102	91	44	46	27	7.99591	7.4734	7.31934	7.47286	8.15996	5.96274	7.59622	7.19852	54.5607	68.9213	-0.33709	0.25238	0.3158	FALSE	--	--	--	--	--	--	--	--		--
W5Q_00214	AJJF01000001.1	-	471463	472602	1140	98	132	90	58	50	42	4.84494	6.15919	4.61004	6.27327	5.64849	5.90694	5.20473	5.9429	70.5923	74.0517	-0.069021	0.79463	0.83656	FALSE	--	--	--	--	--	--	--	--		--
W5Q_00215	AJJF01000001.1	-	472851	473774	924	354	472	244	1113	607	641	21.5923	27.1722	15.42	148.523	84.6026	111.226	21.3948	114.784	1099.12	246.362	2.1575	8.6522e-09	3.1171e-08	UP	--	--	--	--	--	--	similar to peroxisomal 2,4-dienoyl-CoA reductase; K13237 peroxisomal 2,4-dienoyl-CoA reductase [EC:1.3.1.34]	http://www.genome.jp/dbget-bin/www_bget?cal:CaO19.11168		sp|P32573|SPS19_YEAST Peroxisomal 2,4-dienoyl-CoA reductase SPS19 OS=Saccharomyces cerevisiae (strain ATCC 204508 / S288c) GN=SPS19 PE=1 SV=4//6.96706e-129
W5Q_00216	AJJF01000001.1	+	474658	475383	726	87	106	91	40	41	27	6.75382	7.76648	7.31934	6.7935	7.27301	5.96274	7.27988	6.67642	50.5978	66.0471	-0.38442	0.1872	0.24291	FALSE	--	--	--	--	--	--	--	--		--
W5Q_00217	AJJF01000001.1	-	475635	476774	1140	115	150	130	81	66	42	5.68539	6.99908	6.65895	8.76094	7.456	5.90694	6.44781	7.37463	87.4808	91.8662	-0.070568	0.88386	0.91232	FALSE	--	--	--	--	--	--	--	--		--
W5Q_00218	AJJF01000001.1	-	477023	477901	879	322	349	250	936	464	497	20.6459	21.1199	16.608	131.298	67.9823	90.6538	19.4579	96.6446	879.258	213.501	2.042	2.3412e-06	6.5183e-06	UP	--	--	--	--	--	--	similar to peroxisomal 2,4-dienoyl-CoA reductase; K13237 peroxisomal 2,4-dienoyl-CoA reductase [EC:1.3.1.34]	http://www.genome.jp/dbget-bin/www_bget?cal:CaO19.11168		sp|P32573|SPS19_YEAST Peroxisomal 2,4-dienoyl-CoA reductase SPS19 OS=Saccharomyces cerevisiae (strain ATCC 204508 / S288c) GN=SPS19 PE=1 SV=4//2.04341e-129
W5Q_00219	AJJF01000001.1	-	478362	481325	2964	196	190	166	449	351	272	3.72688	3.40981	3.27037	18.6784	15.2509	14.7133	3.46902	16.2142	500.015	128.483	1.9604	2.3088e-32	3.92e-31	UP	--	--	--	--	--	--	regulation of carbon metabolism	http://www.genome.jp/dbget-bin/www_bget?cal:CaO19.11169		sp|P40164|PP4R3_YEAST Serine/threonine-protein phosphatase 4 regulatory subunit 3 OS=Saccharomyces cerevisiae (strain ATCC 204508 / S288c) GN=PSY2 PE=1 SV=1//4.41939e-16
W5Q_00220	AJJF01000001.1	-	482134	483345	1212	435	450	405	211	293	214	20.228	19.7499	19.5128	21.466	31.1338	28.3093	19.8302	26.9697	342.512	300.392	0.18931	0.42282	0.49113	FALSE	--	--	--	--	--	--	--	--		--
W5Q_00221	AJJF01000001.1	+	483453	483818	366	164	190	149	95	110	78	25.254	27.6139	23.7724	32.0046	38.706	34.169	25.5467	34.9599	133.787	116.779	0.19615	0.3792	0.44788	FALSE	--	--	--	--	--	--	--	--		--
W5Q_00222	AJJF01000001.1	-	483929	484294	366	216	239	212	120	65	84	33.2613	34.7353	33.8238	40.4269	22.8717	36.7974	33.9402	33.3653	126.643	155.253	-0.29386	0.15108	0.20047	FALSE	--	--	--	--	--	--	--	--		--
W5Q_00223	AJJF01000001.1	-	484605	486236	1632	3050	3561	2942	1358	1096	913	105.329	116.066	105.266	102.601	86.4883	89.6952	108.887	92.928	1578.84	2220.13	-0.49178	0.00017712	0.00039501	DOWN	--	--	--	--	--	--	similar to rat fructose-2, 6-biphosphatase	http://www.genome.jp/dbget-bin/www_bget?cal:CaO19.11174		sp|Q06137|YL345_YEAST Putative 6-phosphofructo-2-kinase/fructose-2,6-bisphosphatase YLR345W OS=Saccharomyces cerevisiae (strain ATCC 204508 / S288c) GN=YLR345W PE=1 SV=1//2.48354e-122
W5Q_00224	AJJF01000001.1	-	487120	487966	384	23022	23944	21676	3619	3971	2817	3378.93	3316.81	3296.21	1162.06	1331.79	1176.18	3330.65	1223.34	4908.53	15985.8	-1.7034	2.2607e-42	6.0134e-41	DOWN	--	--	--	--	--	--	--	--		sp|P53221|RL26B_YEAST 60S ribosomal protein L26-B OS=Saccharomyces cerevisiae (strain ATCC 204508 / S288c) GN=RPL26B PE=1 SV=2//1.84263e-69
W5Q_00225	AJJF01000001.1	-	488416	488520	105	23	29	18	190	156	127	12.3454	14.6914	10.0104	223.118	191.338	193.925	12.3491	202.794	221.713	16.1743	3.7769	1.3152e-52	5.4521e-51	UP	--	--	--	--	--	--	--	--		-//-
W5Q_00226	AJJF01000001.1	+	489103	489909	807	373	446	367	217	150	128	26.0497	29.3979	26.5558	33.1556	23.9378	25.4305	27.3345	27.508	230.634	275.589	-0.25692	0.16452	0.21624	FALSE	--	--	--	--	--	--	--	--		--
W5Q_00227	AJJF01000001.1	-	490023	491948	1926	21	29	20	17	23	18	0.614512	0.800934	0.606375	1.08834	1.53794	1.49842	0.67394	1.3749	27.7401	16.201	0.77589	0.087273	0.12256	FALSE	--	--	--	--	--	--	--	--		--
W5Q_00228	AJJF01000001.1	-	492359	496000	3642	168	135	132	175	166	121	2.59978	1.97174	2.11642	5.92473	5.86996	5.32677	2.22931	5.70715	216.789	101.5	1.0948	1.3376e-08	4.723e-08	UP	--	--	--	--	--	--	similar to hypothetical protein	http://www.genome.jp/dbget-bin/www_bget?cal:CaO19.11178		-//-
W5Q_00229	AJJF01000001.1	-	498326	498946	621	91	101	95	155	66	74	8.2588	8.65136	8.93304	30.7759	13.6873	19.1055	8.6144	21.1896	135.937	66.8828	1.0232	0.018394	0.029804	UP	--	--	--	--	--	--	CIN4; potential ARF-like GTP-binding protein similar to S. cerevisiae CIN4 (YMR138W) involved in beta tubulin folding; K07943 ADP-ribosylation factor-like protein 2	http://www.genome.jp/dbget-bin/www_bget?cal:CaO19.10442		sp|P36404|ARL2_HUMAN ADP-ribosylation factor-like protein 2 OS=Homo sapiens GN=ARL2 PE=1 SV=4//1.76198e-40
W5Q_00230	AJJF01000001.1	+	499211	501712	2502	592	718	544	448	372	327	13.3353	15.2648	12.6964	22.0781	19.148	20.9546	13.7655	20.7269	540.142	430.083	0.32872	0.029287	0.045481	UP	--	--	--	--	--	--	similar to S. cerevisiae interstrand crosslink repair protein PSO2 (YMR137C); K15340 DNA cross-link repair 1A protein	http://www.genome.jp/dbget-bin/www_bget?cal:CaO19.10443		sp|P30620|PSO2_YEAST DNA cross-link repair protein PSO2/SNM1 OS=Saccharomyces cerevisiae (strain ATCC 204508 / S288c) GN=PSO2 PE=1 SV=1//4.18019e-38
W5Q_00231	AJJF01000001.1	-	502053	503390	1338	393	427	328	448	488	416	16.554	16.9757	14.3148	41.285	46.9711	49.8489	15.9482	46.035	643.686	266.47	1.2724	3.4766e-15	2.0569e-14	UP	--	--	--	--	--	--	MNN11; similar to alpha-1,6-mannosyltransferase complex component MNN11 (YJL183W) of S. cerevisiae; K05532 mannan polymerase II complex MNN11 subunit [EC:2.4.1.-]	http://www.genome.jp/dbget-bin/www_bget?cal:CaO19.2927		sp|P46985|MNN11_YEAST Probable alpha-1,6-mannosyltransferase MNN11 OS=Saccharomyces cerevisiae (strain ATCC 204508 / S288c) GN=MNN11 PE=1 SV=2//3.43307e-63
W5Q_00232	AJJF01000001.1	-	504161	505234	1074	401	405	376	180	177	119	21.043	20.0588	20.4433	20.6652	21.2244	17.7648	20.515	19.8848	222.819	275.425	-0.30579	0.089043	0.12496	FALSE	--	--	--	--	--	--	--	--		--
W5Q_00233	AJJF01000001.1	-	505970	511663	5694	12013	13644	13447	28646	22900	19557	118.905	127.462	137.904	620.322	517.946	550.685	128.09	562.984	33369.9	9121.43	1.8712	1.4355e-50	5.4548e-49	UP	--	--	--	--	--	--	GSC1; beta-1,3-glucan synthase similar to S. cerevisiae GSC2 (YGR032W) and FKS1 (YLR342W) beta-1,3-glucan synthase; K00706 1,3-beta-glucan synthase [EC:2.4.1.34]	http://www.genome.jp/dbget-bin/www_bget?cal:CaO19.10446		sp|P38631|FKS1_YEAST 1,3-beta-glucan synthase component FKS1 OS=Saccharomyces cerevisiae (strain ATCC 204508 / S288c) GN=FKS1 PE=1 SV=2//0
W5Q_00234	AJJF01000001.1	-	515587	517524	1938	2569	2642	2366	1252	1213	977	74.7098	72.516	71.29	79.6565	80.6072	80.8275	72.8386	80.3637	1625.11	1764.24	-0.11851	0.34642	0.415	FALSE	--	--	--	--	--	--	--	--		--
W5Q_00235	AJJF01000001.1	-	518167	519168	1002	810	887	879	392	421	332	45.5601	47.088	51.2258	48.238	54.1105	53.1238	47.958	51.8241	542.515	600.976	-0.14765	0.28511	0.35063	FALSE	--	--	--	--	--	--	--	--		--
W5Q_00236	AJJF01000001.1	-	520071	520601	531	2135	2176	1784	838	778	703	226.606	217.981	196.186	194.59	188.691	212.265	213.591	198.516	1099.55	1416.77	-0.36569	0.0044067	0.0079582	DOWN	--	--	--	--	--	--	BUD20; similar to protein that copurifies with nuclear pore complex; K14821 bud site selection protein 20	http://www.genome.jp/dbget-bin/www_bget?cal:CaO19.10451		sp|Q08004|BUD20_YEAST Bud site selection protein 20 OS=Saccharomyces cerevisiae (strain ATCC 204508 / S288c) GN=BUD20 PE=1 SV=1//8.60362e-47
W5Q_00237	AJJF01000001.1	+	521303	521965	663	58397	60928	52746	9425	8590	6134	4964.14	4888.3	4645.62	1752.82	1668.58	1483.37	4832.69	1634.92	11299.1	40037.4	-1.8251	2.9073e-48	9.9788e-47	DOWN	--	--	--	--	--	--	RPL10; likely cytosolic ribosomal protein similar to S. cerevisiae RPL10 (YLR075W) large subunit protein L10; K02866 large subunit ribosomal protein L10e	http://www.genome.jp/dbget-bin/www_bget?cal:CaO19.10452		sp|P41805|RL10_YEAST 60S ribosomal protein L10 OS=Saccharomyces cerevisiae (strain ATCC 204508 / S288c) GN=RPL10 PE=1 SV=1//1.69568e-127
W5Q_00238	AJJF01000001.1	+	522646	523116	471	219	242	223	36	26	18	26.2054	27.3306	27.6472	9.42437	7.10918	6.12731	27.0611	7.55362	36.9646	159.334	-2.1078	8.4287e-17	5.5302e-16	DOWN	--	--	--	--	--	--	hypothetical protein	http://www.genome.jp/dbget-bin/www_bget?cal:CaO19.10453		-//-
W5Q_00239	AJJF01000001.1	+	524009	524767	759	1640	2134	1587	497	392	324	121.778	149.557	122.096	80.7393	66.5137	68.4418	131.144	71.8983	567.923	1242.89	-1.1299	7.735e-16	4.7664e-15	DOWN	--	--	--	--	--	--	PMM1; phosphomannomutase that can functionally substitute for S. cerevisiae SEC53 (YFL045C); K17497 phosphomannomutase [EC:5.4.2.8]	http://www.genome.jp/dbget-bin/www_bget?cal:CaO19.10454		sp|P31353|PMM_CANAL Phosphomannomutase OS=Candida albicans (strain SC5314 / ATCC MYA-2876) GN=PMM1 PE=3 SV=1//0
W5Q_00240	AJJF01000001.1	-	524874	526895	2022	580	724	522	690	615	536	16.1664	19.0464	15.075	42.0764	39.1707	42.5013	16.7626	41.2494	869.507	423.135	1.0391	8.4537e-13	4.1933e-12	UP	--	--	--	--	--	--	FMP25; similar to S. cerevisiae FMP25 (YLR077W) mitochondrial protein	http://www.genome.jp/dbget-bin/www_bget?cal:CaO19.10455		sp|Q08023|FMP25_YEAST Protein FMP25, mitochondrial OS=Saccharomyces cerevisiae (strain ATCC 204508 / S288c) GN=FMP25 PE=4 SV=1//1.61403e-17
W5Q_00241	AJJF01000001.1	+	527133	527759	627	364	451	314	163	124	93	32.7191	38.2617	29.2435	32.0546	25.4695	23.7812	33.4081	27.1018	176.717	261.451	-0.5651	0.0021745	0.0041414	DOWN	--	--	--	--	--	--	FMP32; similar to S. cerevisiae FMP32 (YFL046W) mitochondrial protein	http://www.genome.jp/dbget-bin/www_bget?cal:CaO19.10456		sp|P43557|FMP32_YEAST Protein FMP32, mitochondrial OS=Saccharomyces cerevisiae (strain ATCC 204508 / S288c) GN=FMP32 PE=1 SV=1//7.19763e-52
W5Q_00242	AJJF01000001.1	+	528062	528793	732	200	231	186	135	104	92	15.3988	16.7863	14.8378	22.7401	18.2974	20.1509	15.6743	20.3962	155.355	143.322	0.11631	0.55113	0.6163	FALSE	--	--	--	--	--	--	--	--		--
W5Q_00243	AJJF01000001.1	+	530205	531941	1737	298	299	313	52	34	34	9.66904	9.15643	10.5223	3.69126	2.52084	3.13832	9.7826	3.11681	56.2321	212.563	-1.9184	5.0906e-18	3.6888e-17	DOWN	--	--	--	--	--	--	CMP66; similar to Mannoprotein MP65 (CaP19.9345) and to S. cerevisiae soluble cell wall protein SCW4 (YGR279C) glucosidase involved in conjugation with cellular fusion	http://www.genome.jp/dbget-bin/www_bget?cal:CaO19.10458		sp|P53334|SCW4_YEAST Probable family 17 glucosidase SCW4 OS=Saccharomyces cerevisiae (strain ATCC 204508 / S288c) GN=SCW4 PE=1 SV=1//2.96703e-76
W5Q_00244	AJJF01000001.1	-	532436	534196	1761	54937	60388	50757	25948	21184	18464	1758.22	1824.09	1683.08	1816.83	1549.23	1681.07	1755.13	1682.38	30850.7	38616.6	-0.32392	0.0082017	0.014155	DOWN	--	--	--	--	--	--	C terminal fragment of one of three potential amino acid permease genes similar to S. cerevisiae DIP5 (YPL265W) dicarboxylic amino acid permease	http://www.genome.jp/dbget-bin/www_bget?cal:CaO19.10459		sp|P53388|DIP5_YEAST Dicarboxylic amino acid permease OS=Saccharomyces cerevisiae (strain ATCC 204508 / S288c) GN=DIP5 PE=1 SV=1//2.5181e-179
W5Q_00245	AJJF01000001.1	-	536571	536643	73	49	44	56	24	33	33	37.8303	32.0616	44.7953	40.5377	58.2181	72.4786	38.2291	57.0781	43.6602	34.9467	0.32116	0.41453	0.48327	FALSE	--	--	--	--	--	--	--	--		--
W5Q_00246	AJJF01000001.1	+	536967	537266	300	158	167	159	31	31	39	29.6827	29.6108	30.9488	12.7412	13.3078	20.8431	30.0807	15.6307	48.9849	112.829	-1.2037	9.597e-07	2.8074e-06	DOWN	--	--	--	--	--	--	--	--		-//-
W5Q_00247	AJJF01000001.1	-	537424	539118	1695	238	277	237	389	299	229	7.91361	8.6929	8.16481	28.2977	22.7179	21.6613	8.25711	24.2256	427.112	174.891	1.2882	2.3239e-15	1.3917e-14	UP	--	--	--	--	--	--	PUT4; potential amino acid permease similar to S. cerevisiae PUT4 (YOR348C) proline/neutral amino acid permease	http://www.genome.jp/dbget-bin/www_bget?cal:CaO19.10462		sp|Q9URZ3|PUT4_SCHPO Probable proline-specific permease put4 OS=Schizosaccharomyces pombe (strain 972 / ATCC 24843) GN=put4 PE=3 SV=1//1.78247e-89
W5Q_00248	AJJF01000001.1	+	540040	541551	1512	337	314	282	458	430	336	12.5616	11.0467	10.8909	37.3495	36.6255	35.6292	11.4997	36.5347	576.143	217.297	1.4068	2.471e-19	1.9645e-18	UP	--	--	--	--	--	--	HNM4; one of 4 genes similar to S. cerevisiae HNM1 (YGL077C) choline and nitrogen mustard permease	http://www.genome.jp/dbget-bin/www_bget?cal:CaO19.10463		sp|P19807|HNM1_YEAST Choline transport protein OS=Saccharomyces cerevisiae (strain ATCC 204508 / S288c) GN=HNM1 PE=1 SV=1//1.02599e-59
W5Q_00249	AJJF01000001.1	-	541761	542639	879	8643	9003	8650	5282	5666	4789	554.17	544.82	574.638	740.935	830.146	873.523	557.876	814.868	7483.79	6131.32	0.28757	0.029031	0.045137	UP	--	--	--	--	--	--	SNZ99; stationary-phase-induced; K06215 pyridoxal 5'-phosphate synthase pdxS subunit [EC:4.3.3.6]	http://www.genome.jp/dbget-bin/www_bget?cal:CaO19.10464		sp|Q03148|SNZ1_YEAST Pyridoxal 5&apos;-phosphate synthase subunit SNZ1 OS=Saccharomyces cerevisiae (strain ATCC 204508 / S288c) GN=SNZ1 PE=1 SV=1//1.0285e-150
W5Q_00250	AJJF01000001.1	+	544095	544844	750	1140	944	1146	857	1112	952	85.6664	66.9523	89.2259	140.893	190.946	203.514	80.6149	178.451	1401.46	756.817	0.88891	0.0012213	0.0024071	UP	--	--	--	--	--	--	SNO99; stationary-phase-induced; K08681 5'-phosphate synthase pdxT subunit [EC:4.3.3.6]	http://www.genome.jp/dbget-bin/www_bget?cal:CaO19.10465		sp|Q03144|SNO1_YEAST Pyridoxal 5&apos;-phosphate synthase subunit SNO1 OS=Saccharomyces cerevisiae (strain ATCC 204508 / S288c) GN=SNO1 PE=1 SV=1//1.68258e-69
W5Q_00251	AJJF01000001.1	+	545061	549434	4374	504	469	558	1207	1207	1083	6.4941	5.7036	7.44943	34.0251	35.5382	39.698	6.54904	36.4204	1663.18	358.581	2.2136	1.3124e-44	3.8686e-43	UP	--	--	--	--	--	--	IML1; maintenance of circular minichromosome	http://www.genome.jp/dbget-bin/www_bget?cal:CaO19.10466		sp|Q5AIA4|IML1_CANAL Vacuolar membrane-associated protein IML1 OS=Candida albicans (strain SC5314 / ATCC MYA-2876) GN=IML1 PE=3 SV=1//0
W5Q_00252	AJJF01000001.1	-	549533	550612	1080	2551	3336	2136	497	517	393	133.123	164.307	115.49	56.7418	61.6501	58.3428	137.64	58.9116	664.422	1854.58	-1.4809	1.2223e-11	5.5342e-11	DOWN	--	--	--	--	--	--	HOM6; homoserine dehydrogenase; K00003 homoserine dehydrogenase [EC:1.1.1.3]	http://www.genome.jp/dbget-bin/www_bget?cal:CaO19.10468		sp|P31116|DHOM_YEAST Homoserine dehydrogenase OS=Saccharomyces cerevisiae (strain ATCC 204508 / S288c) GN=HOM6 PE=1 SV=1//1.63707e-139
W5Q_00253	AJJF01000001.1	-	550976	552415	1440	2558	3015	2094	514	405	349	100.116	111.373	84.9144	44.012	36.2209	38.8581	98.8013	39.697	594.96	1775.75	-1.5776	4.3093e-22	4.0279e-21	DOWN	--	--	--	--	--	--	EXG2; beta-1,3-exoglucanase; cell wall metabolism; K01210 glucan 1,3-beta-glucosidase [EC:3.2.1.58]	http://www.genome.jp/dbget-bin/www_bget?cal:CaO19.10469		sp|Q5AIA1|EXG2_CANAL Glucan 1,3-beta-glucosidase 2 OS=Candida albicans (strain SC5314 / ATCC MYA-2876) GN=EXG2 PE=1 SV=1//0
W5Q_00254	AJJF01000001.1	-	552897	553412	516	3603	4054	3545	1001	891	684	393.533	417.916	401.175	239.197	222.38	212.532	404.208	224.703	1208.41	2606.57	-1.109	2.8204e-17	1.9257e-16	DOWN	--	--	--	--	--	--	TOM20; outer membrane translocase; K17770 mitochondrial import receptor subunit TOM20	http://www.genome.jp/dbget-bin/www_bget?cal:CaO19.10470		sp|P35180|TOM20_YEAST Mitochondrial import receptor subunit TOM20 OS=Saccharomyces cerevisiae (strain ATCC 204508 / S288c) GN=TOM20 PE=1 SV=1//1.0848e-32
W5Q_00255	AJJF01000001.1	+	553797	554399	603	3847	4131	3661	1610	1321	1070	359.561	364.412	354.527	329.215	282.132	284.502	359.5	298.616	1874.86	2709.24	-0.53111	4.6321e-05	0.00011206	DOWN	--	--	--	--	--	--	hypothetical protein	http://www.genome.jp/dbget-bin/www_bget?cal:CaO19.10471		-//-
W5Q_00256	AJJF01000001.1	-	554614	555441	828	749	825	722	421	304	247	50.9822	53.0003	50.9183	62.6935	47.2836	47.8283	51.6336	52.6018	452.712	534.284	-0.23901	0.14323	0.19125	FALSE	--	--	--	--	--	--	--	--		--
W5Q_00257	AJJF01000001.1	-	555712	558138	2427	74	55	47	28	24	30	1.71842	1.20545	1.13083	1.42252	1.27353	1.98185	1.35156	1.5593	39.4651	40.9752	-0.054172	0.812	0.85274	FALSE	--	--	--	--	--	--	--	--		--
W5Q_00258	AJJF01000001.1	-	558961	561489	2529	206	265	180	207	168	136	4.59077	5.57381	4.15615	10.0923	8.55514	8.62201	4.77357	9.08983	239.32	150.664	0.66761	0.00023159	0.00050789	UP	--	--	--	--	--	--	MNN44; similar to S. cerevisiae MNN4 involved in transfer of mannosylphosphate to cell wall mannans	http://www.genome.jp/dbget-bin/www_bget?cal:CaO19.10475		sp|P36044|MNN4_YEAST Protein MNN4 OS=Saccharomyces cerevisiae (strain ATCC 204508 / S288c) GN=MNN4 PE=4 SV=2//8.13109e-18
W5Q_00259	AJJF01000001.1	-	562399	562701	303	50	31	63	2	3	1	9.30025	5.44219	12.1413	0.813875	1.2751	0.529146	8.96125	0.872708	2.77322	34.0761	-3.6191	8.5954e-06	2.2517e-05	DOWN	--	--	--	--	--	--	hypothetical protein	http://www.genome.jp/dbget-bin/www_bget?cal:CaO19.10476		-//-
W5Q_00260	AJJF01000001.1	-	564297	564470	174	23832	26857	23013	1673	1304	1112	7719.31	8210.38	7723.1	1185.54	965.151	1024.65	7884.26	1058.45	1916.52	17142.5	-3.161	1.7381e-127	7.9256e-125	DOWN	--	--	--	--	--	--	similar to S. cerevisiae YDL123W	http://www.genome.jp/dbget-bin/www_bget?cal:CaO19.11089		sp|Q6BVN0|PMP3_DEBHA Plasma membrane proteolipid 3 OS=Debaryomyces hansenii (strain ATCC 36239 / CBS 767 / JCM 1990 / NBRC 0083 / IGC 2968) GN=PMP3 PE=3 SV=1//2.9188e-22
W5Q_00261	AJJF01000001.1	+	565725	567215	1491	4692	5161	5016	1975	1858	1327	177.357	184.124	196.448	163.328	160.485	142.696	185.976	155.503	2417.87	3467.49	-0.52016	5.8349e-05	0.00013864	DOWN	--	--	--	--	--	--	FRS2; phenylalanyl-tRNA synthetase; K01889 phenylalanyl-tRNA synthetase alpha chain [EC:6.1.1.20]	http://www.genome.jp/dbget-bin/www_bget?cal:CaO19.10477		sp|P15625|SYFA_YEAST Phenylalanine--tRNA ligase alpha subunit OS=Saccharomyces cerevisiae (strain ATCC 204508 / S288c) GN=FRS2 PE=1 SV=3//0
W5Q_00262	AJJF01000001.1	+	567484	568677	1194	557	635	472	509	377	288	26.2917	28.2894	23.0837	52.5635	40.6634	38.6729	25.8883	43.9666	545.758	385.94	0.49988	0.00084767	0.0017141	UP	--	--	--	--	--	--	similar to S. pombe SPAC144.02 hypothetical zinc-finger protein	http://www.genome.jp/dbget-bin/www_bget?cal:CaO19.10478		sp|Q9UTM0|IEC1_SCHPO INO80 complex subunit 1 OS=Schizosaccharomyces pombe (strain 972 / ATCC 24843) GN=iec1 PE=1 SV=1//3.6413e-24
W5Q_00263	AJJF01000001.1	+	574258	575145	888	472	501	552	139	111	97	29.9569	30.0109	36.2989	19.3007	16.0982	17.5137	32.0889	17.6375	163.046	356.586	-1.129	1.171e-10	4.9605e-10	DOWN	--	--	--	--	--	--	similar to hypothetical protein	http://www.genome.jp/dbget-bin/www_bget?cal:CaO19.10479		-//-
W5Q_00264	AJJF01000001.1	-	575516	576436	921	125	113	99	89	62	45	7.64923	6.5264	6.27687	11.9152	8.6696	7.83378	6.8175	9.47286	90.6113	78.4561	0.2078	0.32118	0.38856	FALSE	--	--	--	--	--	--	--	--		--
W5Q_00265	AJJF01000001.1	-	576696	579083	2388	1904	2131	1844	1381	1374	1096	44.9366	47.4683	45.0914	71.3066	74.1002	73.5859	45.8321	72.9976	1819.49	1367.7	0.41179	0.0019538	0.0037412	UP	--	--	--	--	--	--	RSC2; similar to S. cerevisiae nucleosome remodeling complex component RSC2; two bromodomains and a BAH domain; K11756 chromatin structure-remodeling complex subunit RSC1/2	http://www.genome.jp/dbget-bin/www_bget?cal:CaO19.10481		sp|P53236|RSC1_YEAST Chromatin structure-remodeling complex subunit RSC1 OS=Saccharomyces cerevisiae (strain ATCC 204508 / S288c) GN=RSC1 PE=1 SV=1//2.24127e-128
W5Q_00266	AJJF01000001.1	+	579788	580840	1053	5840	6246	5724	2358	1815	1522	312.573	315.521	317.423	276.112	221.981	231.742	315.172	243.278	2665.23	4148.52	-0.63833	6.7952e-07	2.0186e-06	DOWN	--	--	--	--	--	--	similar to S. cerevisiae YDL100C; K01551 arsenite-transporting ATPase [EC:3.6.3.16]	http://www.genome.jp/dbget-bin/www_bget?cal:CaO19.10482		sp|P0CB55|GET3_CANAW ATPase GET3 OS=Candida albicans (strain WO-1) GN=GET3 PE=3 SV=1//0
W5Q_00267	AJJF01000001.1	+	581250	581546	192	838	758	1019	285	255	172	245.986	210.002	309.913	183.027	171.043	143.63	255.3	165.9	331.916	614.036	-0.88751	0.00086805	0.0017537	DOWN	--	--	--	--	--	--	--	--		-//-
W5Q_00268	AJJF01000001.1	+	581882	582640	759	761	808	993	288	218	197	56.508	56.6271	76.3967	46.7866	36.9898	41.6143	63.1773	41.7969	330.047	600.479	-0.86344	0.00026683	0.00057763	DOWN	--	--	--	--	--	--	similar to S. cerevisiae YDL086W; K01061 carboxymethylenebutenolidase [EC:3.1.1.45]	http://www.genome.jp/dbget-bin/www_bget?cal:CaO19.10483		sp|Q07505|DLHH_YEAST Putative carboxymethylenebutenolidase OS=Saccharomyces cerevisiae (strain ATCC 204508 / S288c) GN=YDL086W PE=1 SV=1//1.9358e-105
W5Q_00269	AJJF01000001.1	+	582937	583989	1053	8664	9480	7768	2218	1814	1547	463.721	478.889	430.773	259.719	221.858	235.549	457.794	239.042	2621.04	6021.99	-1.2001	2.1027e-21	1.8987e-20	DOWN	--	--	--	--	--	--	TIF34; similar to S. cerevisiae TIF34 (YMR146C) translation initiation factor eIF3 p39 subunit; K03246 translation initiation factor 3 subunit I	http://www.genome.jp/dbget-bin/www_bget?cal:CaO19.10484		sp|Q5AI86|EIF3I_CANAL Eukaryotic translation initiation factor 3 subunit I OS=Candida albicans (strain SC5314 / ATCC MYA-2876) GN=TIF34 PE=3 SV=1//0
W5Q_00270	AJJF01000001.1	+	584370	584973	604	178	170	212	667	929	760	16.6093	14.9716	20.4959	136.163	198.082	201.741	17.3589	178.662	1130.82	131.29	3.1065	1.4886e-14	8.47e-14	UP	--	--	--	--	--	--	similar to hybrid histidine kinase DHKB	http://www.genome.jp/dbget-bin/www_bget?cal:CaO19.10485		-//-
W5Q_00271	AJJF01000001.1	+	585953	588511	2559	3526	3453	3808	5449	6018	5070	77.6567	71.7763	86.8949	262.553	302.865	317.655	78.776	294.358	7873	2522.45	1.6421	7.7374e-20	6.3654e-19	UP	--	--	--	--	--	--	RAD16; similar to S. cerevisiae repairosome nucleotide excision repair protein (SNF helicase domain); K15083 DNA repair protein RAD16	http://www.genome.jp/dbget-bin/www_bget?cal:CaO19.10486		sp|P31244|RAD16_YEAST DNA repair protein RAD16 OS=Saccharomyces cerevisiae (strain ATCC 204508 / S288c) GN=RAD16 PE=1 SV=1//0
W5Q_00272	AJJF01000001.1	+	588943	593157	4215	2815	3438	2588	2208	1379	1405	37.6399	43.3873	35.8537	64.591	42.1341	53.4438	38.9603	53.3896	2336.09	2050.59	0.18806	0.2735	0.33877	FALSE	--	--	--	--	--	--	--	--		--
W5Q_00273	AJJF01000001.1	+	593739	595508	1770	401	493	446	243	231	153	12.7685	14.8159	14.7139	16.9279	16.8076	13.8592	14.0994	15.8649	292.841	311.967	-0.091274	0.65128	0.7094	FALSE	--	--	--	--	--	--	--	--		--
W5Q_00274	AJJF01000001.1	+	598061	599773	1713	4101	4104	2975	2376	2926	2516	134.927	127.44	101.414	171.025	219.98	235.49	121.26	208.832	3743.71	2593	0.52985	0.02437	0.038482	UP	--	--	--	--	--	--	PDE2; similar to S. cerevisiae PDE2 (YOR360C) cAMP phosphodiesterase; same as cosmid orf Ca49C10.20c; K01120 3',5'-cyclic-nucleotide phosphodiesterase [EC:3.1.4.17]	http://www.genome.jp/dbget-bin/www_bget?cal:CaO19.10489		sp|P06776|PDE2_YEAST 3&apos;,5&apos;-cyclic-nucleotide phosphodiesterase 2 OS=Saccharomyces cerevisiae (strain ATCC 204508 / S288c) GN=PDE2 PE=1 SV=2//1.20364e-43
W5Q_00275	AJJF01000001.1	+	600723	602762	2040	833	990	784	978	1055	922	23.0135	25.8143	22.4416	59.1125	66.6023	72.4635	23.7564	66.0594	1408.18	605.328	1.218	1.2376e-13	6.5569e-13	UP	--	--	--	--	--	--	similar to S. cerevisiae YOR359W	http://www.genome.jp/dbget-bin/www_bget?cal:CaO19.10490		sp|Q5AI80|VTS1_CANAL Protein VTS1 OS=Candida albicans (strain SC5314 / ATCC MYA-2876) GN=VTS1 PE=3 SV=1//0
W5Q_00276	AJJF01000001.1	-	603169	603771	603	1166	1423	1052	573	511	402	108.98	125.529	101.875	117.168	109.137	106.888	112.128	111.064	698.037	844.199	-0.27428	0.05102	0.075484	FALSE	--	--	--	--	--	--	--	--		--
W5Q_00277	AJJF01000001.1	+	604715	605581	867	494	460	438	305	185	153	32.1126	28.2224	29.5	43.3762	27.4802	28.2938	29.945	33.05	297.133	324.564	-0.1274	0.67179	0.72875	FALSE	--	--	--	--	--	--	--	--		--
W5Q_00278	AJJF01000001.1	-	605764	606522	759	5126	5413	4970	2309	2480	2058	380.631	379.36	382.368	375.105	420.801	434.732	380.786	410.213	3253.06	3612.76	-0.1513	0.18485	0.24005	FALSE	--	--	--	--	--	--	--	--		--
W5Q_00279	AJJF01000001.1	-	607188	607562	375	1053	1200	1052	441	459	359	158.257	170.218	163.814	145.003	157.633	153.491	164.097	152.042	595.437	769.052	-0.36913	0.0080773	0.013956	DOWN	--	--	--	--	--	--	same as cosmid orf Ca49C10.15	http://www.genome.jp/dbget-bin/www_bget?cal:CaO19.10495		-//-
W5Q_00280	AJJF01000001.1	-	607847	610024	2178	619	606	559	426	325	296	16.0177	14.8003	14.9872	24.1169	19.2173	21.7898	15.2684	21.708	491.951	415.671	0.24307	0.099953	0.13881	FALSE	--	--	--	--	--	--	--	--		--
W5Q_00281	AJJF01000001.1	-	610244	611674	1431	686	697	520	181	147	111	27.0179	25.9088	21.2193	15.5959	13.2295	12.4366	24.7153	13.754	204.87	441.573	-1.1079	3.0823e-11	1.3636e-10	DOWN	--	--	--	--	--	--	ATG17; weak similarity to S. cerevisiae ATG17 (YLR423C) activator of Atg1 protein kinase; same as cosmid orf Ca49C10.13; K08329 autophagy-related protein 17	http://www.genome.jp/dbget-bin/www_bget?cal:CaO19.10499		sp|Q5AI71|ATG17_CANAL Autophagy-related protein 17 OS=Candida albicans (strain SC5314 / ATCC MYA-2876) GN=ATG17 PE=3 SV=1//0
W5Q_00282	AJJF01000001.1	+	611973	613085	1113	1553	1811	1455	528	435	354	78.64	86.5522	76.337	58.4937	50.3339	50.9949	80.5097	53.2742	617.416	1119.32	-0.85831	8.5772e-10	3.3863e-09	DOWN	--	--	--	--	--	--	CDC73; similar to S. cerevisiae CDC73 (YLR418C) elongation accessory factor associated with RNA polymerase II; same as cosmid orf Ca49C10.12c; K15175 parafibromin	http://www.genome.jp/dbget-bin/www_bget?cal:CaO19.10500		sp|Q06697|CDC73_YEAST Cell division control protein 73 OS=Saccharomyces cerevisiae (strain ATCC 204508 / S288c) GN=CDC73 PE=1 SV=1//1.01176e-62
W5Q_00283	AJJF01000001.1	-	613145	614512	1368	896	1043	892	444	364	302	36.9138	40.5558	38.0755	40.0191	34.2675	35.3948	38.5151	36.5605	520.78	658.393	-0.33827	0.022241	0.035391	DOWN	--	--	--	--	--	--	MST1; similar to S. cerevisiae MST1 (YKL194C) mitochondrial threonine-tRNA synthetase; same as cosmid orf Ca49C10.11; K01868 threonyl-tRNA synthetase [EC:6.1.1.3]	http://www.genome.jp/dbget-bin/www_bget?cal:CaO19.10501		sp|P07236|SYTM_YEAST Threonine--tRNA ligase, mitochondrial OS=Saccharomyces cerevisiae (strain ATCC 204508 / S288c) GN=MST1 PE=1 SV=2//3.04793e-158
W5Q_00284	AJJF01000001.1	-	614740	615258	519	2170	2284	1941	667	525	446	235.646	234.09	218.386	158.463	130.274	137.78	229.374	142.173	767.944	1487.41	-0.95373	2.7617e-12	1.3187e-11	DOWN	--	--	--	--	--	--	very weak similarity to S. pombe SPAC23G3.04; same as cosmid orf Ca49C10.10	http://www.genome.jp/dbget-bin/www_bget?cal:CaO19.10502		-//-
W5Q_00285	AJJF01000001.1	+	615506	615883	378	205	211	180	73	49	42	30.5653	29.6924	27.8066	23.8123	16.6944	17.8146	29.3548	19.4404	76.3166	138.641	-0.86129	0.00018707	0.00041597	DOWN	--	--	--	--	--	--	same as cosmid orf Ca49C10.09c	http://www.genome.jp/dbget-bin/www_bget?cal:CaO19.10503		-//-
W5Q_00286	AJJF01000001.1	-	615978	617765	1788	1221	1151	1043	860	711	606	38.4871	34.2423	34.0631	59.3064	51.2117	54.3405	35.5975	54.9529	1023.27	795.475	0.36329	0.007277	0.012686	UP	--	--	--	--	--	--	MDM31; one of two genes similar to S. cerevisiae MDM31 (YHR194W) involved in mitochondrial biogenesis; same as cosmid orf Ca49C10.08; K17979 mitochondrial distribution and morphology protein 31	http://www.genome.jp/dbget-bin/www_bget?cal:CaO19.10504		sp|P38880|MDM31_YEAST Mitochondrial distribution and morphology protein 31 OS=Saccharomyces cerevisiae (strain ATCC 204508 / S288c) GN=MDM31 PE=1 SV=1//1.95279e-180
W5Q_00287	AJJF01000001.1	+	618418	619683	1266	1347	1775	1255	748	593	533	59.9654	74.5795	57.8865	72.8515	60.3237	67.5013	64.1438	66.8921	881.57	1013.69	-0.20147	0.13561	0.18215	FALSE	--	--	--	--	--	--	--	--		--
W5Q_00288	AJJF01000001.1	+	620143	621171	1029	395	410	220	990	855	738	21.6346	21.1945	12.4846	118.629	107.008	114.99	18.4379	113.542	1217.48	236.488	2.3641	1.562e-57	8.0416e-56	UP	--	--	--	--	--	--	potential D-isomer specific 2-hydroxyacid dehydrogenase; one of 4 genes similar to S. cerevisiae YNL274C, a putative hydroxyisocaproate dehydrogenase	http://www.genome.jp/dbget-bin/www_bget?cal:CaO19.2989		sp|P53839|GOR1_YEAST Glyoxylate reductase 1 OS=Saccharomyces cerevisiae (strain ATCC 204508 / S288c) GN=GOR1 PE=1 SV=1//2.13282e-117
W5Q_00289	AJJF01000001.1	-	622262	623578	1317	382	389	304	251	398	306	16.3473	15.7115	13.4789	23.4995	38.9192	37.2524	15.1792	33.2237	459.147	249.656	0.87901	0.01199	0.020111	UP	--	--	--	--	--	--	XOG1; glucan 1,3-beta-glucosidase similar to S. cerevisiae EXG1 (YLR300W); K01210 glucan 1,3-beta-glucosidase [EC:3.2.1.58]	http://www.genome.jp/dbget-bin/www_bget?cal:CaO19.10507		sp|P29717|EXG1_CANAL Glucan 1,3-beta-glucosidase OS=Candida albicans (strain SC5314 / ATCC MYA-2876) GN=XOG1 PE=1 SV=4//0
W5Q_00290	AJJF01000001.1	+	628089	629849	1761	184	163	168	114	91	107	5.88878	4.9236	5.5708	7.98208	6.65501	9.74188	5.46106	8.12632	149.086	120.273	0.30983	0.16246	0.21402	FALSE	--	--	--	--	--	--	--	--		--
W5Q_00291	AJJF01000001.1	+	630235	630555	321	34696	35658	31749	3988	4352	2938	6091.74	5908.9	5775.54	1531.87	1746.03	1467.46	5925.39	1581.78	5304.8	23771.2	-2.1638	5.9002e-66	4.3295e-64	DOWN	--	--	--	--	--	--	RPP1A; cytosolic ribosomal large subunit acidic protein P1A similar to S. cerevisiae RPP1A (YDL081C); same as cosmid orf Ca49C10.02c; aka CARP1A; K02942 large subunit ribosomal protein LP1	http://www.genome.jp/dbget-bin/www_bget?cal:CaO19.10509		sp|Q9HFQ7|RLA1_CANAL 60S acidic ribosomal protein P1-A OS=Candida albicans (strain SC5314 / ATCC MYA-2876) GN=RPP1A PE=3 SV=1//7.7205e-37
W5Q_00292	AJJF01000001.1	-	631056	631664	609	62757	65310	57303	8764	8631	6189	5807.8	5704.49	5494.49	1774.42	1825.2	1629.38	5668.93	1743	11076.3	43143.4	-1.9617	1.6606e-55	7.7382e-54	DOWN	--	--	--	--	--	--	RPL13; likely cytosolic ribosomal protein similar to S. cerevisiae RPL13A (YDL082W) and RPL13B (YMR142C) large subunit protein L13; K02873 large subunit ribosomal protein L13e	http://www.genome.jp/dbget-bin/www_bget?cal:CaO19.10511		sp|O59931|RL13_CANAL 60S ribosomal protein L13 OS=Candida albicans (strain SC5314 / ATCC MYA-2876) GN=RPL13 PE=3 SV=1//8.26076e-132
W5Q_00293	AJJF01000001.1	+	632125	632880	429	42918	44127	39977	4922	5226	3577	5638.31	5471.44	5441.52	1414.67	1568.84	1336.84	5517.09	1440.12	6452.49	29582.8	-2.1968	5.1752e-68	4.0788e-66	DOWN	--	--	--	--	--	--	--	--		sp|O94017|RS16_CANAX 40S ribosomal protein S16 OS=Candida albicans GN=RPS16 PE=3 SV=1//5.00032e-84
W5Q_00294	AJJF01000001.1	+	633808	634566	759	627	742	585	274	204	174	46.5578	52.0016	45.0071	44.5122	34.6143	36.7558	47.8555	38.6274	304.906	453.671	-0.57328	0.00034143	0.00072874	DOWN	--	--	--	--	--	--	similar to S. cerevisiae YKL183W; K05019 chloride channel, nucleotide-sensitive, 1A	http://www.genome.jp/dbget-bin/www_bget?cal:CaO19.10512		sp|Q5AI58|LOT5_CANAL Protein LOT5 OS=Candida albicans (strain SC5314 / ATCC MYA-2876) GN=LOT5 PE=3 SV=1//1.53507e-157
W5Q_00295	AJJF01000001.1	+	635148	638303	3156	1036	1005	885	890	893	630	18.5008	16.9388	16.3747	34.7715	36.4402	32.0053	17.2714	34.4057	1133.29	681.155	0.73446	7.2883e-08	2.4009e-07	UP	--	--	--	--	--	--	weak similarity to human DMC1 (NM_030630) and to S. cerevisiae ECM30	http://www.genome.jp/dbget-bin/www_bget?cal:CaO19.10513		sp|Q8R1F6|HID1_MOUSE Protein HID1 OS=Mus musculus GN=Hid1 PE=1 SV=1//1.90056e-19
W5Q_00296	AJJF01000001.1	-	638381	639010	630	1487	1306	1276	476	400	379	133.026	110.27	118.271	93.1616	81.7686	96.4533	120.522	90.4612	593.787	949.301	-0.67692	1.1769e-06	3.3952e-06	DOWN	--	--	--	--	--	--	similar to S. cerevisiae YLR435W; K14800 pre-rRNA-processing protein TSR2	http://www.genome.jp/dbget-bin/www_bget?cal:CaO19.10515		sp|Q06672|TSR2_YEAST Pre-rRNA-processing protein TSR2 OS=Saccharomyces cerevisiae (strain ATCC 204508 / S288c) GN=TSR2 PE=1 SV=2//1.33894e-53
W5Q_00297	AJJF01000001.1	-	639187	641604	2418	704	696	730	593	471	383	16.4091	15.3111	17.6293	30.2391	25.086	25.3957	16.4498	26.907	677.133	497.564	0.44456	0.0014599	0.0028484	UP	--	--	--	--	--	--	ORC1; Origin recognition complex 1 protein; K02603 origin recognition complex subunit 1	http://www.genome.jp/dbget-bin/www_bget?cal:CaO19.10518		sp|O74270|ORC1_CANAX Origin recognition complex subunit 1 OS=Candida albicans GN=ORC1 PE=2 SV=1//0
W5Q_00298	AJJF01000001.1	-	641955	642635	603	93	138	136	47	69	49	8.69226	12.1735	13.1701	9.61061	14.7366	13.0286	11.3453	12.4586	78.7682	85.5793	-0.11965	0.63661	0.69747	FALSE	--	--	--	--	--	--	--	--		--
W5Q_00299	AJJF01000001.1	+	643219	643989	771	73848	76726	69241	8650	9064	6351	5398.23	5293.5	5244.16	1383.35	1514.02	1320.71	5311.97	1406.03	11320.3	51188.9	-2.1769	1.9946e-67	1.5529e-65	DOWN	--	--	--	--	--	--	RPS10; Ribosomal Protein 10, similar to S. cerevisiae RPS1B (YML063W) and RPS1A (YLR441C) cytosolic ribosomal small subunit protein S1; K02984 small subunit ribosomal protein S3Ae	http://www.genome.jp/dbget-bin/www_bget?cal:CaO19.10520		sp|B9W790|RS3A_CANDC 40S ribosomal protein S1 OS=Candida dubliniensis (strain CD36 / ATCC MYA-646 / CBS 7987 / NCPF 3949 / NRRL Y-17841) GN=RPS1 PE=3 SV=1//5.54763e-172
W5Q_00300	AJJF01000001.1	+	645097	649543	4254	2932	3159	2944	1176	1353	863	38.8449	39.5009	40.4118	34.0863	40.9607	32.5261	39.5858	35.8577	1594.64	2105.23	-0.40075	0.0022148	0.0042119	DOWN	--	--	--	--	--	--	similar to S. cerevisiae YML072C	http://www.genome.jp/dbget-bin/www_bget?cal:CaO19.10521		sp|Q03640|TCB3_YEAST Tricalbin-3 OS=Saccharomyces cerevisiae (strain ATCC 204508 / S288c) GN=TCB3 PE=1 SV=1//1.04007e-07
W5Q_00301	AJJF01000001.1	+	650058	650950	531	36271	36371	34359	5883	5887	4128	3849.75	3643.47	3778.45	1366.08	1427.8	1246.42	3757.22	1346.76	7463.46	24941.9	-1.7407	4.1109e-44	1.1769e-42	DOWN	--	--	--	--	--	--	--	--		sp|P05739|RL6B_YEAST 60S ribosomal protein L6-B OS=Saccharomyces cerevisiae (strain ATCC 204508 / S288c) GN=RPL6B PE=1 SV=4//2.46752e-91
W5Q_00302	AJJF01000001.1	+	651896	653128	1233	3130	3404	2936	2061	1804	1626	143.07	146.852	139.047	206.104	188.426	211.435	142.99	201.988	2595.93	2203.11	0.23671	0.073181	0.10452	FALSE	--	--	--	--	--	--	--	--		--
W5Q_00303	AJJF01000001.1	-	653441	655195	1755	2176	2330	1965	1055	920	706	69.8794	70.621	65.3812	74.1218	67.5115	64.498	68.6272	68.7104	1256.43	1504.8	-0.26025	0.056621	0.082868	FALSE	--	--	--	--	--	--	--	--		--
W5Q_00304	AJJF01000001.1	+	655777	656253	477	580	631	485	149	187	156	68.5294	70.3665	59.3732	38.5158	50.4882	52.4354	66.0897	47.1465	235.396	393.673	-0.74191	2.6818e-06	7.4276e-06	DOWN	--	--	--	--	--	--	similar to S. cerevisiae YDR357C	http://www.genome.jp/dbget-bin/www_bget?cal:CaO19.10525		sp|A7THV0|BL1S4_VANPO Biogenesis of lysosome-related organelles complex 1 subunit CNL1 OS=Vanderwaltozyma polyspora (strain ATCC 22028 / DSM 70294) GN=CLN1 PE=3 SV=1//8.31273e-09
W5Q_00305	AJJF01000001.1	-	656425	657180	666	1434	1590	1168	318	202	143	121.351	126.992	102.408	58.874	39.0611	34.4255	116.917	44.1202	304.755	972.146	-1.6735	4.2207e-21	3.7476e-20	DOWN	--	--	--	--	--	--	similar to S. cerevisiae YLR326W	http://www.genome.jp/dbget-bin/www_bget?cal:CaO19.2106		sp|Q06170|YL326_YEAST Uncharacterized membrane protein YLR326W OS=Saccharomyces cerevisiae (strain ATCC 204508 / S288c) GN=YLR326W PE=1 SV=1//2.49285e-13
W5Q_00306	AJJF01000001.1	-	657551	658522	972	1068	1161	1154	460	331	266	61.9259	63.5361	69.3277	58.3529	43.856	43.8767	64.9299	48.6952	491.937	789.305	-0.68211	4.7343e-06	1.2796e-05	DOWN	--	--	--	--	--	--	COQ4; Protein involved in biosynthesis of coenzyme Q; K18586 ubiquinone biosynthesis protein COQ4	http://www.genome.jp/dbget-bin/www_bget?cal:CaO19.10526		sp|C4YEV9|COQ4_CANAW Ubiquinone biosynthesis protein COQ4, mitochondrial OS=Candida albicans (strain WO-1) GN=COQ4 PE=3 SV=1//0
W5Q_00307	AJJF01000001.1	-	658783	660750	1968	252	299	232	320	222	211	7.21677	8.08167	6.88383	20.0491	14.5276	17.19	7.39409	17.2556	352.942	181.734	0.9576	1.1264e-08	4.0037e-08	UP	--	--	--	--	--	--	similar to asparagine-rich protein	http://www.genome.jp/dbget-bin/www_bget?cal:CaO19.10527		-//-
W5Q_00308	AJJF01000001.1	+	660908	661771	864	253	228	216	138	115	103	16.5034	14.0371	14.5985	19.6941	17.1416	19.1136	15.0463	18.6497	167.847	162.508	0.046631	0.81949	0.85943	FALSE	--	--	--	--	--	--	--	--		--
W5Q_00309	AJJF01000001.1	-	662156	664318	1272	14000	14995	15924	9165	9996	6914	620.309	627.067	731.025	888.415	1012.06	871.487	659.467	923.987	12279.5	10495	0.22654	0.10015	0.13905	FALSE	--	--	--	--	--	--	--	--		--
W5Q_00310	AJJF01000001.1	-	668777	671974	3198	299	340	316	433	401	356	5.26938	5.65529	5.77	16.6948	16.1485	17.848	5.56489	16.8971	563.624	222.49	1.341	2.0531e-17	1.4124e-16	UP	--	--	--	--	--	--	ARO80; similar to activator of aromatic amino acid catabolism genes; potential fungal Zn(2)-Cys(6) binuclear cluster domain	http://www.genome.jp/dbget-bin/www_bget?cal:CaO19.10530		sp|Q04052|ARO80_YEAST Transcriptional activator ARO80 OS=Saccharomyces cerevisiae (strain ATCC 204508 / S288c) GN=ARO80 PE=1 SV=1//7.05901e-15
W5Q_00311	AJJF01000001.1	-	672499	673854	1194	2661	2620	2962	730	855	547	125.605	116.722	144.86	75.3857	92.2208	73.4516	129.062	80.3527	1003.2	1928.55	-0.94291	1.5536e-07	4.9641e-07	DOWN	--	--	--	--	--	--	CDC12; septin; K16948 cell division control protein 12	http://www.genome.jp/dbget-bin/www_bget?cal:CaO19.10531		sp|P32468|CDC12_YEAST Cell division control protein 12 OS=Saccharomyces cerevisiae (strain ATCC 204508 / S288c) GN=CDC12 PE=1 SV=1//3.81944e-169
W5Q_00312	AJJF01000001.1	-	675090	675884	795	14744	15281	15041	3117	2864	2017	1045.24	1022.44	1104.78	483.437	463.952	406.778	1057.49	451.389	3741	10513.1	-1.4907	3.7517e-32	6.3029e-31	DOWN	--	--	--	--	--	--	BMH1; likely 14-3-3 family protein, similar to S. cerevisiae BMH1 (YER177W) and BMH2 (YDR099W) which is involved in RAS protein signal transduction, pseudohyphal growth; K06630 14-3-3 protein epsilon	http://www.genome.jp/dbget-bin/www_bget?cal:CaO19.10532		sp|O42766|1433_CANAL 14-3-3 protein homolog OS=Candida albicans (strain SC5314 / ATCC MYA-2876) GN=BMH1 PE=3 SV=2//4.65956e-173
W5Q_00313	AJJF01000001.1	-	677412	679106	1695	4999	4811	4622	2902	2594	2219	166.219	150.98	159.231	211.105	197.091	209.897	158.81	206.031	3640.62	3365.44	0.11339	0.37545	0.44419	FALSE	--	--	--	--	--	--	--	--		--
W5Q_00314	AJJF01000001.1	+	679801	680226	426	661	649	680	335	182	171	87.4498	81.0382	93.2109	96.9629	55.021	64.3584	87.233	72.1141	318.207	464.853	-0.54681	0.017049	0.027837	DOWN	--	--	--	--	--	--	similar to S. pombe hypothetical protein SPAC4A8.02c	http://www.genome.jp/dbget-bin/www_bget?cal:CaO19.10534		sp|O14155|YE72_SCHPO UPF0047 protein C4A8.02c OS=Schizosaccharomyces pombe (strain 972 / ATCC 24843) GN=SPAC4A8.02c PE=3 SV=1//2.38307e-50
W5Q_00315	AJJF01000001.1	-	680258	681478	1221	1523	1614	1465	651	463	397	70.2994	70.3141	70.0631	65.7409	48.8351	52.1307	70.2255	55.5689	705.201	1071.76	-0.60388	2.0918e-05	5.2679e-05	DOWN	--	--	--	--	--	--	SPP1; similar to S. cerevisiae SPP1 (YPL138C) subunit of the COMPASS histone methyltransferase; K14960 COMPASS component SPP1	http://www.genome.jp/dbget-bin/www_bget?cal:CaO19.10536		sp|Q03012|SPP1_YEAST COMPASS component SPP1 OS=Saccharomyces cerevisiae (strain ATCC 204508 / S288c) GN=SPP1 PE=1 SV=1//9.08943e-27
W5Q_00316	AJJF01000001.1	+	681660	683696	2037	474	430	457	389	336	288	13.1146	11.2288	13.1006	23.5466	21.243	22.6684	12.4813	22.486	477.295	318.035	0.5857	0.00013878	0.00031383	UP	--	--	--	--	--	--	similar to subunits E. coli DNA polymerase III; K07478 putative ATPase	http://www.genome.jp/dbget-bin/www_bget?cal:CaO19.10537		sp|P40151|WRIP1_YEAST DNA-dependent ATPase MGS1 OS=Saccharomyces cerevisiae (strain ATCC 204508 / S288c) GN=MGS1 PE=1 SV=2//5.28483e-131
W5Q_00317	AJJF01000001.1	+	683917	685121	1131	2759	2866	2486	830	554	500	137.485	134.793	128.353	90.487	63.0832	70.8804	133.544	74.8169	878.855	1887.35	-1.1027	3.7731e-16	2.3814e-15	DOWN	--	--	--	--	--	--	similar to S. cerevisiae YMR114C	http://www.genome.jp/dbget-bin/www_bget?cal:CaO19.10539		sp|Q04471|YM04_YEAST Putative peptidase YMR114C OS=Saccharomyces cerevisiae (strain ATCC 204508 / S288c) GN=YMR114C PE=1 SV=1//4.09876e-34
W5Q_00318	AJJF01000001.1	+	685428	686360	933	1727	1938	1669	953	878	633	104.322	110.491	104.458	125.945	121.194	108.778	106.424	118.639	1154.02	1240.78	-0.10458	0.48015	0.54756	FALSE	--	--	--	--	--	--	--	--		--
W5Q_00319	AJJF01000001.1	+	686644	688527	1884	1528	1545	1310	669	569	476	45.7098	43.6217	40.603	43.784	38.8954	40.5083	43.3115	41.0626	805.938	1019.5	-0.33912	0.014186	0.023492	DOWN	--	--	--	--	--	--	NGG1; transcription factor; K11315 transcriptional adapter 3	http://www.genome.jp/dbget-bin/www_bget?cal:CaO19.10541		sp|P32494|NGG1_YEAST Chromatin-remodeling complexes subunit NGG1 OS=Saccharomyces cerevisiae (strain ATCC 204508 / S288c) GN=NGG1 PE=1 SV=1//1.6709e-95
W5Q_00320	AJJF01000001.1	-	688633	690036	1404	1452	1561	1301	1135	968	730	58.2863	59.1413	54.11	99.678	88.7923	83.3632	57.1792	90.6111	1325.08	1002.96	0.40182	0.0019844	0.0037987	UP	--	--	--	--	--	--	MAS1; beta-mitochondrial processing peptidase; K17732 mitochondrial-processing peptidase subunit beta [EC:3.4.24.64]	http://www.genome.jp/dbget-bin/www_bget?cal:CaO19.10544		sp|P10507|MPPB_YEAST Mitochondrial-processing peptidase subunit beta OS=Saccharomyces cerevisiae (strain ATCC 204508 / S288c) GN=MAS1 PE=1 SV=1//0
W5Q_00321	AJJF01000001.1	+	690496	691632	1137	1603	1703	1640	1097	1078	875	79.4585	79.6726	84.2269	118.964	122.103	123.386	81.1193	121.484	1441.56	1153.26	0.32192	0.016939	0.027666	UP	--	--	--	--	--	--	ARP7; general RNA polymerase II transcription factor; K11767 actin-related protein 7	http://www.genome.jp/dbget-bin/www_bget?cal:CaO19.10545		sp|Q6C061|ARP4_YARLI Actin-related protein 4 OS=Yarrowia lipolytica (strain CLIB 122 / E 150) GN=ARP4 PE=3 SV=1//2.725e-30
W5Q_00322	AJJF01000001.1	-	691837	693345	1509	1797	2040	1652	6483	3440	3437	67.116	71.9111	63.9276	529.733	293.586	365.182	67.6515	396.167	6191.63	1275.23	2.2796	1.9539e-08	6.7719e-08	UP	--	--	--	--	--	--	EHD3; Member of enoyl-coA hydratase/isomerase family; similar to S. cerevisiae EHD3 (YDR036C) involved in endocytic membrane trafficking; K05605 3-hydroxyisobutyryl-CoA hydrolase [EC:3.1.2.4]	http://www.genome.jp/dbget-bin/www_bget?cal:CaO19.10547		sp|P28817|HIBCH_YEAST 3-hydroxyisobutyryl-CoA hydrolase, mitochondrial OS=Saccharomyces cerevisiae (strain ATCC 204508 / S288c) GN=EHD3 PE=1 SV=2//7.49305e-89
W5Q_00323	AJJF01000001.1	-	694159	695748	1590	1107	1197	1017	1551	1040	895	39.239	40.0453	37.3501	120.278	84.237	90.2494	38.8781	98.2547	1622.45	772.379	1.0708	1.5618e-08	5.4872e-08	UP	--	--	--	--	--	--	ATG21; similar to S. cerevisiae ATG21 (YPL100W) and ATG18 (YFR021W) autophagy-related WD40 domain proteins	http://www.genome.jp/dbget-bin/www_bget?cal:CaO19.10548		sp|Q5AI22|ATG21_CANAL Autophagy-related protein 21 OS=Candida albicans (strain SC5314 / ATCC MYA-2876) GN=ATG21 PE=3 SV=1//0
W5Q_00324	AJJF01000001.1	-	696035	696916	882	2451	2772	2221	953	687	569	156.618	167.178	147.044	133.228	100.312	103.434	156.947	112.325	1029.79	1729.08	-0.74766	3.4743e-08	1.1779e-07	DOWN	--	--	--	--	--	--	SEC62; membrane unit of ER protein translocation apparatus; K12275 translocation protein SEC62	http://www.genome.jp/dbget-bin/www_bget?cal:CaO19.10549		sp|Q5AI21|SEC62_CANAL Translocation protein SEC62 OS=Candida albicans (strain SC5314 / ATCC MYA-2876) GN=SEC62 PE=3 SV=1//0
W5Q_00325	AJJF01000001.1	-	697548	699416	1869	6841	6532	6389	3036	3281	2557	206.29	185.905	199.614	200.292	226.081	219.351	197.27	215.241	4203.14	4610.05	-0.13331	0.25635	0.32013	FALSE	--	--	--	--	--	--	--	--		--
W5Q_00326	AJJF01000001.1	+	701734	705966	4233	1991	2153	1991	2298	1929	1572	26.5088	27.0552	27.4657	66.9379	58.6882	59.5419	27.0099	61.7227	2721.25	1429.27	0.92899	4.539e-13	2.3108e-12	UP	--	--	--	--	--	--	CHD1; transcriptional regulator; K11367 chromodomain-helicase-DNA-binding protein 1 [EC:3.6.4.12]	http://www.genome.jp/dbget-bin/www_bget?cal:CaO19.10553		sp|P32657|CHD1_YEAST Chromo domain-containing protein 1 OS=Saccharomyces cerevisiae (strain ATCC 204508 / S288c) GN=CHD1 PE=1 SV=1//0
W5Q_00327	AJJF01000001.1	+	706506	708395	1890	31521	33032	30182	11244	9715	7849	939.951	929.668	932.51	733.55	661.985	665.842	934.043	687.125	13531	22066.3	-0.70558	1.093e-08	3.8916e-08	DOWN	--	--	--	--	--	--	PAB1; similar to PolyA Binding Protein; K13126 polyadenylate-binding protein	http://www.genome.jp/dbget-bin/www_bget?cal:CaO19.10555		sp|Q5AI15|PABP_CANAL Polyadenylate-binding protein, cytoplasmic and nuclear OS=Candida albicans (strain SC5314 / ATCC MYA-2876) GN=PAB1 PE=3 SV=1//0
W5Q_00328	AJJF01000001.1	+	709478	712144	2667	5675	6767	5780	9365	10834	8630	119.925	134.967	126.553	432.967	523.158	518.808	127.148	491.644	13711.4	4237.47	1.6941	8.74e-19	6.7387e-18	UP	--	--	--	--	--	--	TPS2; trehalose-6-phosphate phosphatase; similar to S. cerevisiae TPS2 (YDR074W) involved in stress response; K16055 trehalose 6-phosphate synthase/phosphatase [EC:2.4.1.15 3.1.3.12]	http://www.genome.jp/dbget-bin/www_bget?cal:CaO19.10556		sp|P31688|TPS2_YEAST Trehalose-phosphatase OS=Saccharomyces cerevisiae (strain ATCC 204508 / S288c) GN=TPS2 PE=1 SV=3//0
W5Q_00329	AJJF01000001.1	+	712984	714261	1278	2956	2871	3214	1227	1101	974	130.359	119.497	146.853	118.382	110.949	122.193	132.236	117.175	1561.31	2114.83	-0.43779	0.00068084	0.0013971	DOWN	--	--	--	--	--	--	EHT1; alcohol acyl transferase; K07019	http://www.genome.jp/dbget-bin/www_bget?cal:CaO19.10558		sp|P38295|MCFS2_YEAST Medium-chain fatty acid ethyl ester synthase/esterase 2 OS=Saccharomyces cerevisiae (strain ATCC 204508 / S288c) GN=EHT1 PE=1 SV=1//2.99621e-100
W5Q_00330	AJJF01000001.1	+	715558	717507	1950	2093	2322	1876	959	879	763	60.4925	63.3406	56.1779	60.6393	58.0525	62.7348	60.0037	60.4756	1229.81	1461.58	-0.24909	0.0513	0.075831	FALSE	--	--	--	--	--	--	--	--		--
W5Q_00331	AJJF01000001.1	+	717703	718527	825	71	80	83	38	55	36	4.85033	5.15811	5.87478	5.67937	8.5857	6.99628	5.29441	7.08712	61.2936	54.6431	0.1657	0.5984	0.66162	FALSE	--	--	--	--	--	--	--	--		--
W5Q_00332	AJJF01000001.1	+	719221	719325	105	3	2	0	1	2	3	1.61027	1.0132	0	1.17431	2.45306	4.5809	0.874491	2.73609	3.01904	1.13925	1.406	0.46629	0.53443	FALSE	--	--	--	--	--	--	--	--		--
W5Q_00333	AJJF01000001.1	+	719630	720685	1056	451	484	409	251	232	162	24.0702	24.3801	22.6166	29.3076	28.2938	24.5963	23.689	27.3992	301.647	312.552	-0.051234	0.81864	0.85872	FALSE	--	--	--	--	--	--	--	--		--
W5Q_00334	AJJF01000001.1	-	721132	722568	1437	2074	2140	1798	945	675	571	81.3428	79.2158	73.0635	81.0859	60.4942	63.7086	77.874	68.4296	1022.06	1398.09	-0.45198	0.001123	0.0022252	DOWN	--	--	--	--	--	--	aldehyde dehydrogenase (NAD+)	http://www.genome.jp/dbget-bin/www_bget?cal:CaO19.10563		sp|P0A390|NAHF_PSEU8 Salicylaldehyde dehydrogenase OS=Pseudomonas sp. (strain C18) GN=doxF PE=3 SV=1//1.69912e-80
W5Q_00335	AJJF01000001.1	-	723131	726760	3630	1003	1241	838	2545	2557	2123	15.5726	18.1853	13.4805	86.4474	90.7175	93.7696	15.7461	90.3115	3422.45	713.308	2.2624	4.4201e-63	2.7938e-61	UP	--	--	--	--	--	--	SIP3; interacts with SNF1 protein kinase	http://www.genome.jp/dbget-bin/www_bget?cal:CaO19.10565		sp|P38717|SIP3_YEAST Membrane-anchored lipid-binding protein SIP3 OS=Saccharomyces cerevisiae (strain ATCC 204508 / S288c) GN=SIP3 PE=1 SV=1//6.99773e-94
W5Q_00336	AJJF01000001.1	-	727131	730103	2973	88	96	86	149	151	114	1.66823	1.71764	1.68916	6.17962	6.54107	6.14792	1.69167	6.28954	195.203	62.8603	1.6348	9.4089e-15	5.4065e-14	UP	--	--	--	--	--	--	similar to D. melanogaster CG7177 gene product	http://www.genome.jp/dbget-bin/www_bget?cal:CaO19.10566		-//-
W5Q_00337	AJJF01000001.1	-	731047	732456	1410	38	44	44	17	18	22	1.51891	1.65992	1.82222	1.48662	1.64407	2.50162	1.66702	1.87744	27.6688	29.3993	-0.08752	0.75776	0.80531	FALSE	--	--	--	--	--	--	--	--		--
W5Q_00338	AJJF01000001.1	-	732786	735662	2877	1565	1339	1694	550	466	369	30.6578	24.7569	34.3828	23.5718	20.8599	20.5639	29.9325	21.6652	649.238	1078.27	-0.73189	0.00032918	0.00070379	DOWN	--	--	--	--	--	--	AGE1; potential ADP ribosylation factor GTPase activating protein (ARF GAP) similar to S. cerevisiae AGE1 (YDR524C) ARF GAP with a role in membrane traffic	http://www.genome.jp/dbget-bin/www_bget?cal:CaO19.10568		sp|Q9UUE2|CSX2_SCHPO Protein csx2 OS=Schizosaccharomyces pombe (strain 972 / ATCC 24843) GN=csx2 PE=1 SV=1//1.92861e-39
W5Q_00339	AJJF01000001.1	+	736804	737685	882	2235	2236	2324	928	577	434	142.816	134.852	153.863	129.733	84.2508	78.8932	143.844	97.6256	892.927	1586.99	-0.82968	2.3872e-05	5.9812e-05	DOWN	--	--	--	--	--	--	similar to S. cerevisiae YJR116W	http://www.genome.jp/dbget-bin/www_bget?cal:CaO19.10569		sp|P47153|TDA4_YEAST Topoisomerase I damage affected protein 4 OS=Saccharomyces cerevisiae (strain ATCC 204508 / S288c) GN=TDA4 PE=1 SV=1//8.30121e-41
W5Q_00340	AJJF01000001.1	+	738242	738865	624	9984	10844	9208	2719	2129	1857	901.752	924.4	861.684	537.273	439.398	477.14	895.945	484.604	3147.14	6985.45	-1.1503	6.5396e-20	5.436e-19	DOWN	--	--	--	--	--	--	YPT1; likely ras family GTPase involved in docking of ER vesicles to Golgi; dominant negative mutation leads to intracellular accumulation of secretory vesicles; similar to S. cerevisiae YPT1 (YFL038C); K07874 Ras-related protein Rab-1A	http://www.genome.jp/dbget-bin/www_bget?cal:CaO19.10570		sp|P01123|YPT1_YEAST GTP-binding protein YPT1 OS=Saccharomyces cerevisiae (strain ATCC 204508 / S288c) GN=YPT1 PE=1 SV=2//1.24935e-110
W5Q_00341	AJJF01000001.1	-	739148	739693	546	2127	1832	2992	1276	1456	1065	219.554	178.479	319.99	288.157	343.428	312.734	239.341	314.773	1796.75	1638.88	0.13267	0.64174	0.7014	FALSE	--	--	--	--	--	--	--	--		--
W5Q_00342	AJJF01000001.1	+	740601	742046	1446	13194	14242	11965	4739	4134	3453	514.251	523.911	483.183	404.1	368.188	382.866	507.115	385.051	5802.33	9161.66	-0.65898	9.8819e-08	3.2236e-07	DOWN	--	--	--	--	--	--	RPN3; similar to S. cerevisiae RPN3 (YER021W) subunit of the 19S regulatory particle of the 26S proteasome; K03033 26S proteasome regulatory subunit N3	http://www.genome.jp/dbget-bin/www_bget?cal:CaO19.10572		sp|O42897|RPN3_SCHPO Probable 26S proteasome regulatory subunit rpn3 OS=Schizosaccharomyces pombe (strain 972 / ATCC 24843) GN=rpn3 PE=3 SV=2//3.43067e-108
W5Q_00343	AJJF01000001.1	+	742233	743997	1698	1361	1275	1316	710	571	460	45.1739	39.9418	45.257	51.5574	43.3077	43.4349	43.4575	46.1	814.807	922.926	-0.17976	0.23316	0.29492	FALSE	--	--	--	--	--	--	--	--		--
W5Q_00344	AJJF01000001.1	-	744064	744471	408	221	212	249	113	116	96	30.5281	27.6395	35.6374	34.1499	36.6155	37.725	31.2683	36.1635	154.075	159.691	-0.05165	0.78415	0.82785	FALSE	--	--	--	--	--	--	--	--		--
W5Q_00345	AJJF01000001.1	-	744904	746346	1443	1560	1676	1695	780	684	550	60.9292	61.7821	68.5916	66.6498	61.0459	61.1104	63.7676	62.9354	946.395	1150.91	-0.28226	0.04189	0.063191	FALSE	--	--	--	--	--	--	--	--		--
W5Q_00346	AJJF01000001.1	-	746732	747766	1035	10958	10853	11174	6823	6773	5863	596.703	557.782	630.428	812.841	842.767	908.235	594.971	854.614	9233.43	7702.29	0.26158	0.042617	0.064212	FALSE	--	--	--	--	--	--	--	--		--
W5Q_00347	AJJF01000001.1	-	748238	748353	116	5	0	1	3	5	4	2.42929	0	0.503396	3.18885	5.5511	5.52867	0.977561	4.7562	5.79226	1.41868	2.0296	0.083077	0.11721	FALSE	--	--	--	--	--	--	--	--		--
W5Q_00348	AJJF01000001.1	+	749107	749205	99	0	1	5	6	6	3	0	0.537303	2.94919	7.47286	7.80518	4.85853	1.16216	6.71219	6.93181	1.45623	2.251	0.027368	0.042834	UP	--	--	--	--	--	--	--	--		-//-
W5Q_00349	AJJF01000001.1	+	749595	750422	828	2477	2936	2417	528	434	348	168.602	188.617	170.457	78.6274	67.5035	67.3856	175.892	71.1722	613.59	1819.5	-1.5682	3.1046e-30	4.6093e-29	DOWN	--	--	--	--	--	--	SWP1; oligosaccharyltransferase delta subunit; K12667 oligosaccharyltransferase complex subunit delta (ribophorin II)	http://www.genome.jp/dbget-bin/www_bget?cal:CaO19.10578		sp|Q02795|OSTD_YEAST Dolichyl-diphosphooligosaccharide--protein glycosyltransferase subunit SWP1 OS=Saccharomyces cerevisiae (strain ATCC 204508 / S288c) GN=SWP1 PE=1 SV=1//2.49382e-16
W5Q_00350	AJJF01000001.1	-	750545	751096	552	294	331	271	195	163	137	30.0176	31.8965	28.668	43.5578	38.029	39.7924	30.194	40.4597	232.618	208.213	0.1599	0.36289	0.43149	FALSE	--	--	--	--	--	--	--	--		--
W5Q_00351	AJJF01000001.1	-	751401	752122	393	8030	8962	7268	4863	5186	4443	1151.57	1213.02	1079.92	1525.75	1699.44	1812.6	1148.17	1679.26	6895	5636.63	0.29072	0.030099	0.046645	UP	--	--	--	--	--	--	RPS22; likely cytosolic ribosomal protein similar to S. cerevisiae RPS22A (YJL190C) and RPS22B (YLR367W) small subunit protein S22; K02957 small subunit ribosomal protein S15Ae	http://www.genome.jp/dbget-bin/www_bget?cal:CaO19.13644		sp|Q96W54|RS22_CANAL 40S ribosomal protein S22 OS=Candida albicans (strain SC5314 / ATCC MYA-2876) GN=RPS22A PE=3 SV=3//1.74215e-92
W5Q_00352	AJJF01000001.1	+	752789	756328	3540	259	316	251	670	490	462	4.12348	4.74831	4.14036	23.3368	17.8262	20.9246	4.33738	20.6959	761.957	191.789	1.9902	4.1328e-38	8.824e-37	UP	--	--	--	--	--	--	similar to S. cerevisiae FMP47 (YKL033W) mitochondrial protein	http://www.genome.jp/dbget-bin/www_bget?cal:CaO19.10580		sp|P36097|TTI1_YEAST TEL2-interacting protein 1 OS=Saccharomyces cerevisiae (strain ATCC 204508 / S288c) GN=TTI1 PE=1 SV=1//1.05559e-19
W5Q_00353	AJJF01000001.1	-	756375	757088	714	159	178	199	150	116	111	12.5506	13.261	16.275	25.9038	20.9231	24.9255	14.0289	23.9175	177.742	125.368	0.50362	0.0099151	0.016888	UP	--	--	--	--	--	--	DPB3; DNA pol epsilon third subunit; K03506 DNA polymerase epsilon subunit 4 [EC:2.7.7.7]	http://www.genome.jp/dbget-bin/www_bget?cal:CaO19.10581		sp|Q6BX14|DPB3_DEBHA DNA polymerase epsilon subunit C OS=Debaryomyces hansenii (strain ATCC 36239 / CBS 767 / JCM 1990 / NBRC 0083 / IGC 2968) GN=DPB3 PE=3 SV=1//2.77948e-56
W5Q_00354	AJJF01000001.1	-	757303	757809	507	1223	1462	1195	637	606	489	135.952	153.389	137.635	154.918	153.933	154.639	142.325	154.497	817.142	901.468	-0.14169	0.28944	0.35534	FALSE	--	--	--	--	--	--	--	--		--
W5Q_00355	AJJF01000001.1	+	758298	758537	240	200	232	183	168	91	98	46.9662	51.4199	44.5253	86.3115	48.8312	65.4686	47.6372	66.8704	166.315	142.797	0.21995	0.32278	0.39013	FALSE	--	--	--	--	--	--	--	--		--
W5Q_00356	AJJF01000001.1	-	758567	759652	1086	1781	2087	1671	591	379	335	92.4275	102.223	89.8492	67.1009	44.9445	49.4576	94.8331	53.8343	606.845	1286.45	-1.084	1.3608e-14	7.7633e-14	DOWN	--	--	--	--	--	--	DAO1; D-amino acid oxidase; K00273 D-amino-acid oxidase [EC:1.4.3.3]	http://www.genome.jp/dbget-bin/www_bget?cal:CaO19.10583		sp|Q99042|OXDA_TRIVR D-amino-acid oxidase OS=Trigonopsis variabilis GN=DAO1 PE=3 SV=1//2.18499e-58
W5Q_00357	AJJF01000001.1	+	761430	764867	3438	936	931	883	503	500	329	15.3439	14.4045	14.9976	18.0398	18.7297	15.3429	14.9154	17.3708	623.164	641.083	-0.040902	0.85641	0.88877	FALSE	--	--	--	--	--	--	--	--		--
W5Q_00358	AJJF01000001.1	+	765481	766533	1053	1088	1233	1064	526	356	272	58.2328	62.2859	59.0039	61.5925	43.54	41.4151	59.8409	48.8492	534.087	787.424	-0.56007	0.00021546	0.00047446	DOWN	--	--	--	--	--	--	GRH1; weak similarity to S. cerevisiae GRH1 (YDR517W) GRASP Homolog, Golgi-localized spindle checkpoint protein	http://www.genome.jp/dbget-bin/www_bget?cal:CaO19.71		sp|Q04410|GRH1_YEAST GRASP65 homolog protein 1 OS=Saccharomyces cerevisiae (strain ATCC 204508 / S288c) GN=GRH1 PE=1 SV=1//1.8012e-20
W5Q_00359	AJJF01000001.1	-	766650	766737	88	0	0	0	1	4	1	0	0	0	1.40116	5.85389	1.82195	0	3.02566	2.82339	0	Inf	0.039194	0.059646	FALSE	--	--	--	--	--	--	--	--		--
W5Q_00360	AJJF01000001.1	-	767084	770929	3846	270	364	333	283	375	267	3.9566	5.03439	5.05595	9.07293	12.5571	11.1306	4.68231	10.9202	439.848	225.146	0.96614	0.00010401	0.0002397	UP	--	--	--	--	--	--	MSB1; Putative role in polarity and bud formation	http://www.genome.jp/dbget-bin/www_bget?cal:CaO19.1133		sp|P21339|MSB1_YEAST Morphogenesis-related protein MSB1 OS=Saccharomyces cerevisiae (strain ATCC 204508 / S288c) GN=MSB1 PE=1 SV=1//1.30621e-92
W5Q_00361	AJJF01000001.1	-	773995	775768	1774	540	550	709	209	212	138	17.1557	16.4916	23.3378	14.5266	15.3904	12.4722	18.995	14.1297	261.621	422.081	-0.69004	0.0075114	0.013059	DOWN	--	--	--	--	--	--	family of related orfs in Candida	http://www.genome.jp/dbget-bin/www_bget?cal:CaO19.8723		-//-
W5Q_00362	AJJF01000001.1	-	776726	778573	1848	1129	1303	1044	518	439	310	34.4318	37.5057	32.9888	34.562	30.5935	26.8954	34.9754	30.6836	590.482	807.356	-0.45131	0.0021999	0.0041873	DOWN	--	--	--	--	--	--	MNS1; alpha mannosidase; K01230 mannosyl-oligosaccharide alpha-1,2-mannosidase [EC:3.2.1.113]	http://www.genome.jp/dbget-bin/www_bget?cal:CaO19.1036		sp|Q8J0Q0|MNS1_CANAX Mannosyl-oligosaccharide 1,2-alpha-mannosidase OS=Candida albicans GN=MNS1 PE=3 SV=2//0
W5Q_00363	AJJF01000001.1	+	781109	783952	2844	852	854	738	655	454	403	16.8841	15.9729	15.1528	28.3976	20.5586	22.7192	16.0033	23.8918	706.05	568.7	0.3121	0.021847	0.034842	UP	--	--	--	--	--	--	WAR1; potential fungal Zn(2)-Cys(6) binuclear cluster domain similar to S. cerevisiae WAR1 (YML076C)	http://www.genome.jp/dbget-bin/www_bget?cal:CaO19.1035		sp|Q59VQ8|WAR1_CANAL Transcriptional regulator WAR1 OS=Candida albicans (strain SC5314 / ATCC MYA-2876) GN=WAR1 PE=1 SV=1//0
W5Q_00364	AJJF01000001.1	+	784459	785010	552	362	369	337	282	253	213	36.9604	35.5584	35.6499	62.9913	59.0267	61.867	36.0562	61.295	352.731	248.776	0.50372	0.0021673	0.0041315	UP	--	--	--	--	--	--	similar to plant putative progesterone-binding protein Atmp2; PFAM Heme/Steroid binding domain; one of three genes with similarity to S. cerevisiae putative sterol-binding protein DAP1 (YPL170W); C terminal fragment of allele	http://www.genome.jp/dbget-bin/www_bget?cal:CaO19.1034		sp|Q9M2Z4|MSBP2_ARATH Membrane steroid-binding protein 2 OS=Arabidopsis thaliana GN=MSBP2 PE=1 SV=1//8.7023e-16
W5Q_00365	AJJF01000001.1	-	785087	786874	1788	2166	2453	1989	1503	1076	1006	68.2744	72.9768	64.9583	103.648	77.5018	90.2088	68.7365	90.4529	1681.51	1535.25	0.13128	0.29322	0.35937	FALSE	--	--	--	--	--	--	--	--		--
W5Q_00366	AJJF01000001.1	+	788296	790142	1737	2776	2876	2940	892	763	591	90.0714	88.0732	98.8359	63.3192	56.5707	54.5514	92.3268	58.1471	1052.12	2005.92	-0.93097	3.2893e-12	1.5601e-11	DOWN	--	--	--	--	--	--	similar to bZIP protein similar to ATF-2(CRE-BP1, a cAMP response element); K09051 ATF/CREB family transcription factor	http://www.genome.jp/dbget-bin/www_bget?cal:CaO19.1032		sp|Q59VR1|SKO1_CANAL Transcriptional regulator SKO1 OS=Candida albicans (strain SC5314 / ATCC MYA-2876) GN=SKO1 PE=1 SV=1//0
W5Q_00367	AJJF01000001.1	-	790364	793585	3222	1816	1786	1915	1640	1598	1190	31.7656	29.4856	34.7065	62.7609	63.8731	59.2161	31.9859	61.95	2082.63	1289.35	0.69176	8.7781e-08	2.8768e-07	UP	--	--	--	--	--	--	HMG1; hydroxymethylglutaryl-CoA reductase (ergosterol biosynthesis); K00021 hydroxymethylglutaryl-CoA reductase (NADPH) [EC:1.1.1.34]	http://www.genome.jp/dbget-bin/www_bget?cal:CaO19.1031		sp|O74164|HMDH_CYBJA 3-hydroxy-3-methylglutaryl-coenzyme A reductase OS=Cyberlindnera jadinii GN=HMG PE=2 SV=1//0
W5Q_00368	AJJF01000001.1	-	795545	796837	1293	15913	15831	15009	3818	3687	2895	693.618	651.275	677.83	364.089	367.233	358.979	674.241	363.434	4902.94	10899	-1.1525	1.6719e-20	1.4424e-19	DOWN	--	--	--	--	--	--	FPR3; FKBP-type peptidylprolyl cis/trans isomerase similar to S. cerevisiae FPR3 (YML074C) nucleolar proline rotamase; K14826 FK506-binding nuclear protein [EC:5.2.1.8]	http://www.genome.jp/dbget-bin/www_bget?cal:CaO19.1030		sp|Q59VR3|FKBP3_CANAL FK506-binding protein 3 OS=Candida albicans (strain SC5314 / ATCC MYA-2876) GN=FPR3 PE=3 SV=1//1.09545e-30
W5Q_00369	AJJF01000001.1	+	797165	798094	930	416	450	396	253	266	262	25.2103	25.7386	24.8645	33.5435	36.8354	45.1686	25.2711	38.5158	374.246	293.714	0.34958	0.061821	0.089697	FALSE	--	--	--	--	--	--	--	--		--
W5Q_00370	AJJF01000001.1	-	798186	799364	1179	686	731	581	481	483	421	32.7927	32.9806	28.776	50.3039	52.7594	57.2515	31.5164	53.4383	657.786	464.098	0.50319	0.00089056	0.0017958	UP	--	--	--	--	--	--	ELA1; weak similarity to S. cerevisiae ELA1 (YNL230C) RNA Pol II elongin A transcription elongation factor; K15077 elongin-A	http://www.genome.jp/dbget-bin/www_bget?cal:CaO19.1028		-//-
W5Q_00371	AJJF01000001.1	+	801767	802876	1110	290	321	342	753	875	770	14.7246	15.3829	17.9916	83.6455	101.52	111.221	16.033	98.7955	1146.92	222.672	2.3648	2.5412e-19	2.0178e-18	UP	--	--	--	--	--	--	lipid metabolism, MDR, regulates P'lipase D	http://www.genome.jp/dbget-bin/www_bget?cal:CaO19.8629		sp|P53860|PDR16_YEAST Phosphatidylinositol transfer protein PDR16 OS=Saccharomyces cerevisiae (strain ATCC 204508 / S288c) GN=PDR16 PE=1 SV=1//6.41992e-135
W5Q_00372	AJJF01000001.1	-	803044	804036	993	702	705	703	603	466	473	39.8433	37.7654	41.3403	74.8753	60.4371	76.3713	39.6497	70.5612	729.384	492.375	0.56692	9.8185e-05	0.00022702	UP	--	--	--	--	--	--	CSL4; similar to S. cerevisiae CSL4 (YNL232W) exosome component involved mRNA degradation and nuclear RNA processing; K07573 exosome complex component CSL4	http://www.genome.jp/dbget-bin/www_bget?cal:CaO19.8628		sp|P53859|CSL4_YEAST Exosome complex component CSL4 OS=Saccharomyces cerevisiae (strain ATCC 204508 / S288c) GN=CSL4 PE=1 SV=1//8.79189e-52
W5Q_00373	AJJF01000001.1	+	804240	804509	270	195	190	186	99	102	95	40.7041	37.4321	40.2269	45.2108	48.6523	56.4129	39.4544	50.092	141.263	133.2	0.084785	0.76737	0.81342	FALSE	--	--	--	--	--	--	--	--		--
W5Q_00374	AJJF01000001.1	-	806497	811464	4968	641	733	520	1295	1088	830	7.27183	7.84833	6.11208	32.1409	28.2042	26.7864	7.07741	29.0439	1502.63	438.892	1.7756	1.7209e-37	3.5903e-36	UP	--	--	--	--	--	--	BNI4; similar to S. cerevisiae BNI4 (YNL233W) targeting subunit for Glc7p protein phosphatase involved in Bud Neck formation; N terminus is same as nonallelic CaP19.68; K18638 protein BNI4	http://www.genome.jp/dbget-bin/www_bget?cal:CaO19.11937		sp|P53858|BNI4_YEAST Protein BNI4 OS=Saccharomyces cerevisiae (strain ATCC 204508 / S288c) GN=BNI4 PE=1 SV=1//9.36405e-22
W5Q_00375	AJJF01000001.1	-	814188	815879	1692	531	482	519	676	764	668	17.6873	15.1531	17.9116	49.2625	58.1514	63.2987	16.9173	56.9042	1006.64	358.087	1.4912	8.2323e-13	4.0931e-12	UP	--	--	--	--	--	--	similar to S. cerevisiae stress-responsive heme binding protein	http://www.genome.jp/dbget-bin/www_bget?cal:CaO19.11939		sp|P53857|YNX4_YEAST Uncharacterized globin-like protein YNL234W OS=Saccharomyces cerevisiae (strain ATCC 204508 / S288c) GN=YNL234W PE=1 SV=1//9.77069e-35
W5Q_00376	AJJF01000001.1	-	821201	821563	363	2	2	0	2	3	1	0.310521	0.293075	0	0.67935	1.06434	0.441684	0.201198	0.728459	2.77322	0.905036	1.6155	0.36371	0.43215	FALSE	--	--	--	--	--	--	--	--		--
W5Q_00377	AJJF01000001.1	+	823815	824885	1071	14	11	16	18	11	15	0.736725	0.546334	0.872364	2.0723	1.32273	2.24554	0.718475	1.88019	20.9198	9.64172	1.1175	0.03125	0.048258	UP	--	--	--	--	--	--	CIS308; potential cell wall protein; member of a group of C. albicans orfs that are weakly similar to S. cerevisiae CIS3	http://www.genome.jp/dbget-bin/www_bget?cal:CaO19.11943		sp|P47001|CIS3_YEAST Cell wall mannoprotein CIS3 OS=Saccharomyces cerevisiae (strain ATCC 204508 / S288c) GN=CIS3 PE=1 SV=1//4.46673e-13
W5Q_00378	AJJF01000001.1	+	825676	826191	516	108	123	99	108	109	67	11.7962	12.6797	11.2035	25.8074	27.2047	20.8182	11.8931	24.6101	132.521	76.6574	0.78972	0.00029036	0.00062475	UP	--	--	--	--	--	--	SEN15; potential similar to S. cerevisiae SEN15 (YMR059W) tRNA splicing endonuclease 15kDa subunit; K15325 tRNA-splicing endonuclease subunit Sen15, fungi type	http://www.genome.jp/dbget-bin/www_bget?cal:CaO19.11944		sp|Q759Y8|SEN15_ASHGO tRNA-splicing endonuclease subunit SEN15 OS=Ashbya gossypii (strain ATCC 10895 / CBS 109.51 / FGSC 9923 / NRRL Y-1056) GN=SEN15 PE=3 SV=1//1.60521e-06
W5Q_00379	AJJF01000001.1	-	826287	828353	2067	499	488	391	367	340	229	13.6059	12.5584	11.046	21.8925	21.1839	17.7629	12.4034	20.2798	437.005	320.211	0.44863	0.0029682	0.0055133	UP	--	--	--	--	--	--	low complexity orf	http://www.genome.jp/dbget-bin/www_bget?cal:CaO19.11945		-//-
W5Q_00380	AJJF01000001.1	-	828879	830429	1551	257	263	199	179	113	87	9.33874	9.01984	7.49219	14.2302	9.38282	8.99344	8.61692	10.8688	174.865	166.876	0.06746	0.66065	0.7185	FALSE	--	--	--	--	--	--	--	--		--
W5Q_00381	AJJF01000001.1	+	830662	832170	1509	348	404	305	271	224	154	12.9974	14.2412	11.8026	22.1437	19.1173	16.3625	13.0137	19.2078	301.712	245.215	0.29913	0.056172	0.082305	FALSE	--	--	--	--	--	--	--	--		--
W5Q_00382	AJJF01000001.1	+	832501	833022	522	2784	3159	2677	1649	1616	1129	300.584	321.91	299.464	389.512	398.692	346.77	307.319	378.325	2060.48	2004.46	0.039769	0.71509	0.76687	FALSE	--	--	--	--	--	--	--	--		--
W5Q_00383	AJJF01000001.1	-	833634	834172	539	108	102	117	57	40	48	11.2928	10.0662	12.6755	13.0394	9.55736	14.2781	11.3448	12.2916	68.9164	76.5297	-0.15117	0.54652	0.61179	FALSE	--	--	--	--	--	--	--	--		--
W5Q_00384	AJJF01000001.1	-	834635	837241	2607	378	590	402	702	507	381	8.1718	12.0383	9.00435	33.2022	25.0457	23.4316	9.73816	27.2265	737.624	316.861	1.219	4.1003e-08	1.3813e-07	UP	--	--	--	--	--	--	similar to S. cerevisiae YDR200C; contains a potential forkhead-associated domain	http://www.genome.jp/dbget-bin/www_bget?cal:CaO19.11951		sp|Q03944|VPS64_YEAST Vacuolar protein sorting-associated protein 64 OS=Saccharomyces cerevisiae (strain ATCC 204508 / S288c) GN=VPS64 PE=1 SV=1//2.70845e-22
W5Q_00385	AJJF01000001.1	+	837857	838194	338	19	14	15	11	10	12	3.16814	2.20326	2.59144	4.01279	3.81022	5.69224	2.65428	4.50508	15.8886	11.2201	0.5019	0.41292	0.48157	FALSE	--	--	--	--	--	--	--	--		--
W5Q_00386	AJJF01000001.1	+	838668	839195	528	411	419	328	166	138	101	43.8707	42.2119	36.275	38.7654	33.6598	30.6694	40.7859	34.3649	188.915	268.939	-0.50955	0.0050829	0.0091073	DOWN	--	--	--	--	--	--	SPC19; spindle pole body; K11572 DASH complex subunit SPC19	http://www.genome.jp/dbget-bin/www_bget?cal:CaO19.11953		sp|Q59QH6|SPC19_CANAL DASH complex subunit SPC19 OS=Candida albicans (strain SC5314 / ATCC MYA-2876) GN=SPC19 PE=3 SV=1//2.23503e-83
W5Q_00387	AJJF01000001.1	+	839713	840639	927	3661	3689	3354	1080	1113	938	222.581	211.682	211.276	143.653	154.626	162.234	215.18	153.504	1486.05	2493.18	-0.74651	4.3432e-09	1.6102e-08	DOWN	--	--	--	--	--	--	similar to S. cerevisiae YNL155W	http://www.genome.jp/dbget-bin/www_bget?cal:CaO19.11954		sp|P53899|CUZ1_YEAST CDC48-associated ubiquitin-like/zinc finger protein 1 OS=Saccharomyces cerevisiae (strain ATCC 204508 / S288c) GN=CUZ1 PE=1 SV=1//6.97236e-30
W5Q_00388	AJJF01000001.1	-	840819	842261	1443	605	564	597	507	402	278	23.6296	20.7906	24.1588	43.3224	35.8779	30.8885	22.8597	36.6962	550.894	412.632	0.41692	0.0059793	0.010591	UP	--	--	--	--	--	--	MNT4; putative mannosyltransferase similar to S. cerevisiae KTR4p; K03854 mannosyltransferase [EC:2.4.1.-]	http://www.genome.jp/dbget-bin/www_bget?cal:CaO19.11955		sp|P38131|KTR4_YEAST Probable mannosyltransferase KTR4 OS=Saccharomyces cerevisiae (strain ATCC 204508 / S288c) GN=KTR4 PE=1 SV=1//1.01682e-114
W5Q_00389	AJJF01000001.1	-	843239	844273	1035	714	931	710	197	144	131	38.8799	47.848	40.0576	23.4691	17.918	20.2931	42.2619	20.5601	221.29	546.255	-1.3036	4.8982e-16	3.0627e-15	DOWN	--	--	--	--	--	--	similar to putative aryl alcohol dehydrogenase family	http://www.genome.jp/dbget-bin/www_bget?cal:CaO19.629		sp|Q02895|AAD16_YEAST Putative aryl-alcohol dehydrogenase AAD16 OS=Saccharomyces cerevisiae (strain ATCC 204508 / S288c) GN=AAD16 PE=1 SV=1//1.53713e-109
W5Q_00390	AJJF01000001.1	-	845837	846871	1035	193	272	265	75	66	52	10.5095	13.9792	14.9511	8.93494	8.21241	8.0553	13.1466	8.40088	90.6105	170.192	-0.90941	3.6602e-05	8.963e-05	DOWN	--	--	--	--	--	--	aryl alcohol dehydrogenase	http://www.genome.jp/dbget-bin/www_bget?cal:CaO19.11956		sp|B9WYE6|VRDA_ASPPA Versiconal hemiacetal acetate reductase OS=Aspergillus parasiticus GN=vrdA PE=1 SV=1//4.66584e-110
W5Q_00391	AJJF01000001.1	-	847840	848853	1014	771	823	1167	263	217	172	42.8532	43.1734	67.2048	31.9807	27.5606	27.1962	51.0772	28.9125	305.262	649.175	-1.0886	0.0026087	0.0048881	DOWN	--	--	--	--	--	--	aryl alcohol dehydrogenase	http://www.genome.jp/dbget-bin/www_bget?cal:CaO19.11957		sp|B9WYE6|VRDA_ASPPA Versiconal hemiacetal acetate reductase OS=Aspergillus parasiticus GN=vrdA PE=1 SV=1//2.07607e-108
W5Q_00392	AJJF01000001.1	+	849716	851812	2097	304	343	261	282	254	178	8.17038	8.70063	7.26791	16.5814	15.5992	13.6094	8.0463	15.2633	333.578	210.699	0.66284	5.6213e-05	0.00013386	UP	--	--	--	--	--	--	MSD1; Mitochondrial aspartyl-tRNA synthetase; K01876 aspartyl-tRNA synthetase [EC:6.1.1.12]	http://www.genome.jp/dbget-bin/www_bget?cal:CaO19.11958		sp|P15179|SYDM_YEAST Aspartate--tRNA ligase, mitochondrial OS=Saccharomyces cerevisiae (strain ATCC 204508 / S288c) GN=MSD1 PE=1 SV=1//1.84682e-163
W5Q_00393	AJJF01000001.1	-	851875	854037	2163	2582	2420	2338	1793	1913	1470	67.277	59.5132	63.1183	102.21	113.9	108.963	63.3029	108.358	2448.39	1711.89	0.51624	7.6085e-05	0.00017822	UP	--	--	--	--	--	--	similar to S. cerevisiae YJL010C; K14790 nucleolar protein 9	http://www.genome.jp/dbget-bin/www_bget?cal:CaO19.11959		sp|C4YEN2|NOP9_CANAW Nucleolar protein 9 OS=Candida albicans (strain WO-1) GN=NOP9 PE=3 SV=1//0
W5Q_00394	AJJF01000001.1	-	854864	855295	432	11	30	12	6	1	6	1.43508	3.69396	1.62205	1.71253	0.298115	2.22682	2.25036	1.41249	6.30005	12.0964	-0.94115	0.23751	0.29936	FALSE	--	--	--	--	--	--	--	--		--
W5Q_00395	AJJF01000001.1	+	857104	858870	1767	249	227	243	193	178	114	7.942	6.83351	8.0304	13.4676	12.9733	10.344	7.60197	12.2616	225.842	168.038	0.42653	0.012954	0.021593	UP	--	--	--	--	--	--	family of related orfs in Candida	http://www.genome.jp/dbget-bin/www_bget?cal:CaO19.8723		-//-
W5Q_00396	AJJF01000001.1	-	859018	860220	1119	200	243	258	136	151	89	10.0732	11.5513	13.4635	14.9858	17.3786	12.752	11.696	15.0388	175.83	163.768	0.10253	0.57471	0.63841	FALSE	--	--	--	--	--	--	--	--		--
W5Q_00397	AJJF01000001.1	+	860433	861077	645	95	100	101	96	79	78	8.30101	8.24698	9.14385	18.3519	15.7737	19.3889	8.56395	17.8382	119.858	69.0869	0.79484	0.00064367	0.0013243	UP	--	--	--	--	--	--	MAD2; spindle-assembly checkpoint protein; K02537 mitotic spindle assembly checkpoint protein MAD2	http://www.genome.jp/dbget-bin/www_bget?cal:CaO19.1040		sp|Q59VQ3|MAD2_CANAL Spindle assembly checkpoint component MAD2 OS=Candida albicans (strain SC5314 / ATCC MYA-2876) GN=MAD2 PE=3 SV=1//4.20116e-144
W5Q_00398	AJJF01000001.1	-	861088	862575	1488	174	247	163	170	143	124	6.59043	8.82976	6.39664	14.0869	12.3766	13.3609	7.27228	13.2748	205.768	135.03	0.60773	0.0015431	0.0029979	UP	--	--	--	--	--	--	similar to S. cerevisiae YJL006C; K15564 CTD kinase subunit beta	http://www.genome.jp/dbget-bin/www_bget?cal:CaO19.1041		sp|P46962|CTK2_YEAST CTD kinase subunit beta OS=Saccharomyces cerevisiae (strain ATCC 204508 / S288c) GN=CTK2 PE=1 SV=1//3.39077e-23
W5Q_00399	AJJF01000001.1	-	862803	863651	849	19999	20971	21228	7717	7272	5660	1327.6	1313.91	1460.05	1120.76	1103.1	1068.88	1367.19	1097.58	9719.24	14517.8	-0.57891	2.8008e-06	7.7404e-06	DOWN	--	--	--	--	--	--	POR1; outer mitochondrial membrane porin; K15040 voltage-dependent anion channel protein 2	http://www.genome.jp/dbget-bin/www_bget?cal:CaO19.1042		sp|P83781|VDAC_CANAL Mitochondrial outer membrane protein porin OS=Candida albicans (strain SC5314 / ATCC MYA-2876) GN=POR1 PE=1 SV=2//0
W5Q_00400	AJJF01000001.1	+	865233	866150	918	155	211	208	128	102	101	9.51604	12.2263	13.2309	17.1925	14.3095	17.6399	11.6577	16.3806	156.587	133.863	0.22621	0.27358	0.33881	FALSE	--	--	--	--	--	--	--	--		--
W5Q_00401	AJJF01000001.1	-	866212	867273	1062	752	761	719	418	503	430	39.908	38.1167	39.5341	48.5313	60.9973	64.9176	39.1863	58.1487	646.098	520.272	0.31249	0.1004	0.13937	FALSE	--	--	--	--	--	--	--	--		--
W5Q_00402	AJJF01000001.1	+	867321	869870	2550	1832	1665	1871	2048	2223	1643	40.4904	34.7319	42.8451	99.0285	112.271	103.304	39.3558	104.868	2793.93	1255.79	1.1537	1.4422e-16	9.3095e-16	UP	--	--	--	--	--	--	similar to mouse Bop1 growth supressor; K14824 ribosome biogenesis protein ERB1	http://www.genome.jp/dbget-bin/www_bget?cal:CaO19.1047		sp|Q59VP7|ERB1_CANAL Ribosome biogenesis protein ERB1 OS=Candida albicans (strain SC5314 / ATCC MYA-2876) GN=ERB1 PE=3 SV=1//0
W5Q_00403	AJJF01000001.1	+	870767	871801	1035	54	80	107	162	132	141	2.9405	4.11154	6.03686	19.2995	16.4248	21.8422	4.36296	19.1888	206.907	56.6034	1.87	7.7352e-15	4.473e-14	UP	--	--	--	--	--	--	LPG20; putative aryl alcohol dehydrogenase	http://www.genome.jp/dbget-bin/www_bget?cal:CaO19.1048		sp|Q02895|AAD16_YEAST Putative aryl-alcohol dehydrogenase AAD16 OS=Saccharomyces cerevisiae (strain ATCC 204508 / S288c) GN=AAD16 PE=1 SV=1//3.10888e-109
W5Q_00404	AJJF01000001.1	-	871892	872476	585	57	61	56	45	53	40	5.49144	5.54662	5.58984	9.48478	11.6677	10.9628	5.54263	10.7051	65.4974	40.5315	0.69239	0.019053	0.03077	UP	--	--	--	--	--	--	similar to bacterial house-cleaning/detoxification hydrolase family (mutT/NUDIX domain); K03574 8-oxo-dGTP diphosphatase [EC:3.6.1.55]	http://www.genome.jp/dbget-bin/www_bget?cal:CaO19.1049		sp|P59659|MUTX_STRR6 8-oxo-dGTP diphosphatase OS=Streptococcus pneumoniae (strain ATCC BAA-255 / R6) GN=mutX PE=3 SV=1//2.01212e-08
W5Q_00405	AJJF01000001.1	-	872812	873723	912	68	74	90	83	61	58	4.20224	4.3161	5.76255	11.2216	8.61394	10.1965	4.7603	10.0107	94.9598	54.3637	0.80467	0.0011939	0.0023568	UP	--	--	--	--	--	--	hypothetical protein	http://www.genome.jp/dbget-bin/www_bget?cal:CaO19.8652		-//-
W5Q_00406	AJJF01000001.1	-	874069	874464	396	7712	9232	6302	1625	1885	1260	1097.59	1240.1	929.289	505.975	613.032	510.145	1088.99	543.051	2248.45	5381.92	-1.2592	8.3175e-13	4.129e-12	DOWN	--	--	--	--	--	--	HTA2; one of two closely related histone genes similar to S. cerevisiae HTA1 (YDR225W) and HTA2 (YBL003C) histone H2A; K11251 histone H2A	http://www.genome.jp/dbget-bin/www_bget?cal:CaO19.1051		sp|Q59VP2|H2A2_CANAL Histone H2A.2 OS=Candida albicans (strain SC5314 / ATCC MYA-2876) GN=HTA2 PE=3 SV=3//4.08997e-59
W5Q_00407	AJJF01000001.1	+	875326	875718	393	7072	8268	5503	1217	1509	957	1014.18	1119.08	817.663	381.829	494.497	390.425	983.644	422.25	1736.4	4823.76	-1.4741	3.4928e-13	1.7881e-12	DOWN	--	--	--	--	--	--	HTB2; one of two closely related histone genes similar to S. cerevisiae HTB1 (YDR224C) and HTB2 (YBL002W) histone H2B; K11252 histone H2B	http://www.genome.jp/dbget-bin/www_bget?cal:CaO19.1052		sp|Q59VP1|H2B2_CANAL Histone H2B.2 OS=Candida albicans (strain SC5314 / ATCC MYA-2876) GN=HTB2 PE=3 SV=3//5.38992e-69
W5Q_00408	AJJF01000001.1	-	875987	877159	1173	547	636	558	428	402	303	26.2819	28.8412	27.7782	44.99	44.1362	41.4155	27.6338	43.5139	532.321	405.109	0.39399	0.0079596	0.013774	UP	--	--	--	--	--	--	BST1; negatively regulates COPII vesicle formation; K05294 glycosylphosphatidylinositol deacylase [EC:3.-.-.-]	http://www.genome.jp/dbget-bin/www_bget?cal:CaO19.1053		sp|Q59VP0|BST1_CANAL GPI inositol-deacylase OS=Candida albicans (strain SC5314 / ATCC MYA-2876) GN=BST1 PE=3 SV=1//0
W5Q_00409	AJJF01000001.1	-	878009	878821	813	521	682	569	336	378	260	36.1172	44.622	40.8685	50.9588	59.8781	51.2745	40.5359	54.0371	459.173	411.784	0.15715	0.31435	0.38116	FALSE	--	--	--	--	--	--	--	--		--
W5Q_00410	AJJF01000001.1	-	879830	881226	1287	1947	1718	2553	1041	1119	781	85.2618	71.0067	115.835	99.7339	111.974	97.2951	90.7012	103.001	1384.75	1463.15	-0.07945	0.79711	0.83834	FALSE	--	--	--	--	--	--	--	--		--
W5Q_00411	AJJF01000001.1	-	882182	882751	570	639	697	751	447	392	336	63.182	65.0448	76.9365	96.6948	88.5683	94.5111	68.3878	93.2581	554.026	487.757	0.18379	0.20858	0.26728	FALSE	--	--	--	--	--	--	--	--		--
W5Q_00412	AJJF01000001.1	+	883076	884056	834	4912	5132	4675	1376	1273	1048	331.94	327.322	327.328	203.434	196.575	201.472	328.863	200.494	1743.81	3428.26	-0.97524	2.2713e-14	1.2664e-13	DOWN	--	--	--	--	--	--	RPN13; similar to S. cerevisiae RPN13 (YLR421C) subunit of the 19S regulatory particle of the 26S proteasome; K06691 26S proteasome regulatory subunit N13	http://www.genome.jp/dbget-bin/www_bget?cal:CaO19.1058		sp|O13563|RPN13_YEAST 26S proteasome regulatory subunit RPN13 OS=Saccharomyces cerevisiae (strain ATCC 204508 / S288c) GN=RPN13 PE=1 SV=1//3.13911e-18
W5Q_00413	AJJF01000001.1	-	884380	884697	318	10367	11944	8456	1268	1338	949	1837.36	1997.92	1552.76	491.657	541.871	478.473	1796.01	504.001	1673.85	7129.1	-2.0906	6.8733e-37	1.4064e-35	DOWN	--	--	--	--	--	--	HHF2; likely histone H4 gene similar to S. cerevisiae histone H4 genes HHF1 (YBR009C) and HHF2 (YNL030W); identical to nonallelic CaP19.1059; K11254 histone H4	http://www.genome.jp/dbget-bin/www_bget?cal:CaO19.9412		sp|Q8NIG3|H4_CANGA Histone H4 OS=Candida glabrata (strain ATCC 2001 / CBS 138 / JCM 3761 / NBRC 0622 / NRRL Y-65) GN=HHF1 PE=3 SV=3//1.70706e-48
W5Q_00414	AJJF01000001.1	-	884808	885317	510	84	84	86	22	19	15	9.28274	8.76121	9.84681	5.31891	4.79789	4.71563	9.29692	4.94414	26.2706	59.3039	-1.1747	0.00042841	0.00090173	DOWN	--	--	--	--	--	--	hypothetical protein	http://www.genome.jp/dbget-bin/www_bget?cal:CaO19.1060		-//-
W5Q_00415	AJJF01000001.1	+	885612	886022	411	11547	12605	8411	880	1173	792	1583.41	1631.38	1195.01	264.005	367.556	308.96	1469.94	313.507	1349.49	7538.63	-2.4819	1.2249e-25	1.4115e-24	DOWN	--	--	--	--	--	--	HHT2; Histone H3 similar to S. cerevisiae histone H3 genes HHT1 (YBR010W) and HHT2 (YNL031C); identical to nonallelic CaP19.1061, almost identical to nonallelic CaP19.6791; K11253 histone H3	http://www.genome.jp/dbget-bin/www_bget?cal:CaO19.9411		sp|Q59VN2|H31_CANAL Histone H3.1/H3.2 OS=Candida albicans (strain SC5314 / ATCC MYA-2876) GN=HHT1 PE=3 SV=3//1.10236e-93
W5Q_00416	AJJF01000001.1	-	886368	887603	1236	57	44	85	14	15	12	2.5991	1.8936	4.01576	1.39663	1.56293	1.55662	2.83616	1.50539	19.4391	44.0004	-1.1786	0.023031	0.036519	DOWN	--	--	--	--	--	--	HRQ1; one of four genes with similarity to a group of bacterial and fungal hypothetical proteins; designated hypothetical family HRQ for conserved residues in clustalx alignment	http://www.genome.jp/dbget-bin/www_bget?cal:CaO19.1062		-//-
W5Q_00417	AJJF01000001.1	-	887999	889183	1185	246	221	255	189	136	113	11.6999	9.92039	12.5658	19.6659	14.7804	15.289	11.3954	16.5784	204.201	168.996	0.273	0.10801	0.14899	FALSE	--	--	--	--	--	--	--	--		--
W5Q_00418	AJJF01000001.1	-	889459	891488	2030	16844	18094	16378	5190	4888	3589	467.645	474.126	471.121	315.24	310.1	283.463	470.964	302.934	6413.39	11950	-0.89786	5.4487e-13	2.7607e-12	DOWN	--	--	--	--	--	--	ACS2; similar to S. cerevisiae ACS2 (YLR153C) acetyl-CoA synthetase; K01895 acetyl-CoA synthetase [EC:6.2.1.1]	http://www.genome.jp/dbget-bin/www_bget?cal:CaO19.1064		sp|Q8NJN3|ACS2_CANAL Acetyl-coenzyme A synthetase 2 OS=Candida albicans (strain SC5314 / ATCC MYA-2876) GN=ACS2 PE=3 SV=2//0
W5Q_00419	AJJF01000001.1	-	893822	895759	1938	33795	29659	54296	15634	22344	16009	982.801	814.062	1635.99	994.688	1484.82	1324.43	1144.29	1267.98	25757.4	27832.9	-0.11181	0.77357	0.81889	FALSE	--	--	--	--	--	--	--	--		--
W5Q_00420	AJJF01000001.1	-	896361	897125	765	156	236	175	135	273	211	11.4929	16.4099	13.3581	21.7592	45.9587	44.2221	13.7536	37.3133	300.232	131.384	1.1923	0.022368	0.035548	UP	--	--	--	--	--	--	similar to S. cerevisiae YPL067C	http://www.genome.jp/dbget-bin/www_bget?cal:CaO19.1066		sp|Q59VM7|GIG1_CANAL N-acetylglucosamine-induced protein 1 OS=Candida albicans (strain SC5314 / ATCC MYA-2876) GN=GIG1 PE=2 SV=1//0
W5Q_00421	AJJF01000001.1	+	898543	899328	786	499	527	507	566	659	616	35.7804	35.6651	37.6663	88.7901	107.977	125.654	36.3706	107.474	883.553	357.445	1.3056	2.8203e-07	8.7529e-07	UP	--	--	--	--	--	--	phosphoglycerate mutase; K01834 2,3-bisphosphoglycerate-dependent phosphoglycerate mutase [EC:5.4.2.11]	http://www.genome.jp/dbget-bin/www_bget?cal:CaO19.1067		sp|P00950|PMG1_YEAST Phosphoglycerate mutase 1 OS=Saccharomyces cerevisiae (strain ATCC 204508 / S288c) GN=GPM1 PE=1 SV=3//1.15073e-68
W5Q_00422	AJJF01000001.1	+	901395	903005	1611	10121	10891	11532	9501	12118	9784	354.075	359.606	418	727.184	968.729	973.732	377.227	889.882	15008.2	7603.18	0.98108	4.0086e-05	9.7637e-05	UP	--	--	--	--	--	--	RPN4; zinc finger protein similar to S. cerevisiae RPN4 (YDL020C) ligand, substrate and transcriptional regulator of the 26S proteasome; see also nonallelic orfs 19.2054 and 19.9599; K03034 26S proteasome regulatory subunit N4	http://www.genome.jp/dbget-bin/www_bget?cal:CaO19.1069		sp|Q59VM4|RPN4_CANAL Transcriptional regulator RPN4 OS=Candida albicans (strain SC5314 / ATCC MYA-2876) GN=RPN4 PE=1 SV=1//0
W5Q_00423	AJJF01000001.1	-	903449	904399	951	136	179	138	120	84	78	8.05982	10.0121	8.47356	15.5586	11.3754	13.1502	8.84851	13.3614	132.07	105.096	0.32959	0.11576	0.15845	FALSE	--	--	--	--	--	--	--	--		--
W5Q_00424	AJJF01000001.1	-	905012	907381	2370	233	241	216	115	113	77	5.54083	5.40908	5.32197	5.98301	6.1404	5.20908	5.42396	5.7775	142.863	160.662	-0.16939	0.42835	0.49608	FALSE	--	--	--	--	--	--	--	--		--
W5Q_00425	AJJF01000001.1	+	907561	907875	315	31	52	19	10	10	12	5.54649	8.78107	3.52217	3.91435	4.08843	6.10786	5.94991	4.70355	15.4761	23.3165	-0.5913	0.21575	0.27538	FALSE	--	--	--	--	--	--	--	--		--
W5Q_00426	AJJF01000001.1	-	908726	908977	252	6331	6639	6342	2244	2355	1804	1415.92	1401.38	1469.58	1097.98	1203.53	1147.77	1428.96	1149.76	3026.07	4502.32	-0.57322	4.1923e-06	1.1403e-05	DOWN	--	--	--	--	--	--	--	--		-//-
W5Q_00427	AJJF01000001.1	-	909410	910012	603	1026	1256	1012	860	781	643	95.8953	110.797	98.001	175.854	166.802	170.967	101.564	171.207	1076.39	765.049	0.49257	0.00035736	0.0007597	UP	--	--	--	--	--	--	RSM18; similar to S. cerevisiae RSM18 (YER050C) mitochondrial ribosome small subunit protein S18; K02963 small subunit ribosomal protein S18	http://www.genome.jp/dbget-bin/www_bget?cal:CaO19.5201		sp|P40033|RSM18_YEAST 37S ribosomal protein RSM18, mitochondrial OS=Saccharomyces cerevisiae (strain ATCC 204508 / S288c) GN=RSM18 PE=1 SV=2//1.52111e-18
W5Q_00428	AJJF01000001.1	+	910583	911527	945	3365	3542	3159	1179	901	725	200.688	199.375	195.202	153.834	122.789	123.006	198.422	133.21	1309.43	2343.49	-0.83971	2.4534e-10	1.0124e-09	DOWN	--	--	--	--	--	--	SIT4; calcineurin-like phosphoesterase similar to S. cerevisiae SIT4 (YDL047W) type 2A-related protein phosphatase; K15427 serine/threonine-protein phosphatase PP1-1 [EC:3.1.3.16]	http://www.genome.jp/dbget-bin/www_bget?cal:CaO19.5200		sp|Q59KY8|SIT4_CANAL Serine/threonine-protein phosphatase SIT4 OS=Candida albicans (strain SC5314 / ATCC MYA-2876) GN=SIT4 PE=1 SV=1//0
W5Q_00429	AJJF01000001.1	-	912021	914246	2226	3517	3492	3560	2206	2380	1885	89.046	83.4457	93.3882	122.194	137.695	135.77	88.6266	131.887	3067.36	2467.45	0.31398	0.016492	0.026962	UP	--	--	--	--	--	--	NOP4; rRNA processing; K14573 nucleolar protein 4	http://www.genome.jp/dbget-bin/www_bget?cal:CaO19.5198		sp|P37838|NOP4_YEAST Nucleolar protein 4 OS=Saccharomyces cerevisiae (strain ATCC 204508 / S288c) GN=NOP4 PE=1 SV=1//7.30209e-65
W5Q_00430	AJJF01000001.1	-	914560	917779	2775	15002	15589	14536	6024	5679	4137	304.687	298.82	305.879	267.666	263.558	239.024	303.129	256.749	7430.44	10515.7	-0.50103	6.3673e-05	0.00015049	DOWN	--	--	--	--	--	--	APE2; alanine/arginine aminopeptidase; K13721 aminopeptidase 2 [EC:3.4.11.-]	http://www.genome.jp/dbget-bin/www_bget?cal:CaO19.5197		sp|Q59KZ1|APE2_CANAL Aminopeptidase 2 OS=Candida albicans (strain SC5314 / ATCC MYA-2876) GN=APE2 PE=1 SV=2//0
W5Q_00431	AJJF01000001.1	-	917990	918523	534	1706	1908	1610	518	422	341	180.055	190.061	176.056	119.608	101.774	102.384	182.057	107.922	599.991	1214.71	-1.0176	3.4499e-13	1.7676e-12	DOWN	--	--	--	--	--	--	ESS1; peptidylprolyl cis/trans isomerase isolated by functional complementation of S. cerevisiae ESS1 (YJR017C) which interacts with the hyperphosphorylated form of RNA Pol II C-terminal domain; K09578 peptidyl-prolyl cis-trans isomerase NIMA-interacting 1 [EC:5.2.1.8]	http://www.genome.jp/dbget-bin/www_bget?cal:CaO19.5196		sp|O60045|SSP1_NEUCR Peptidyl-prolyl cis-trans isomerase ssp-1 OS=Neurospora crassa (strain ATCC 24698 / 74-OR23-1A / CBS 708.71 / DSM 1257 / FGSC 987) GN=ssp-1 PE=1 SV=3//1.69935e-49
W5Q_00432	AJJF01000001.1	-	918716	919555	840	3044	3108	2921	1022	749	569	204.236	196.814	203.058	150.018	114.834	108.605	201.369	124.486	1086.93	2114.63	-0.96015	1.1808e-12	5.7941e-12	DOWN	--	--	--	--	--	--	URA6; likely uridine kinase similar to S. cerevisiae URA6 (YKL024C); K13800 UMP-CMP kinase [EC:2.7.4.- 2.7.4.14]	http://www.genome.jp/dbget-bin/www_bget?cal:CaO19.5195		sp|P15700|KCY_YEAST Uridylate kinase OS=Saccharomyces cerevisiae (strain ATCC 204508 / S288c) GN=URA6 PE=1 SV=1//1.56509e-92
W5Q_00433	AJJF01000001.1	-	919888	920589	702	513	540	547	196	223	136	41.1858	40.9177	45.5007	34.4262	40.9105	31.0613	42.5347	35.466	260.227	373.465	-0.5212	0.0017667	0.0034034	DOWN	--	--	--	--	--	--	similar to short chain alcohol dehydrogenase family	http://www.genome.jp/dbget-bin/www_bget?cal:CaO19.14127		sp|P40579|YIV5_YEAST Uncharacterized oxidoreductase YIR035C OS=Saccharomyces cerevisiae (strain ATCC 204508 / S288c) GN=YIR035C PE=1 SV=1//3.43102e-72
W5Q_00434	AJJF01000001.1	-	920942	921774	762	254	240	271	854	1090	711	18.7865	16.7537	20.7674	138.189	184.221	149.601	18.7692	157.337	1254.97	178.979	2.8098	6.9726e-20	5.7734e-19	UP	--	--	--	--	--	--	similar to short chain alcohol dehydrogenase family	http://www.genome.jp/dbget-bin/www_bget?cal:CaO19.14127		sp|P40579|YIV5_YEAST Uncharacterized oxidoreductase YIR035C OS=Saccharomyces cerevisiae (strain ATCC 204508 / S288c) GN=YIR035C PE=1 SV=1//1.71517e-75
W5Q_00435	AJJF01000001.1	-	922196	923005	810	1850	2172	1362	1544	934	891	128.722	142.636	98.1882	235.035	148.501	176.364	123.182	186.633	1568.28	1244.66	0.33343	0.14153	0.18918	FALSE	--	--	--	--	--	--	--	--		--
W5Q_00436	AJJF01000001.1	-	923618	924139	522	283	315	239	303	266	236	30.5551	32.0992	26.7359	71.5719	65.6263	72.487	29.7967	69.8951	380.297	194.221	0.96943	7.4436e-09	2.7031e-08	UP	--	--	--	--	--	--	hypothetical protein	http://www.genome.jp/dbget-bin/www_bget?cal:CaO19.14130		-//-
W5Q_00437	AJJF01000001.1	-	925167	929360	4194	1839	2089	1815	2049	2238	1790	24.7127	26.4951	25.2706	60.2399	68.7224	68.4295	25.4928	65.7973	2883.67	1336.12	1.1099	5.0428e-17	3.3746e-16	UP	--	--	--	--	--	--	TUS1; similar to GDP/GTP exchange factor that modulates RHO1 activation in response to cell wall defects; PKC1 modulation; potential citron/ROM kinase domain	http://www.genome.jp/dbget-bin/www_bget?cal:CaO19.6842		sp|Q9Y7U5|RGF3_SCHPO Rho1 guanine nucleotide exchange factor 3 OS=Schizosaccharomyces pombe (strain 972 / ATCC 24843) GN=rgf3 PE=1 SV=1//8.96128e-35
W5Q_00438	AJJF01000001.1	+	930327	931448	1122	4120	4317	4824	892	734	598	206.953	204.665	251.062	98.0263	84.25	85.4529	220.894	89.2431	1042.62	3101.73	-1.5729	1.4078e-17	9.8331e-17	DOWN	--	--	--	--	--	--	similar to S. pombe SPBC577.15c and to vertebrate NASP histone binding proteins; K11372 HAT1-interacting factor 1	http://www.genome.jp/dbget-bin/www_bget?cal:CaO19.14133		sp|Q9USQ4|SIM3_SCHPO NASP-related protein sim3 OS=Schizosaccharomyces pombe (strain 972 / ATCC 24843) GN=sim3 PE=1 SV=1//6.9335e-22
W5Q_00439	AJJF01000001.1	+	932543	934195	1653	31823	34132	25587	32362	29689	25653	1085.01	1098.36	903.887	2413.98	2313.07	2488.19	1029.09	2405.08	41459.8	21239.5	0.96496	9.6172e-15	5.5163e-14	UP	--	--	--	--	--	--	ICL1; isocitrate lyase capable of functionally substituting for S. cerevisiae ICL1 (YER065C); gluconeogenesis; K01637 isocitrate lyase [EC:4.1.3.1]	http://www.genome.jp/dbget-bin/www_bget?cal:CaO19.14134		sp|Q9P8Q7|ACEA_CANAX Isocitrate lyase OS=Candida albicans GN=ICL1 PE=3 SV=1//0
W5Q_00440	AJJF01000001.1	+	934635	936074	1440	578	595	540	532	457	395	22.6221	21.9791	21.8977	45.5533	40.8715	43.9798	22.1663	43.4682	652.222	398.963	0.70911	1.5555e-06	4.4254e-06	UP	--	--	--	--	--	--	hypothetical protein	http://www.genome.jp/dbget-bin/www_bget?cal:CaO19.14135		-//-
W5Q_00441	AJJF01000001.1	-	936207	937284	999	1771	1945	1644	805	595	540	99.9126	103.564	96.0956	99.3576	76.7041	86.6656	99.8574	87.5757	909.929	1246.42	-0.45397	0.00092669	0.0018604	DOWN	--	--	--	--	--	--	PHO85; cyclin-dependent kinase, negative regulator of PHO system; intron and 5' exon upstream; K06655 negative regulator of the PHO system [EC:2.7.11.22]	http://www.genome.jp/dbget-bin/www_bget?cal:CaO19.14136		sp|Q9HGY5|PHO85_CANAX Negative regulator of the PHO system OS=Candida albicans GN=PHO85 PE=3 SV=1//0
W5Q_00442	AJJF01000001.1	-	937600	939159	1560	901	881	814	652	456	376	32.5512	30.0404	30.4696	51.534	37.645	38.644	31.0204	42.6076	690.605	604.887	0.19119	0.13239	0.17835	FALSE	--	--	--	--	--	--	--	--		--
W5Q_00443	AJJF01000001.1	-	939529	942369	2841	280	355	292	457	360	284	5.55461	6.64679	6.00177	19.8342	16.3192	16.0275	6.06772	17.3936	514.203	215.373	1.2555	1.1767e-15	7.1816e-15	UP	--	--	--	--	--	--	VPS16; similar to vacuolar sorting protein VPS16	http://www.genome.jp/dbget-bin/www_bget?cal:CaO19.14138		sp|Q03308|VPS16_YEAST Vacuolar protein sorting-associated protein 16 OS=Saccharomyces cerevisiae (strain ATCC 204508 / S288c) GN=VPS16 PE=1 SV=2//2.28332e-53
W5Q_00444	AJJF01000001.1	+	942616	942918	303	397	456	346	266	212	179	73.844	80.0529	66.6808	108.245	90.1073	94.7172	73.5259	97.69	308.109	278.194	0.14735	0.35991	0.42883	FALSE	--	--	--	--	--	--	--	--		--
W5Q_00445	AJJF01000001.1	+	943464	945197	1734	434	481	365	326	247	240	14.1061	14.7554	12.2917	23.1814	18.3449	22.1912	13.7177	21.2391	383.236	297.022	0.36766	0.023023	0.036516	UP	--	--	--	--	--	--	RMD5; weak similarity to S. cerevisiae RMD5 (Required for Meiotic nuclear Division)	http://www.genome.jp/dbget-bin/www_bget?cal:CaO19.14140		-//-
W5Q_00446	AJJF01000001.1	-	945397	946794	1398	49	78	85	35	52	29	1.9754	2.96785	3.55042	3.08696	4.7903	3.3259	2.83122	3.73439	54.7453	49.5489	0.14388	0.70351	0.75737	FALSE	--	--	--	--	--	--	--	--		--
W5Q_00447	AJJF01000001.1	-	947091	947918	828	389	393	376	208	197	182	26.4781	25.2474	26.517	30.9744	30.641	35.2419	26.0808	32.2858	278.929	269.995	0.046965	0.85416	0.88724	FALSE	--	--	--	--	--	--	--	--		--
W5Q_00448	AJJF01000001.1	+	949703	949891	189	1288	1529	1344	791	736	642	384.08	430.329	415.245	516.042	501.514	544.618	409.885	520.725	1026.55	968.209	0.084414	0.58326	0.64669	FALSE	--	--	--	--	--	--	--	--		--
W5Q_00449	AJJF01000001.1	-	950989	952026	1038	888	1149	922	712	674	485	48.2151	58.8813	51.8682	84.5772	83.6237	74.914	52.9882	81.0383	877.293	687.086	0.35257	0.010108	0.017198	UP	--	--	--	--	--	--	hypothetical protein	http://www.genome.jp/dbget-bin/www_bget?cal:CaO19.14143		-//-
W5Q_00450	AJJF01000001.1	+	952781	954923	1641	22548	26344	22218	12648	14538	8960	774.402	853.941	790.613	950.35	1140.94	875.423	806.319	988.905	16963.9	16532.9	0.037132	0.77767	0.8221	FALSE	--	--	--	--	--	--	--	--		--
W5Q_00451	AJJF01000001.1	+	955765	957495	1731	1027	1173	1220	483	479	369	33.438	36.0459	41.1557	34.4049	35.6373	34.1781	36.8799	34.7401	627.617	798.662	-0.3477	0.014255	0.023601	DOWN	--	--	--	--	--	--	similar to hypothetical protein	http://www.genome.jp/dbget-bin/www_bget?cal:CaO19.6855		-//-
W5Q_00452	AJJF01000001.1	-	957641	961132	3492	1622	1636	1378	1829	1464	1222	26.1784	24.9209	23.0432	64.5818	53.9925	56.1068	24.7142	58.227	2116.53	1078.21	0.97306	8.5884e-14	4.5843e-13	UP	--	--	--	--	--	--	NEO1; ATPase; K01530 phospholipid-translocating ATPase [EC:3.6.3.1]	http://www.genome.jp/dbget-bin/www_bget?cal:CaO19.783		sp|P40527|ATC7_YEAST Probable phospholipid-transporting ATPase NEO1 OS=Saccharomyces cerevisiae (strain ATCC 204508 / S288c) GN=NEO1 PE=1 SV=1//0
W5Q_00453	AJJF01000001.1	+	962230	964191	1962	6231	6495	5480	1513	1552	1315	178.989	176.09	163.098	95.0847	101.873	107.46	172.726	101.472	2079.02	4234.04	-1.0261	2.6366e-16	1.6832e-15	DOWN	--	--	--	--	--	--	potential esterase/lipase/thioesterase/phosphatase similar to S. cerevisiae YBR204C	http://www.genome.jp/dbget-bin/www_bget?cal:CaO19.782		sp|P38139|LDH1_YEAST Lipid droplet hydrolase 1 OS=Saccharomyces cerevisiae (strain ATCC 204508 / S288c) GN=LDH1 PE=1 SV=2//8.06669e-17
W5Q_00454	AJJF01000001.1	+	965369	967546	2178	65	58	76	35	44	35	1.68199	1.41653	2.03762	1.98144	2.60173	2.57649	1.71204	2.38655	54.407	46.7021	0.2203	0.50048	0.56711	FALSE	--	--	--	--	--	--	--	--		--
W5Q_00455	AJJF01000001.1	+	968604	974045	5442	531	488	436	2548	1953	1668	5.49925	4.76997	4.67838	57.7313	46.2179	49.1424	4.98253	51.0305	2889.27	338.848	3.092	2.2095e-108	5.2243e-106	UP	--	--	--	--	--	--	DUR1,2; likely multifunctional enzyme similar to S. cerevisiae DUR1,2 (YBR208C) urea carboxylase and allophanate hydrolase; K14541 urea carboxylase / allophanate hydrolase [EC:6.3.4.6 3.5.1.54]	http://www.genome.jp/dbget-bin/www_bget?cal:CaO19.780		sp|A5H0J2|DUR1_LACKL Urea amidolyase OS=Lachancea kluyveri GN=DUR1,2 PE=3 SV=1//0
W5Q_00456	AJJF01000001.1	+	974355	975596	1242	454	530	444	217	216	152	20.6016	22.6991	20.8751	21.5431	22.3975	19.6219	21.392	21.1875	274.617	331.962	-0.2736	0.10255	0.14198	FALSE	--	--	--	--	--	--	--	--		--
W5Q_00457	AJJF01000001.1	+	976919	977932	1014	27254	31993	24664	4057	3703	2915	1514.81	1678.31	1420.34	493.33	470.308	460.913	1537.82	474.85	5020.13	19473.9	-1.9557	1.0477e-54	4.7102e-53	DOWN	--	--	--	--	--	--	SLB1; echinocandin-binding protein; one of two closely related genes similar to S. cerevisiae PIL1 (YGR086C) and LSP1 (YPL004C) gene pair whose protein phosphorylation states are oppositely regulated by sphingolipid long chain bases	http://www.genome.jp/dbget-bin/www_bget?cal:CaO19.778		sp|P53252|PIL1_YEAST Sphingolipid long chain base-responsive protein PIL1 OS=Saccharomyces cerevisiae (strain ATCC 204508 / S288c) GN=PIL1 PE=1 SV=1//5.92759e-147
W5Q_00458	AJJF01000001.1	-	978487	980394	1908	93	77	119	38	26	33	2.74708	2.14668	3.64197	2.4557	1.75494	2.77303	2.84524	2.32789	46.1963	68.0541	-0.55891	0.097816	0.13623	FALSE	--	--	--	--	--	--	--	--		--
W5Q_00459	AJJF01000001.1	-	980721	983456	2736	357	432	403	804	780	610	7.35393	8.3989	8.60115	36.2335	36.7152	35.7464	8.11799	36.2317	1034.33	277.698	1.8971	2.906e-38	6.2255e-37	UP	--	--	--	--	--	--	similar to S. cerevisiae YJR126C	http://www.genome.jp/dbget-bin/www_bget?cal:CaO19.775		sp|P47161|VPS70_YEAST Vacuolar protein sorting-associated protein 70 OS=Saccharomyces cerevisiae (strain ATCC 204508 / S288c) GN=VPS70 PE=1 SV=1//1.85224e-37
W5Q_00460	AJJF01000001.1	-	984114	984701	588	728	822	636	504	438	423	69.7784	74.3617	63.1607	105.688	95.932	115.34	69.1003	105.653	647.575	507.418	0.35187	0.021076	0.033756	UP	--	--	--	--	--	--	similar to S. cerevisiae YLR221C; K14854 ribosome assembly protein 3	http://www.genome.jp/dbget-bin/www_bget?cal:CaO19.773		sp|Q59VF9|RSA3_CANAL Ribosome assembly protein 3 OS=Candida albicans (strain SC5314 / ATCC MYA-2876) GN=RSA3 PE=3 SV=1//3.35546e-82
W5Q_00461	AJJF01000001.1	+	985695	985916	222	898	908	944	234	287	229	227.977	217.564	248.306	129.967	166.493	165.387	231.282	153.949	357.63	642.265	-0.8447	9.5075e-09	3.4061e-08	DOWN	--	--	--	--	--	--	--	--		-//-
W5Q_00462	AJJF01000001.1	-	986070	987356	1287	2183	2268	2093	1193	978	799	95.5966	93.7388	94.9638	114.296	97.865	99.5375	94.7664	103.9	1392.3	1524.6	-0.13096	0.35738	0.42629	FALSE	--	--	--	--	--	--	--	--		--
W5Q_00463	AJJF01000001.1	+	988254	989318	1065	604	597	598	330	393	311	31.9635	29.8181	32.7883	38.2063	47.5237	46.8198	31.5233	44.1832	492.22	419.849	0.22943	0.16359	0.21515	FALSE	--	--	--	--	--	--	--	--		--
W5Q_00464	AJJF01000001.1	+	989806	990990	1185	135	136	108	98	79	75	6.4207	6.10485	5.32197	10.1971	8.5857	10.1476	5.94918	9.64346	119.001	88.0475	0.43462	0.055986	0.082088	FALSE	--	--	--	--	--	--	--	--		--
W5Q_00465	AJJF01000001.1	-	991068	994031	2964	249	244	174	482	446	386	4.73465	4.37891	3.42798	20.0512	19.3787	20.8799	4.18052	20.1032	621.466	154.665	2.0065	1.8125e-35	3.4853e-34	UP	--	--	--	--	--	--	SYG1; membrane transporter, suppressor of GPA1 deficiency	http://www.genome.jp/dbget-bin/www_bget?cal:CaO19.768		sp|P40528|SYG1_YEAST Protein SYG1 OS=Saccharomyces cerevisiae (strain ATCC 204508 / S288c) GN=SYG1 PE=1 SV=1//1.0308e-102
W5Q_00466	AJJF01000001.1	+	994083	994484	402	0	0	0	4	2	2	0	0	0	1.22689	0.640724	0.797668	0	0.888426	3.69596	0	Inf	0.011571	0.019471	UP	--	--	--	--	--	--	weak similarity to S. cerevisiae YLL047	http://www.genome.jp/dbget-bin/www_bget?cal:CaO19.8388		-//-
W5Q_00467	AJJF01000001.1	-	995184	996344	1161	457	397	842	1700	1626	1535	22.1846	18.1892	42.3494	180.546	180.366	211.98	27.5744	190.964	2313.69	402.17	2.5243	3.5927e-32	6.0517e-31	UP	--	--	--	--	--	--	ERG3; similar to S. cerevisiae ERG3 (YLR056W) sterol C5, 6 desaturase in volved in ergosterol biosynthesis; K00227 lathosterol oxidase [EC:1.14.21.6]	http://www.genome.jp/dbget-bin/www_bget?cal:CaO19.767		sp|O93875|ERG3_CANAX Delta(7)-sterol 5(6)-desaturase OS=Candida albicans GN=ERG3 PE=3 SV=1//0
W5Q_00468	AJJF01000001.1	-	997939	1000596	2658	249	298	270	426	371	294	5.27973	5.9637	5.93166	19.7617	17.9757	17.7342	5.72503	18.4905	512.111	190.222	1.4288	3.7662e-19	2.9683e-18	UP	--	--	--	--	--	--	similar to C terminus of S. cerevisiae SCY1 (YGL083W) suppressor of GTPase mutant	http://www.genome.jp/dbget-bin/www_bget?cal:CaO19.765		sp|P53009|SCY1_YEAST Protein kinase-like protein SCY1 OS=Saccharomyces cerevisiae (strain ATCC 204508 / S288c) GN=SCY1 PE=1 SV=1//1.43104e-80
W5Q_00469	AJJF01000001.1	+	1000859	1001533	675	603	597	561	42	33	31	50.3478	47.0463	48.5318	7.67213	6.29618	7.36337	48.642	7.11056	49.9636	410.454	-3.0383	1.6634e-50	6.2464e-49	DOWN	--	--	--	--	--	--	CBC2; Nuclear mRNA cap binding protein, spliceosome; K12883 nuclear cap-binding protein subunit 2	http://www.genome.jp/dbget-bin/www_bget?cal:CaO19.763		sp|Q754W7|NCBP2_ASHGO Nuclear cap-binding protein subunit 2 OS=Ashbya gossypii (strain ATCC 10895 / CBS 109.51 / FGSC 9923 / NRRL Y-1056) GN=CBC2 PE=3 SV=1//4.39632e-53
W5Q_00470	AJJF01000001.1	-	1001680	1003791	2112	34	29	48	20	21	13	0.907303	0.730397	1.32713	1.16763	1.28054	0.986888	0.988278	1.14502	25.25	26.1782	-0.052084	0.99689	1	FALSE	--	--	--	--	--	--	--	--		--
W5Q_00471	AJJF01000001.1	+	1005178	1007304	2127	2130	2159	2066	686	584	538	56.439	53.9933	56.7192	39.7674	35.36	40.554	55.7172	38.5605	854.637	1481.71	-0.79388	2.9735e-09	1.1193e-08	DOWN	--	--	--	--	--	--	similar to hypothetical protein	http://www.genome.jp/dbget-bin/www_bget?cal:CaO19.761		-//-
W5Q_00472	AJJF01000001.1	-	1007475	1007846	372	428	509	369	355	276	293	64.8437	72.7829	57.923	117.667	95.5505	126.282	65.1832	113.167	438.317	302.719	0.53399	0.0010055	0.002009	UP	--	--	--	--	--	--	GON5; likely mitochondrial ribosomal protein similar to S. cerevisiae GON5 (YPL183W-A) putative mitochondrial ribosomal protein (E. coli L36); K02919 large subunit ribosomal protein L36	http://www.genome.jp/dbget-bin/www_bget?cal:CaO19.760		sp|O14464|RTC6_YEAST 54S ribosomal protein RTC6, mitochondrial OS=Saccharomyces cerevisiae (strain ATCC 204508 / S288c) GN=RTC6 PE=1 SV=1//3.87524e-17
W5Q_00473	AJJF01000001.1	+	1008033	1010843	2811	2714	3299	2358	1617	1335	1027	54.4147	62.4275	48.9836	70.9283	61.1628	58.5771	55.2753	63.5561	1860.12	1939.65	-0.060397	0.69654	0.75101	FALSE	--	--	--	--	--	--	--	--		--
W5Q_00474	AJJF01000001.1	-	1011008	1011379	372	961	927	856	209	228	167	145.595	132.554	134.369	69.2746	78.933	71.9767	137.506	73.3948	285.276	639.381	-1.1643	3.0098e-14	1.6622e-13	DOWN	--	--	--	--	--	--	similar to region of S. cerevisiae MRL1 (YPR079W) Mannose 6-phosphate Receptor Like protein involved in sorting of vacuolar hydrolases; K10089 cation-dependent mannose-6-phosphate receptor	http://www.genome.jp/dbget-bin/www_bget?cal:CaO19.758		sp|Q06815|MRL1_YEAST Mannose 6-phosphate receptor-like protein 1 OS=Saccharomyces cerevisiae (strain ATCC 204508 / S288c) GN=MRL1 PE=1 SV=1//2.08498e-21
W5Q_00475	AJJF01000001.1	-	1011770	1011943	174	570	677	507	190	157	139	184.626	206.964	170.148	134.64	116.203	128.081	187.246	126.308	228.9	406.819	-0.82967	3.9188e-07	1.1993e-06	DOWN	--	--	--	--	--	--	--	--		-//-
W5Q_00476	AJJF01000001.1	+	1012519	1015089	2571	1238	1378	1430	898	803	617	27.1385	28.5103	32.4789	43.067	40.2235	38.477	29.3759	40.5892	1087.67	944.827	0.20312	0.11518	0.15772	FALSE	--	--	--	--	--	--	--	--		--
W5Q_00477	AJJF01000001.1	+	1016564	1018330	1767	9	15	10	18	16	15	0.28706	0.451554	0.330469	1.25605	1.16614	1.36105	0.356361	1.26108	23.2329	7.85832	1.5639	0.0027411	0.0051182	UP	--	--	--	--	--	--	SAP7; secretory aspartyl proteinase SAP7p; K06005 candidapepsin [EC:3.4.23.24]	http://www.genome.jp/dbget-bin/www_bget?cal:CaO19.756		sp|Q59VH7|CARP7_CANAL Candidapepsin-7 OS=Candida albicans (strain SC5314 / ATCC MYA-2876) GN=SAP7 PE=1 SV=1//0
W5Q_00478	AJJF01000001.1	-	1018670	1019032	363	418	429	365	214	248	174	64.8988	62.8645	58.7156	72.6905	87.9857	76.853	62.1596	79.1764	300.514	281.923	0.092131	0.61049	0.67277	FALSE	--	--	--	--	--	--	--	--		--
W5Q_00479	AJJF01000001.1	+	1019353	1020543	1191	8379	8967	7869	2353	2015	1486	396.504	400.489	385.812	243.602	217.886	200.044	394.268	220.511	2735.52	5868.26	-1.1011	5.3583e-18	3.8653e-17	DOWN	--	--	--	--	--	--	GTP-binding protein; K06942	http://www.genome.jp/dbget-bin/www_bget?cal:CaO19.754		sp|P38219|OLA1_YEAST Obg-like ATPase 1 OS=Saccharomyces cerevisiae (strain ATCC 204508 / S288c) GN=OLA1 PE=1 SV=1//0
W5Q_00480	AJJF01000001.1	+	1021247	1023537	2291	1605	1477	1447	1375	1358	1156	39.4836	34.2934	36.8817	74.0028	76.3381	80.9005	36.8862	77.0805	1843.24	1056.61	0.80281	1.9828e-09	7.6163e-09	UP	--	--	--	--	--	--	weak similarity to S. cerevisiae mannosyltransferases MNT2 (YGL257C), MNT3 (YIL014W) and MNT4 (YNR059W)	http://www.genome.jp/dbget-bin/www_bget?cal:CaO19.753		sp|Q59VL7|MNN15_CANAL Putative alpha-1,3-mannosyltransferase MNN15 OS=Candida albicans (strain SC5314 / ATCC MYA-2876) GN=MNN15 PE=2 SV=1//0
W5Q_00481	AJJF01000001.1	-	1023691	1024650	960	1354	1564	1332	549	383	280	79.4904	86.6603	81.0215	70.5134	51.38	46.7633	82.3907	56.2189	560.548	988.336	-0.81816	2.1898e-08	7.5523e-08	DOWN	--	--	--	--	--	--	N terminal similarity to S. pombe putative methyltransferases (SPAC25B8.10 and SPAC25B8.9)	http://www.genome.jp/dbget-bin/www_bget?cal:CaO19.752		sp|Q9UTA8|YL8A_SCHPO Uncharacterized methyltransferase-like C25B8.10 OS=Schizosaccharomyces pombe (strain 972 / ATCC 24843) GN=SPAC25B8.10 PE=3 SV=1//4.27533e-27
W5Q_00482	AJJF01000001.1	-	1025232	1025933	702	295	297	300	90	53	36	23.6838	22.5047	24.9547	15.808	9.72312	8.22212	23.7144	11.2511	81.8161	208.205	-1.3475	4.0412e-10	1.637e-09	DOWN	--	--	--	--	--	--	potential cyclin F box orf; ubiquitin conjugation	http://www.genome.jp/dbget-bin/www_bget?cal:CaO19.751		-//-
W5Q_00483	AJJF01000001.1	-	1026775	1027311	537	68	90	61	41	29	29	7.13677	8.91503	6.6332	9.41413	6.9549	8.65849	7.56167	8.3425	46.5797	50.6765	-0.12162	0.7007	0.75485	FALSE	--	--	--	--	--	--	--	--		--
W5Q_00484	AJJF01000001.1	-	1031826	1036004	4179	1485	1698	1564	5116	6248	4970	20.0272	21.6133	21.854	150.948	192.546	190.679	21.1648	178.058	7786.01	1105.71	2.8159	2.1272e-25	2.4163e-24	UP	--	--	--	--	--	--	C terminal region has very weak similarity to part of S. cerevisiae COG1 (YGL223C)	http://www.genome.jp/dbget-bin/www_bget?cal:CaO19.8369		sp|Q02773|RPM2_YEAST Ribonuclease P protein component, mitochondrial OS=Saccharomyces cerevisiae (strain ATCC 204508 / S288c) GN=RPM2 PE=1 SV=1//2.19619e-09
W5Q_00485	AJJF01000001.1	-	1037382	1039373	1992	1293	1340	1171	1255	1362	1131	36.5827	35.7825	34.3269	77.6828	88.0551	91.0315	35.564	85.5898	1781.59	885.289	1.0089	1.1289e-13	6.0006e-13	UP	--	--	--	--	--	--	potential F-box protein similar to S. cerevisiae UFO1 (YML088W); K15073 ubiquitin ligase complex F-box protein UFO1	http://www.genome.jp/dbget-bin/www_bget?cal:CaO19.7711		sp|Q04511|UFO1_YEAST Ubiquitin ligase complex F-box protein UFO1 OS=Saccharomyces cerevisiae (strain ATCC 204508 / S288c) GN=UFO1 PE=1 SV=1//2.2091e-07
W5Q_00486	AJJF01000001.1	+	1040348	1044439	4092	891	1092	1021	2718	3161	2187	12.2718	14.1952	14.5699	81.9001	99.4846	85.6903	13.679	89.025	3809.1	699.857	2.4443	2.8108e-29	3.9699e-28	UP	--	--	--	--	--	--	CLU1; similar toS. cerevisiae CLU1 (YMR012W) translation initiation factor eIF3, p135 subunit; K03255 protein TIF31	http://www.genome.jp/dbget-bin/www_bget?cal:CaO19.7712		sp|Q59MA9|CLU_CANAL Clustered mitochondria protein homolog OS=Candida albicans (strain SC5314 / ATCC MYA-2876) GN=CLU1 PE=3 SV=1//0
W5Q_00487	AJJF01000001.1	-	1045508	1047067	1560	959	1275	910	496	491	336	34.6466	43.4751	34.0631	39.2037	40.5344	34.5329	37.3949	38.0904	620.036	728.25	-0.23208	0.11394	0.15616	FALSE	--	--	--	--	--	--	--	--		--
W5Q_00488	AJJF01000001.1	-	1047915	1049048	1134	273	284	290	96	104	84	13.568	13.3217	14.9332	10.4383	11.811	11.8764	13.941	11.3752	134.786	197.739	-0.55292	0.0036727	0.0067086	DOWN	--	--	--	--	--	--	UAF22; one of two potential U2 snRNP auxilliary factor small subunits; similar to S. pombe U2AF small subunit; early step of pre-mRNA splicing	http://www.genome.jp/dbget-bin/www_bget?cal:CaO19.7714		sp|Q59LX5|TRY2_CANAL Transcriptional regulator of yeast form adherence 2 OS=Candida albicans (strain SC5314 / ATCC MYA-2876) GN=TRY2 PE=2 SV=1//2.67237e-16
W5Q_00489	AJJF01000001.1	+	1051858	1053822	1965	373	466	279	414	402	353	10.6983	12.6147	8.29104	25.9782	26.347	28.8025	10.5347	27.0425	554.569	258.167	1.1031	3.2492e-12	1.5422e-11	UP	--	--	--	--	--	--	WRY7; one of 9 related genes with potential membrane anchoring signal; designated WRY for conserved residues; K13682 beta-1,2-mannosyltransferase [EC:2.4.1.-]	http://www.genome.jp/dbget-bin/www_bget?cal:CaO19.7715		sp|Q59MA6|BMT2_CANAL Beta-mannosyltransferase 2 OS=Candida albicans (strain SC5314 / ATCC MYA-2876) GN=RHD1 PE=2 SV=1//0
W5Q_00490	AJJF01000001.1	-	1054001	1054975	975	2731	2666	2341	1227	838	842	157.864	145.449	140.205	155.171	110.689	138.461	147.839	134.774	1365.66	1801.24	-0.39939	0.0025621	0.0048093	DOWN	--	--	--	--	--	--	Haemolysin III-related protein similar to S. cerevisiae YDR492W and PHO36 (YOL002C) integral membrane protein involved in phospate signalling and fatty acid metabolism; K07297 adiponectin receptor	http://www.genome.jp/dbget-bin/www_bget?cal:CaO19.55		sp|Q12442|IZH2_YEAST ADIPOR-like receptor IZH2 OS=Saccharomyces cerevisiae (strain ATCC 204508 / S288c) GN=IZH2 PE=1 SV=2//7.78775e-67
W5Q_00491	AJJF01000001.1	-	1055540	1057282	1743	217	269	204	273	197	185	7.01664	8.20937	6.8344	19.3124	14.5558	17.0174	7.35347	16.9619	307.42	160.055	0.94164	6.0814e-08	2.0147e-07	UP	--	--	--	--	--	--	ARG2; similar to S. cerevisiae ARG2 (YJL071W) mitochondrial acetylglutamate synthase; K00618 amino-acid N-acetyltransferase [EC:2.3.1.1]	http://www.genome.jp/dbget-bin/www_bget?cal:CaO19.56		sp|Q59MB6|NAGS_CANAL Amino-acid acetyltransferase, mitochondrial OS=Candida albicans (strain SC5314 / ATCC MYA-2876) GN=ARG2 PE=2 SV=1//0
W5Q_00492	AJJF01000001.1	-	1057650	1058345	612	94	96	95	56	58	62	8.65652	8.34401	9.06441	11.2825	12.2052	16.2427	8.68831	13.2435	84.6773	66.4939	0.34875	0.21753	0.27719	FALSE	--	--	--	--	--	--	--	--		--
W5Q_00493	AJJF01000001.1	-	1058859	1061219	2361	2188	2162	2349	1890	1667	1485	52.2298	48.7096	58.0971	98.7044	90.9299	100.844	53.0122	96.826	2383	1566.01	0.60568	3.0763e-06	8.4614e-06	UP	--	--	--	--	--	--	RRP6; likely 3'-5' exonuclease similar to S. cerevisiae RRP6 (YOR001W) nuclear exosome component involved in RNA processing; K12591 exosome complex exonuclease RRP6 [EC:3.1.13.-]	http://www.genome.jp/dbget-bin/www_bget?cal:CaO19.7719		sp|Q12149|RRP6_YEAST Exosome complex exonuclease RRP6 OS=Saccharomyces cerevisiae (strain ATCC 204508 / S288c) GN=RRP6 PE=1 SV=1//9.58163e-173
W5Q_00494	AJJF01000001.1	+	1061576	1062721	1146	2616	2582	2276	821	823	700	128.653	119.847	115.973	88.3342	92.4873	97.9336	121.491	92.9184	1111.68	1739.87	-0.64624	6.2504e-07	1.8629e-06	DOWN	--	--	--	--	--	--	potential Zn finger orf similar to S. cerevisiae YBR267W; K14816 pre-60S factor REI1	http://www.genome.jp/dbget-bin/www_bget?cal:CaO19.59		sp|P38344|REI1_YEAST Cytoplasmic 60S subunit biogenesis factor REI1 OS=Saccharomyces cerevisiae (strain ATCC 204508 / S288c) GN=REI1 PE=1 SV=3//3.22942e-72
W5Q_00495	AJJF01000001.1	-	1062771	1065428	2658	435	436	378	271	269	230	9.22362	8.72542	8.30432	12.5714	13.0336	13.8737	8.75112	13.1596	365.124	290.651	0.3291	0.049562	0.073616	FALSE	--	--	--	--	--	--	--	--		--
W5Q_00496	AJJF01000001.1	+	1067561	1069288	1728	373	380	356	271	174	141	12.1656	11.6975	12.0302	19.3373	12.968	13.0826	11.9644	15.1293	271.295	258.458	0.069933	0.5872	0.65081	FALSE	--	--	--	--	--	--	--	--		--
W5Q_00497	AJJF01000001.1	+	1069669	1070784	1116	1300	1351	1102	618	549	494	65.6517	64.3941	57.6613	68.2802	63.3541	70.9711	62.5691	67.5351	785.738	872.246	-0.15069	0.24883	0.31197	FALSE	--	--	--	--	--	--	--	--		--
W5Q_00498	AJJF01000001.1	+	1071096	1071899	804	193	163	147	90	89	59	13.5291	10.7842	10.6765	13.8025	14.2561	11.7656	11.6632	13.2747	111.361	117.182	-0.073511	0.79524	0.83693	FALSE	--	--	--	--	--	--	--	--		--
W5Q_00499	AJJF01000001.1	-	1072074	1073186	1113	5376	6211	5201	2020	1785	1322	272.227	296.839	272.872	223.783	206.543	190.439	280.646	206.921	2399.85	3902.71	-0.70153	4.5823e-08	1.5324e-07	DOWN	--	--	--	--	--	--	ARO4; tyrosine-sensitive DAHP synthase; primary step in aromatic amino acid biosynthesis pathway; K01626 3-deoxy-7-phosphoheptulonate synthase [EC:2.5.1.54]	http://www.genome.jp/dbget-bin/www_bget?cal:CaO19.4060		sp|P79023|AROG_CANAL Phospho-2-dehydro-3-deoxyheptonate aldolase, tyrosine-inhibited OS=Candida albicans (strain SC5314 / ATCC MYA-2876) GN=ARO4 PE=3 SV=1//0
W5Q_00500	AJJF01000001.1	+	1074065	1075345	1281	735	791	821	248	214	172	32.3374	32.846	37.425	23.8711	21.5145	21.5277	34.2028	22.3045	297.687	548.093	-0.88062	1.8173e-08	6.329e-08	DOWN	--	--	--	--	--	--	YHC3; vacuolar CLN3-like orf	http://www.genome.jp/dbget-bin/www_bget?cal:CaO19.4059		sp|Q59LX9|BTN1_CANAL Protein BTN1 OS=Candida albicans (strain SC5314 / ATCC MYA-2876) GN=BTN1 PE=3 SV=1//0
W5Q_00501	AJJF01000001.1	+	1075725	1076165	441	13	5	5	2	1	2	1.66139	0.603096	0.662062	0.559193	0.292031	0.727126	0.975516	0.526117	2.40843	5.37426	-1.158	0.32374	0.39099	FALSE	--	--	--	--	--	--	--	--		--
W5Q_00502	AJJF01000001.1	+	1086192	1087479	1288	6398	6243	5379	1329	1560	1381	279.96	257.829	243.867	127.227	155.982	171.908	260.552	151.706	2043.82	4193.14	-1.0368	5.5042e-17	3.6718e-16	DOWN	--	--	--	--	--	--	GATA zinc finger near C terminus most similar to that in E.nidulans NsdD which is required for sexual development	http://www.genome.jp/dbget-bin/www_bget?cal:CaO19.4056		sp|Q59LY1|BRG1_CANAL Biofilm regulator 1 OS=Candida albicans (strain SC5314 / ATCC MYA-2876) GN=BRG1 PE=1 SV=1//0
W5Q_00503	AJJF01000001.1	-	1088537	1088769	233	24	43	43	17	12	11	5.80527	9.81674	10.7766	8.99629	6.63273	7.56929	8.79952	7.73277	18.7281	25.6543	-0.45399	0.32763	0.39501	FALSE	--	--	--	--	--	--	--	--		--
W5Q_00504	AJJF01000001.1	-	1096199	1097395	1197	4447	5109	5394	5247	6393	5065	209.382	227.037	263.138	540.49	687.824	678.428	233.186	635.581	7960.36	3492.34	1.1886	4.3887e-08	1.4715e-07	UP	--	--	--	--	--	--	similar to S. cerevisiae YKR070W	http://www.genome.jp/dbget-bin/www_bget?cal:CaO19.449		sp|P36151|YK50_YEAST Uncharacterized protein YKR070W OS=Saccharomyces cerevisiae (strain ATCC 204508 / S288c) GN=YKR070W PE=1 SV=1//1.69637e-103
W5Q_00505	AJJF01000001.1	-	1098259	1099539	1281	4671	4745	4763	1637	1350	1152	205.508	197.034	217.12	157.569	135.722	144.186	206.554	145.826	1945.37	3309.12	-0.7664	2.5005e-09	9.519e-09	DOWN	--	--	--	--	--	--	potential CUE domain protein (found in proteins involved in binding ubiquitin-conjugating enzymes and those in the IL1 signal transduction pathway)	http://www.genome.jp/dbget-bin/www_bget?cal:CaO19.448		sp|Q08412|CUE5_YEAST Ubiquitin-binding protein CUE5 OS=Saccharomyces cerevisiae (strain ATCC 204508 / S288c) GN=CUE5 PE=1 SV=1//4.76252e-15
W5Q_00506	AJJF01000001.1	-	1100719	1101115	244	591	703	576	454	395	316	136.51	153.257	137.848	229.423	208.485	207.642	142.538	215.183	547.092	434.497	0.33244	0.024047	0.037999	UP	--	--	--	--	--	--	--	--		sp|Q02368|NDUB7_BOVIN NADH dehydrogenase [ubiquinone] 1 beta subcomplex subunit 7 OS=Bos taurus GN=NDUFB7 PE=1 SV=2//2.35999e-06
W5Q_00507	AJJF01000001.1	-	1101843	1102175	231	1046	1125	1009	419	412	297	255.204	259.057	255.062	223.652	229.695	206.14	256.441	219.829	529.872	740.393	-0.48265	0.00089689	0.0018068	DOWN	--	--	--	--	--	--	--	--		-//-
W5Q_00508	AJJF01000001.1	-	1102843	1103736	894	1120	1172	1118	486	429	332	70.607	69.734	73.025	67.03	61.7997	59.5414	71.122	62.7904	584.987	794.973	-0.4425	0.0022705	0.0043114	DOWN	--	--	--	--	--	--	hypothetical protein	http://www.genome.jp/dbget-bin/www_bget?cal:CaO19.446		-//-
W5Q_00509	AJJF01000001.1	-	1104829	1105986	1158	1098	1232	1066	801	764	611	53.4393	56.5922	53.7546	85.2893	84.9673	84.5963	54.5954	84.9509	1026.25	790.043	0.37738	0.0063615	0.011194	UP	--	--	--	--	--	--	similar to S. cerevisiae YNR040W	http://www.genome.jp/dbget-bin/www_bget?cal:CaO19.445		-//-
W5Q_00510	AJJF01000001.1	-	1106199	1106636	438	252	299	217	124	112	104	32.426	36.3121	28.9303	34.9074	32.9314	38.0695	32.5562	35.3028	161.245	178.021	-0.14279	0.41093	0.47959	FALSE	--	--	--	--	--	--	--	--		--
W5Q_00511	AJJF01000001.1	+	1106883	1107470	588	522	517	537	268	231	214	50.0334	46.7701	53.3291	56.1989	50.5943	58.3519	50.0442	55.0484	337.34	368.076	-0.1258	0.41508	0.48382	FALSE	--	--	--	--	--	--	--	--		--
W5Q_00512	AJJF01000001.1	-	1107596	1109050	1455	12316	13255	11076	4209	3685	2953	477.061	484.587	444.516	356.686	326.168	325.401	468.721	336.085	5095.79	8520.45	-0.74162	2.5982e-09	9.8615e-09	DOWN	--	--	--	--	--	--	RPT1; likely ATPase similar to S. cerevisiae RPT1 (YKL145W) ATPase subunit of the 19S regulatory particle of the 26S proteasome; K03061 26S proteasome regulatory subunit T1	http://www.genome.jp/dbget-bin/www_bget?cal:CaO19.441		sp|P33299|PRS7_YEAST 26S protease regulatory subunit 7 homolog OS=Saccharomyces cerevisiae (strain ATCC 204508 / S288c) GN=RPT1 PE=1 SV=1//0
W5Q_00513	AJJF01000001.1	-	1109220	1111136	1917	798	704	700	395	377	287	23.4611	19.5346	21.3228	25.4065	25.3271	24.0037	21.4395	24.9125	498.177	513.899	-0.044827	0.79361	0.83562	FALSE	--	--	--	--	--	--	--	--		--
W5Q_00514	AJJF01000001.1	-	1111735	1112454	720	1342	1447	1175	609	656	494	105.048	106.903	95.2956	104.293	117.338	110.005	102.416	110.545	831.527	921.114	-0.14762	0.25827	0.32209	FALSE	--	--	--	--	--	--	--	--		--
W5Q_00515	AJJF01000001.1	+	1112724	1114472	1749	610	608	538	432	259	256	19.6565	18.4913	17.9622	30.4554	19.0711	23.4676	18.7034	24.3314	441.475	408.8	0.11093	0.48717	0.55438	FALSE	--	--	--	--	--	--	--	--		--
W5Q_00516	AJJF01000001.1	+	1114761	1116719	1959	7080	7664	6575	3530	2988	2272	203.688	208.102	195.988	222.183	196.432	185.948	202.593	201.521	4111.62	4959.19	-0.2704	0.038599	0.058824	FALSE	--	--	--	--	--	--	--	--		--
W5Q_00517	AJJF01000001.1	-	1116909	1119017	2109	2257	2313	2154	539	544	366	60.3146	58.3383	59.6398	31.5125	33.2192	27.8242	59.4309	30.852	679.104	1566.86	-1.2062	1.545e-18	1.1714e-17	DOWN	--	--	--	--	--	--	PRD1; saccharolysin (oligopeptidase); K01405 saccharolysin [EC:3.4.24.37]	http://www.genome.jp/dbget-bin/www_bget?cal:CaO19.434		sp|P25375|PRTD_YEAST Saccharolysin OS=Saccharomyces cerevisiae (strain ATCC 204508 / S288c) GN=PRD1 PE=1 SV=1//0
W5Q_00518	AJJF01000001.1	+	1119641	1119733	93	0	0	0	0	0	4	0	0	0	0	0	6.89597	0	2.29866	2.24179	0	Inf	0.40451	0.47349	FALSE	--	--	--	--	--	--	--	--		--
W5Q_00519	AJJF01000001.1	-	1119834	1121576	1743	375	447	337	183	140	113	12.1255	13.6416	11.2902	12.9457	10.3442	10.3944	12.3524	11.2281	203.577	268.848	-0.40122	0.026103	0.040993	DOWN	--	--	--	--	--	--	similar to killer toxin-resistance protein	http://www.genome.jp/dbget-bin/www_bget?cal:CaO19.8063		-//-
W5Q_00520	AJJF01000001.1	-	1121831	1123207	1377	2608	2732	2110	1323	1157	1066	106.743	105.536	89.4779	118.467	108.21	124.12	100.586	116.932	1678.37	1729.64	-0.043413	0.67292	0.72973	FALSE	--	--	--	--	--	--	--	--		--
W5Q_00521	AJJF01000001.1	-	1123510	1125837	2328	1869	2026	1701	2068	2417	2129	45.2474	46.2926	42.6667	109.531	133.709	146.626	44.7355	129.955	3164.31	1301.17	1.2821	7.6273e-09	2.7635e-08	UP	--	--	--	--	--	--	potential fungal Zn(2)-Cys(6) binuclear cluster domain	http://www.genome.jp/dbget-bin/www_bget?cal:CaO19.431		-//-
W5Q_00522	AJJF01000001.1	+	1126741	1127400	660	297	327	307	325	286	264	25.3618	26.3547	27.162	60.717	55.807	64.1325	26.2928	60.2188	414.316	216.956	0.93333	1.3087e-08	4.6261e-08	UP	--	--	--	--	--	--	YPT522; one of two genes similar to S. cerevisiae VPT52 (YKR014C) rab5-like GTPase involved in vacuolar protein sorting and endocytosis	http://www.genome.jp/dbget-bin/www_bget?cal:CaO19.430		sp|P36586|YPT5_SCHPO GTP-binding protein ypt5 OS=Schizosaccharomyces pombe (strain 972 / ATCC 24843) GN=ypt5 PE=1 SV=1//4.62201e-36
W5Q_00523	AJJF01000001.1	-	1127443	1129254	1812	1489	1531	1297	1178	1093	924	46.3131	44.944	41.7974	80.16	77.6835	81.7584	44.3515	79.8673	1509.37	1004.09	0.58807	1.2863e-05	3.3111e-05	UP	--	--	--	--	--	--	TRF4; Mitotic chromosome condensation; K03514 non-canonical poly(A) RNA polymerase PAPD5/7 [EC:2.7.7.19]	http://www.genome.jp/dbget-bin/www_bget?cal:CaO19.429		sp|Q9HFW3|TRF5_ASHGO Poly(A) RNA polymerase protein 1 OS=Ashbya gossypii (strain ATCC 10895 / CBS 109.51 / FGSC 9923 / NRRL Y-1056) GN=TRF5 PE=3 SV=1//4.14368e-145
W5Q_00524	AJJF01000001.1	-	1129498	1131681	2184	397	405	363	930	1101	822	10.2448	9.86409	9.70558	52.505	64.9234	60.3445	9.93817	59.2577	1353.62	271.27	2.319	1.7016e-26	2.0574e-25	UP	--	--	--	--	--	--	similar to S. cerevisiae IKS1 (YJL057C) kinase suppressor of Ira1	http://www.genome.jp/dbget-bin/www_bget?cal:CaO19.428		sp|P47042|IKS1_YEAST Probable serine/threonine-protein kinase IKS1 OS=Saccharomyces cerevisiae (strain ATCC 204508 / S288c) GN=IKS1 PE=1 SV=1//2.76171e-45
W5Q_00525	AJJF01000001.1	-	1131956	1136953	4998	568	549	580	1975	1667	1408	6.405	5.84293	6.7764	48.7238	42.9543	45.1674	6.34145	45.6152	2374.9	396.482	2.5825	1.6473e-77	1.845e-75	UP	--	--	--	--	--	--	similar to S. cerevisiae YBR275C; K11118 RAP1-interacting factor 1	http://www.genome.jp/dbget-bin/www_bget?cal:CaO19.427		sp|P29539|RIF1_YEAST Telomere length regulator protein RIF1 OS=Saccharomyces cerevisiae (strain ATCC 204508 / S288c) GN=RIF1 PE=1 SV=3//1.08051e-08
W5Q_00526	AJJF01000001.1	-	1137026	1139080	2055	745	877	677	550	497	365	20.432	22.7009	19.2373	33.0006	31.1467	28.4773	20.7901	30.8749	661.337	533.557	0.30974	0.028078	0.043826	UP	--	--	--	--	--	--	similar to hypothetical protein; K18712 THO complex subunit HPR1	http://www.genome.jp/dbget-bin/www_bget?cal:CaO19.426		-//-
W5Q_00527	AJJF01000001.1	-	1139317	1139910	594	458	585	364	274	184	178	43.4556	52.3871	35.7835	56.8767	39.8931	48.0454	43.8754	48.2718	297.895	325.098	-0.12607	0.54369	0.60931	FALSE	--	--	--	--	--	--	--	--		--
W5Q_00528	AJJF01000001.1	-	1140097	1140651	555	3212	3396	3063	947	615	505	326.174	325.484	322.271	210.391	142.708	145.887	324.643	166.329	958.135	2252.01	-1.2329	7.6403e-20	6.2936e-19	DOWN	--	--	--	--	--	--	AHP12; one of three genes similar to fungal peroxisomal PMP20 and to S. cerevisiae AHP1 (YLR109W) alkyl hydroperoxide reductase; K11187 peroxiredoxin 5, atypical 2-Cys peroxiredoxin [EC:1.11.1.15]	http://www.genome.jp/dbget-bin/www_bget?cal:CaO19.424		sp|Q9GLW9|PRDX5_PAPHA Peroxiredoxin-5, mitochondrial OS=Papio hamadryas GN=PRDX5 PE=2 SV=1//1.52083e-41
W5Q_00529	AJJF01000001.1	+	1140882	1141439	558	1051	1202	938	333	245	187	106.154	114.584	98.1603	73.5835	56.5456	53.7311	106.299	61.2867	355.494	740.795	-1.0592	2.8081e-12	1.3398e-11	DOWN	--	--	--	--	--	--	DCP1; similar to S. cerevisiae DCP1 (YOL149W) mRNA decapping enzyme; K12612 mRNA-decapping enzyme subunit 1	http://www.genome.jp/dbget-bin/www_bget?cal:CaO19.423		sp|Q74Z05|DCP1_ASHGO mRNA-decapping enzyme subunit 1 OS=Ashbya gossypii (strain ATCC 10895 / CBS 109.51 / FGSC 9923 / NRRL Y-1056) GN=DCP1 PE=3 SV=1//1.29226e-28
W5Q_00530	AJJF01000001.1	+	1141847	1144102	2256	463	526	395	334	254	216	11.5667	12.4023	10.2241	18.2548	14.4998	15.3509	11.3977	16.0352	376.323	321.065	0.22911	0.13581	0.18237	FALSE	--	--	--	--	--	--	--	--		--
W5Q_00531	AJJF01000001.1	-	1144645	1146402	1758	1990	2277	2063	2943	2608	2349	63.7972	68.8968	68.5248	206.415	191.054	214.231	67.0729	203.9	3736.87	1473.93	1.3422	5.1897e-25	5.7419e-24	UP	--	--	--	--	--	--	contains a potential forkhead-associated domain	http://www.genome.jp/dbget-bin/www_bget?cal:CaO19.8049		-//-
W5Q_00532	AJJF01000001.1	+	1147548	1151846	4299	2289	2487	2219	2710	2051	1762	30.0086	30.7725	30.141	77.7271	61.442	65.7139	30.3074	68.2943	3054.1	1628.43	0.90727	9.0508e-13	4.4687e-12	UP	--	--	--	--	--	--	weak similarity to CDC39, WD-40 domain; K07204 regulatory associated protein of mTOR	http://www.genome.jp/dbget-bin/www_bget?cal:CaO19.418		sp|P87141|MIP1_SCHPO WD repeat-containing protein mip1 OS=Schizosaccharomyces pombe (strain 972 / ATCC 24843) GN=mip1 PE=1 SV=1//0
W5Q_00533	AJJF01000001.1	+	1152681	1153730	1050	590	683	662	654	647	498	31.6687	34.6008	36.816	76.7996	79.3564	76.0429	34.3618	77.3996	848.165	451.189	0.91061	2.1453e-10	8.8701e-10	UP	--	--	--	--	--	--	MTM1; likely mitochondrial carrier protein similar to S. cerevisiae MTM1 (YGR257C) putative mitochondrial carrier protein implicated in iron transport; K15119 solute carrier family 25, member 39/40	http://www.genome.jp/dbget-bin/www_bget?cal:CaO19.417		sp|P53320|MTM1_YEAST Mitochondrial carrier protein MTM1 OS=Saccharomyces cerevisiae (strain ATCC 204508 / S288c) GN=MTM1 PE=1 SV=1//1.70827e-93
W5Q_00534	AJJF01000001.1	-	1153864	1154985	1122	199	197	185	94	59	60	9.99603	9.3396	9.62823	10.3301	6.77214	8.57387	9.65462	8.55871	99.6924	135.418	-0.44186	0.047459	0.070756	FALSE	--	--	--	--	--	--	--	--		--
W5Q_00535	AJJF01000001.1	-	1155275	1156021	747	1089	1416	947	535	447	355	82.1626	100.832	74.0281	88.3087	77.0644	76.195	85.6742	80.5227	626.415	798.64	-0.35043	0.020649	0.033139	DOWN	--	--	--	--	--	--	similar to S. cerevisiae YGR235C; K17786 mitochondrial organizing structure protein 2	http://www.genome.jp/dbget-bin/www_bget?cal:CaO19.415		sp|P50087|MIC26_YEAST MICOS subunit MIC26 OS=Saccharomyces cerevisiae (strain ATCC 204508 / S288c) GN=MIC26 PE=1 SV=1//2.28242e-22
W5Q_00536	AJJF01000001.1	+	1156336	1158609	2274	964	971	911	1097	1126	964	23.8921	22.7135	23.3935	59.4822	63.7698	67.9681	23.333	63.74	1513.65	663.306	1.1903	5.907e-18	4.2466e-17	UP	--	--	--	--	--	--	RSM22; similar to S. cerevisiae RSM22 (YKL155C) mitochondrial ribosome small subunit protein	http://www.genome.jp/dbget-bin/www_bget?cal:CaO19.414		sp|P36056|RT22_YEAST 37S ribosomal protein S22, mitochondrial OS=Saccharomyces cerevisiae (strain ATCC 204508 / S288c) GN=RSM22 PE=1 SV=1//3.6693e-46
W5Q_00537	AJJF01000001.1	-	1159109	1159357	249	7661	7453	7761	2959	4186	3411	1734.02	1592.16	1820.06	1465.26	2165.04	2196.35	1715.41	1942.22	5068.68	5342.85	-0.075999	0.62163	0.6834	FALSE	--	--	--	--	--	--	--	--		--
W5Q_00538	AJJF01000001.1	+	1162448	1164523	2076	476	540	515	316	297	235	12.9225	13.8363	14.486	18.7685	18.4245	18.1493	13.7483	18.4474	399.44	356.876	0.16255	0.29619	0.3623	FALSE	--	--	--	--	--	--	--	--		--
W5Q_00539	AJJF01000001.1	-	1164849	1166458	1500	1946	2235	1926	754	645	536	73.1171	79.2576	74.9778	61.9799	55.3778	57.2917	75.7841	58.2165	909.783	1420.54	-0.64284	1.8769e-06	5.2878e-06	DOWN	--	--	--	--	--	--	SSH1; protein translocation; K10956 protein transport protein SEC61 subunit alpha	http://www.genome.jp/dbget-bin/www_bget?cal:CaO19.412		sp|P38353|SSH1_YEAST Sec sixty-one protein homolog OS=Saccharomyces cerevisiae (strain ATCC 204508 / S288c) GN=SSH1 PE=1 SV=1//4.09727e-106
W5Q_00540	AJJF01000001.1	-	1167168	1168187	1020	4206	4273	4319	1161	1050	951	232.4	222.837	247.258	140.347	132.573	149.485	234.165	140.802	1497.6	2987.24	-0.99616	7.2361e-15	4.1919e-14	DOWN	--	--	--	--	--	--	similar to retinitis pigmentosa GTPase regulator-like protein	http://www.genome.jp/dbget-bin/www_bget?cal:CaO19.411		-//-
W5Q_00541	AJJF01000001.1	+	1170441	1171144	621	2860	2933	2920	311	329	235	259.562	251.232	274.574	61.7503	68.2293	60.6729	261.789	63.5509	412.182	2033.09	-2.3023	2.9299e-60	1.67e-58	DOWN	--	--	--	--	--	--	--	--		sp|P50861|RIB4_YEAST 6,7-dimethyl-8-ribityllumazine synthase OS=Saccharomyces cerevisiae (strain ATCC 204508 / S288c) GN=RIB4 PE=1 SV=2//1.30107e-84
W5Q_00542	AJJF01000001.1	+	1171561	1171666	106	0	0	0	1	1	1	0	0	0	1.16323	1.21496	1.51256	0	1.29691	1.43553	0	Inf	0.24951	0.31257	FALSE	--	--	--	--	--	--	--	--		--
W5Q_00543	AJJF01000001.1	+	1171753	1171855	103	1	1	0	2	0	3	0.54718	0.516437	0	2.39422	0	4.66985	0.354539	2.35469	2.50626	0.452518	2.4695	0.27944	0.34493	FALSE	--	--	--	--	--	--	--	--		--
W5Q_00544	AJJF01000001.1	+	1172407	1172479	73	0	0	0	1	0	1	0	0	0	1.68907	0	2.19632	0	1.29513	0.972904	0	Inf	0.46077	0.52934	FALSE	--	--	--	--	--	--	--	--		--
W5Q_00545	AJJF01000001.1	+	1172769	1177484	4716	439	521	474	360	316	291	5.24636	5.8765	5.86911	9.41238	8.62939	9.89322	5.66399	9.31166	457.763	333.912	0.45513	0.0039704	0.0072091	UP	--	--	--	--	--	--	GSL1; glucan synthase; K00706 1,3-beta-glucan synthase [EC:2.4.1.34]	http://www.genome.jp/dbget-bin/www_bget?cal:CaO19.2495		sp|Q04952|FKS3_YEAST 1,3-beta-glucan synthase component FKS3 OS=Saccharomyces cerevisiae (strain ATCC 204508 / S288c) GN=FKS3 PE=1 SV=1//0
W5Q_00546	AJJF01000001.1	+	1177789	1179255	1467	287	369	236	226	196	140	11.026	13.3798	9.39397	18.9954	17.2065	15.3009	11.2666	17.1676	262.352	206.203	0.34743	0.040446	0.061302	FALSE	--	--	--	--	--	--	--	--		--
W5Q_00547	AJJF01000001.1	-	1179341	1180594	1254	122	139	129	55	51	29	5.48314	5.8962	6.00703	5.40799	5.23769	3.70782	5.79546	4.7845	62.5318	90.8568	-0.53901	0.044846	0.067253	FALSE	--	--	--	--	--	--	--	--		--
W5Q_00548	AJJF01000001.1	-	1181108	1184437	3330	18225	18329	18106	9289	8225	6525	308.454	292.785	317.501	343.95	318.096	314.163	306.247	325.403	11293.3	12752.6	-0.17533	0.17029	0.22309	FALSE	--	--	--	--	--	--	--	--		--
W5Q_00549	AJJF01000001.1	-	1184721	1185920	1200	1050	1130	1076	841	637	639	49.3146	50.0901	52.3599	86.4142	68.3636	85.3764	50.5882	80.0514	999.692	759.01	0.39736	0.0042123	0.0076243	UP	--	--	--	--	--	--	FAL1; DEAD-box protein, putative RNA helicase similar to S. cerevisiae FAL1 (YDR021W) involved in rRNA processing; K13025 ATP-dependent RNA helicase [EC:3.6.4.13]	http://www.genome.jp/dbget-bin/www_bget?cal:CaO19.2488		sp|Q5A9Z6|FAL1_CANAL ATP-dependent RNA helicase FAL1 OS=Candida albicans (strain SC5314 / ATCC MYA-2876) GN=FAL1 PE=3 SV=1//0
W5Q_00550	AJJF01000001.1	+	1186072	1186830	759	893	924	856	414	315	309	66.3097	64.7567	65.8566	67.2557	53.4485	65.2732	65.641	61.9925	489.661	622.799	-0.34698	0.017319	0.028219	DOWN	--	--	--	--	--	--	similar to uridine kinases and phosphoribulokinases	http://www.genome.jp/dbget-bin/www_bget?cal:CaO19.2487		sp|Q12084|DAS2_YEAST Putative uridine kinase DAS2 OS=Saccharomyces cerevisiae (strain ATCC 204508 / S288c) GN=DAS2 PE=1 SV=1//2.47446e-21
W5Q_00551	AJJF01000001.1	-	1186883	1191163	4281	1450	1628	1560	2236	2403	1791	19.0893	20.2285	21.2788	64.4017	72.2895	67.0763	20.1989	67.9225	3037.69	1081.24	1.4903	7.9759e-30	1.1572e-28	UP	--	--	--	--	--	--	NUP170; nuclear pore protein; K14312 nuclear pore complex protein Nup155	http://www.genome.jp/dbget-bin/www_bget?cal:CaO19.2485		sp|P38181|NU170_YEAST Nucleoporin NUP170 OS=Saccharomyces cerevisiae (strain ATCC 204508 / S288c) GN=NUP170 PE=1 SV=1//0
W5Q_00552	AJJF01000001.1	+	1191748	1193001	1254	1587	1933	1376	706	426	380	71.3258	81.9953	64.075	69.4189	43.7501	48.5853	72.4654	53.9181	701.241	1134.36	-0.69389	0.00038094	0.0008066	DOWN	--	--	--	--	--	--	similar to bacterial leucyl aminopeptidase	http://www.genome.jp/dbget-bin/www_bget?cal:CaO19.2484		sp|Q04033|YD415_YEAST Probable aminopeptidase YDR415C OS=Saccharomyces cerevisiae (strain ATCC 204508 / S288c) GN=YDR415C PE=3 SV=1//1.45513e-112
W5Q_00553	AJJF01000001.1	-	1193099	1193530	432	1318	1359	1529	287	320	194	171.949	167.336	206.677	81.916	95.3966	72.0007	181.987	83.1044	375.141	983.928	-1.3911	1.2182e-12	5.9734e-12	DOWN	--	--	--	--	--	--	RIM1; single-stranded zinc finger DNA-binding protein	http://www.genome.jp/dbget-bin/www_bget?cal:CaO19.2483		sp|P32445|RIM1_YEAST Single-stranded DNA-binding protein RIM1, mitochondrial OS=Saccharomyces cerevisiae (strain ATCC 204508 / S288c) GN=RIM1 PE=1 SV=1//3.3708e-09
W5Q_00554	AJJF01000001.1	-	1193809	1194555	747	27	34	19	33	11	24	2.03709	2.4211	1.48525	5.44708	1.89644	5.15121	1.98115	4.16491	32.1506	18.4502	0.80121	0.15128	0.2007	FALSE	--	--	--	--	--	--	--	--		--
W5Q_00555	AJJF01000001.1	+	1195148	1195639	408	6237	6202	6278	2385	2007	1848	861.554	808.586	898.522	720.773	633.511	726.207	856.221	693.497	2947.9	4369.06	-0.56764	5.6607e-06	1.5139e-05	DOWN	--	--	--	--	--	--	--	--		sp|P0C075|ATG8_CANAL Autophagy-related protein 8 OS=Candida albicans (strain SC5314 / ATCC MYA-2876) GN=ATG8 PE=2 SV=1//2.03844e-93
W5Q_00556	AJJF01000001.1	-	1196078	1197751	1674	87	114	88	43	21	21	2.92908	3.62246	3.06969	3.16726	1.61559	2.01133	3.20708	2.26472	39.2201	67.0507	-0.77366	0.012163	0.020374	DOWN	--	--	--	--	--	--	UGA40; one of three potential amino acid transporter genes similar to S. cerevisiae UGA4 (YDL210W) GABA-specific transport protein	http://www.genome.jp/dbget-bin/www_bget?cal:CaO19.2479		sp|P32837|UGA4_YEAST GABA-specific permease OS=Saccharomyces cerevisiae (strain ATCC 204508 / S288c) GN=UGA4 PE=1 SV=1//4.56124e-166
W5Q_00557	AJJF01000001.1	+	1198738	1200275	726	33706	37318	30307	6832	7142	4989	2616.6	2734.24	2437.66	1160.33	1266.92	1101.78	2596.17	1176.34	8918.02	23544.6	-1.4006	1.0525e-29	1.5201e-28	DOWN	--	--	--	--	--	--	RLP7; similar to S. cerevisiae RLP7 (YNL002C) nucleolar protein that resembles ribosomal protein L7 but is involved in rRNA maturation; K02937 large subunit ribosomal protein L7e	http://www.genome.jp/dbget-bin/www_bget?cal:CaO19.3867		sp|Q6BTA4|RL7_DEBHA 60S ribosomal protein L7 OS=Debaryomyces hansenii (strain ATCC 36239 / CBS 767 / JCM 1990 / NBRC 0083 / IGC 2968) GN=RPL7 PE=3 SV=1//1.13199e-136
W5Q_00558	AJJF01000001.1	-	1200563	1201705	1143	96	130	177	34	44	27	4.73361	6.04995	9.04262	3.66778	4.95762	3.78735	6.60873	4.13759	49.5109	94.6866	-0.93541	0.033229	0.051105	FALSE	--	--	--	--	--	--	--	--		--
W5Q_00559	AJJF01000001.1	-	1201920	1206977	5058	731	732	739	1744	1296	1090	8.14527	7.69816	8.53165	42.5146	32.9984	34.5514	8.12503	36.6882	1929.77	513.975	1.9087	8.7365e-38	1.8407e-36	UP	--	--	--	--	--	--	similar to related to regulator protein rum1	http://www.genome.jp/dbget-bin/www_bget?cal:CaO19.2476		sp|Q03214|ECM5_YEAST Protein ECM5 OS=Saccharomyces cerevisiae (strain ATCC 204508 / S288c) GN=ECM5 PE=1 SV=1//8.47661e-16
W5Q_00560	AJJF01000001.1	-	1207698	1208093	396	68	74	66	6	21	13	9.67789	9.94011	9.73231	1.86821	6.82953	5.2634	9.78344	4.65372	19.4756	48.4217	-1.314	0.00023249	0.0005095	DOWN	--	--	--	--	--	--	weak similarity to N. crassa clock-controlled gene 6 protein; similar to Ca38F10.05	http://www.genome.jp/dbget-bin/www_bget?cal:CaO19.2475		sp|Q5AA09|PGA26_CANAL Predicted GPI-anchored protein 26 OS=Candida albicans (strain SC5314 / ATCC MYA-2876) GN=PGA26 PE=1 SV=1//4.43158e-19
W5Q_00561	AJJF01000001.1	-	1209618	1211270	1653	1437	1561	1245	836	565	492	48.9949	50.2325	43.9809	62.3597	44.0192	47.7211	47.7361	51.3667	881.935	985.582	-0.1603	0.30014	0.36616	FALSE	--	--	--	--	--	--	--	--		--
W5Q_00562	AJJF01000001.1	+	1212067	1213971	1905	1117	1174	1122	887	781	610	33.0465	32.7814	34.3926	57.4115	52.7987	51.3397	33.4068	53.85	1069.03	795.697	0.42601	0.001479	0.0028822	UP	--	--	--	--	--	--	similar to S. cerevisiae YML127W; K11763 chromatin structure-remodeling complex subunit RSC9	http://www.genome.jp/dbget-bin/www_bget?cal:CaO19.2473		sp|Q03124|RSC9_YEAST Chromatin structure-remodeling complex subunit RSC9 OS=Saccharomyces cerevisiae (strain ATCC 204508 / S288c) GN=RSC9 PE=1 SV=1//3.13626e-43
W5Q_00563	AJJF01000001.1	+	1214253	1214462	210	537	618	542	282	251	205	144.119	156.54	150.712	165.577	153.929	156.514	150.457	158.673	347.322	394.876	-0.18512	0.24399	0.30674	FALSE	--	--	--	--	--	--	--	--		--
W5Q_00564	AJJF01000001.1	-	1214582	1215274	693	283	298	240	258	230	218	23.0155	22.8738	20.223	45.9047	42.7427	50.4361	22.0374	46.3612	334.994	190.758	0.8124	2.5563e-06	7.086e-06	UP	--	--	--	--	--	--	similar to S. pombe SPAC1D4.09c conserved hypothetical protein	http://www.genome.jp/dbget-bin/www_bget?cal:CaO19.2472		sp|Q10154|RTF2_SCHPO Replication termination factor 2 OS=Schizosaccharomyces pombe (strain 972 / ATCC 24843) GN=rtf2 PE=1 SV=1//2.38505e-13
W5Q_00565	AJJF01000001.1	+	1215419	1215895	477	417	444	412	341	367	282	49.2703	49.513	50.4366	88.1468	99.0865	94.7871	49.74	94.0068	468.476	296.599	0.65946	2.9265e-05	7.2525e-05	UP	--	--	--	--	--	--	GIM5; similar to S. cerevisiae GIM5 (YML094W) prefoldin subunit 5, component of Gim protein complex involved in tubulin folding; K04797 prefoldin alpha subunit	http://www.genome.jp/dbget-bin/www_bget?cal:CaO19.2471		sp|Q04493|PFD5_YEAST Prefoldin subunit 5 OS=Saccharomyces cerevisiae (strain ATCC 204508 / S288c) GN=GIM5 PE=1 SV=1//1.9936e-26
W5Q_00566	AJJF01000001.1	-	1215929	1216945	1017	181	151	169	108	85	64	10.0305	7.89788	9.70361	13.094	10.7638	10.0897	9.21068	11.3158	119.737	117.199	0.030909	0.80708	0.84813	FALSE	--	--	--	--	--	--	--	--		--
W5Q_00567	AJJF01000001.1	+	1217502	1218422	921	44	36	36	35	59	46	2.69253	2.07921	2.2825	4.68575	8.2501	8.00786	2.35141	6.98124	67.5112	27.0775	1.318	0.0018063	0.0034712	UP	--	--	--	--	--	--	TMT1; similar to S. cerevisiae Trans-aconitate Methyltransferase 1	http://www.genome.jp/dbget-bin/www_bget?cal:CaO19.2468		sp|A6ZRD1|TMT1_YEAS7 Trans-aconitate 3-methyltransferase OS=Saccharomyces cerevisiae (strain YJM789) GN=TMT1 PE=3 SV=1//4.87176e-49
W5Q_00568	AJJF01000001.1	+	1218980	1220017	1038	476	470	585	264	310	264	25.845	24.0855	32.9099	31.3601	38.4619	40.7779	27.6134	36.8666	400.259	358.926	0.15725	0.52577	0.59177	FALSE	--	--	--	--	--	--	--	--		--
W5Q_00569	AJJF01000001.1	+	1220325	1221536	1212	541	610	603	621	454	428	25.1572	26.7721	29.0524	63.1771	48.2414	56.6187	26.9939	56.0124	706.037	409.169	0.78705	5.563e-08	1.8459e-07	UP	--	--	--	--	--	--	weak similarity to X.laevis DNA polymerase delta p66 subunit (BAC82197); K03504 DNA polymerase delta subunit 3	http://www.genome.jp/dbget-bin/www_bget?cal:CaO19.2465		-//-
W5Q_00570	AJJF01000001.1	+	1221835	1222836	1002	399	478	405	170	120	114	22.4426	25.3755	23.6023	20.9195	15.4234	18.2413	23.8068	18.1947	189.523	298.073	-0.65329	0.00020252	0.00044829	DOWN	--	--	--	--	--	--	PRN2; Pirin-like protein, potential transcription activator NF1 cofactor	http://www.genome.jp/dbget-bin/www_bget?cal:CaO19.2463		sp|O00625|PIR_HUMAN Pirin OS=Homo sapiens GN=PIR PE=1 SV=1//1.58793e-63
W5Q_00571	AJJF01000001.1	+	1223353	1224333	981	1138	1144	1082	152	157	159	65.3793	62.0314	64.4059	19.1049	20.6109	25.9864	63.9389	21.9008	224.436	784.163	-1.8048	4.6118e-32	7.6672e-31	DOWN	--	--	--	--	--	--	PRN3; Pirin-like protein, potential transcription activator NF1 cofactor	http://www.genome.jp/dbget-bin/www_bget?cal:CaO19.9999		sp|O00625|PIR_HUMAN Pirin OS=Homo sapiens GN=PIR PE=1 SV=1//2.09522e-55
W5Q_00572	AJJF01000001.1	+	1225111	1226097	987	1541	1463	1754	205	234	177	87.9939	78.8464	103.772	25.6099	30.5327	28.7524	90.2041	28.2983	292.006	1114.57	-1.9324	5.7573e-17	3.8286e-16	DOWN	--	--	--	--	--	--	PRN4; Pirin-like protein, potential transcription activator NF1 cofactor; K06911	http://www.genome.jp/dbget-bin/www_bget?cal:CaO19.2461		sp|O00625|PIR_HUMAN Pirin OS=Homo sapiens GN=PIR PE=1 SV=1//2.55011e-75
W5Q_00573	AJJF01000001.1	+	1227256	1228311	1056	11	8	10	9	11	7	0.587078	0.402978	0.552972	1.05087	1.34152	1.0628	0.514343	1.15173	12.7241	6.79866	0.90424	0.16362	0.21515	FALSE	--	--	--	--	--	--	--	--		--
W5Q_00574	AJJF01000001.1	+	1230265	1233183	2919	2453	2932	2723	1079	1038	886	47.3621	53.4299	54.473	45.5783	45.7963	48.6652	51.755	46.6799	1421.8	1888.77	-0.40973	0.001338	0.0026257	DOWN	--	--	--	--	--	--	hypothetical protein	http://www.genome.jp/dbget-bin/www_bget?cal:CaO19.2459		-//-
W5Q_00575	AJJF01000001.1	+	1234962	1236503	1542	2409	2620	2230	1921	2301	1924	88.048	90.3799	84.4477	153.608	192.176	200.05	87.6252	181.945	2935.12	1688.29	0.79785	3.8134e-05	9.3096e-05	UP	--	--	--	--	--	--	SIP5; similar to S. cerevisiae SIP5 (YMR140W), which interacts with proteins involved in glucose repression	http://www.genome.jp/dbget-bin/www_bget?cal:CaO19.2458		sp|Q5AA26|SIP5_CANAL Protein SIP5 OS=Candida albicans (strain SC5314 / ATCC MYA-2876) GN=SIP5 PE=3 SV=1//0
W5Q_00576	AJJF01000001.1	+	1239888	1241960	2073	199	225	299	179	211	165	5.41029	5.77348	8.42247	10.6469	13.1084	12.7615	6.53542	12.1723	263.917	169.755	0.63663	0.0094301	0.016149	UP	--	--	--	--	--	--	hypothetical protein	http://www.genome.jp/dbget-bin/www_bget?cal:CaO19.9993		-//-
W5Q_00577	AJJF01000001.1	-	1242117	1245560	3444	343	406	362	593	570	400	5.61304	6.27072	6.1378	21.2306	21.3147	18.6215	6.00719	20.3889	732.46	258.593	1.5021	1.3571e-23	1.3884e-22	UP	--	--	--	--	--	--	similar to N terminus of S. cerevisiae YBR281Cp; five potential WD40, G-beta repeats; CaP19.2455 and CaP19.2456 appear to be fragments of a YBR281-like gene; K14262 di- and tripeptidase [EC:3.4.-.-]	http://www.genome.jp/dbget-bin/www_bget?cal:CaO19.2455		sp|P38149|DUG2_YEAST Probable di- and tripeptidase DUG2 OS=Saccharomyces cerevisiae (strain ATCC 204508 / S288c) GN=DUG2 PE=1 SV=1//2.79053e-168
W5Q_00578	AJJF01000001.1	+	1248353	1251364	3012	601	656	660	1543	2198	1668	11.2457	11.5852	12.7955	63.1657	93.9809	88.7891	11.8755	81.9786	2588.09	447.376	2.5323	1.1501e-11	5.2219e-11	UP	--	--	--	--	--	--	PHO87; similar to S. cerevisiae phosphate permease PHO87; K14430 phosphate transporter	http://www.genome.jp/dbget-bin/www_bget?cal:CaO19.9990		sp|P25360|PHO87_YEAST Inorganic phosphate transporter PHO87 OS=Saccharomyces cerevisiae (strain ATCC 204508 / S288c) GN=PHO87 PE=1 SV=2//5.75982e-09
W5Q_00579	AJJF01000001.1	-	1251910	1253157	1248	1040	1019	980	508	328	300	46.9662	43.4325	45.8542	50.1903	33.8475	38.5412	45.4176	40.8596	529.402	708.668	-0.42075	0.005571	0.0099206	DOWN	--	--	--	--	--	--	weak similarity to adjacent CaP19.9987	http://www.genome.jp/dbget-bin/www_bget?cal:CaO19.9988		-//-
W5Q_00580	AJJF01000001.1	+	1255290	1256678	1389	3764	3682	3540	1033	510	395	152.727	141.006	148.822	91.6998	47.2862	45.5946	147.518	61.5269	883.381	2561.83	-1.5361	9.7524e-15	5.5888e-14	DOWN	--	--	--	--	--	--	C terminus is same as hypothetical protein (CAC24470); weak similarity to adjacent CaP19.2452	http://www.genome.jp/dbget-bin/www_bget?cal:CaO19.2451		sp|Q5AA33|PGA45_CANAL Predicted GPI-anchored protein 45 OS=Candida albicans (strain SC5314 / ATCC MYA-2876) GN=PGA45 PE=1 SV=1//0
W5Q_00581	AJJF01000001.1	+	1258578	1260374	1797	139	144	126	16	14	13	4.35947	4.26255	4.0944	1.09785	1.00334	1.15988	4.2388	1.08702	20.3618	95.1873	-2.2249	8.4964e-13	4.2113e-12	DOWN	--	--	--	--	--	--	large, low complexity orf with di- and tri- peptide repeats	http://www.genome.jp/dbget-bin/www_bget?cal:CaO19.9985		-//-
W5Q_00582	AJJF01000001.1	+	1260866	1262956	2091	2235	2396	2149	945	755	623	60.2408	60.9519	60.0136	55.7248	46.5007	47.7697	60.4021	49.9984	1088.21	1578.59	-0.53668	7.1829e-05	0.00016865	DOWN	--	--	--	--	--	--	regulation of actin cytoskeletal organization	http://www.genome.jp/dbget-bin/www_bget?cal:CaO19.2447		sp|P42951|LSB6_YEAST Phosphatidylinositol 4-kinase LSB6 OS=Saccharomyces cerevisiae (strain ATCC 204508 / S288c) GN=LSB6 PE=1 SV=1//5.16552e-118
W5Q_00583	AJJF01000001.1	-	1263047	1264117	1071	448	584	396	242	188	156	23.5752	29.0054	21.591	27.861	22.6066	23.3536	24.7239	24.6071	274.217	330.461	-0.26916	0.10998	0.15142	FALSE	--	--	--	--	--	--	--	--		--
W5Q_00584	AJJF01000001.1	+	1265442	1267088	1647	248	207	254	20	30	25	8.48643	6.68546	9.00549	1.49729	2.34582	2.43369	8.05913	2.09227	36.1389	166.161	-2.201	1.7796e-15	1.0718e-14	DOWN	--	--	--	--	--	--	DIP51; one of three potential amino acid permease genes similar to S. cerevisiae DIP5 (YPL265W) dicarboxylic amino acid permease; K16261 yeast amino acid transporter	http://www.genome.jp/dbget-bin/www_bget?cal:CaO19.2445		sp|P53388|DIP5_YEAST Dicarboxylic amino acid permease OS=Saccharomyces cerevisiae (strain ATCC 204508 / S288c) GN=DIP5 PE=1 SV=1//3.24811e-93
W5Q_00585	AJJF01000001.1	+	1267594	1268526	933	3342	3444	3236	1188	894	857	201.879	196.352	202.532	157.002	123.402	147.271	200.255	142.558	1383.89	2335.77	-0.75517	6.5719e-09	2.3974e-08	DOWN	--	--	--	--	--	--	CHS7; involved in chitin synthesis	http://www.genome.jp/dbget-bin/www_bget?cal:CaO19.2444		sp|Q5AA40|CHS7_CANAL Chitin synthase export chaperone OS=Candida albicans (strain SC5314 / ATCC MYA-2876) GN=CHS7 PE=3 SV=1//0
W5Q_00586	AJJF01000001.1	+	1269263	1271296	2034	911	956	849	650	573	451	25.2426	25.0013	24.3738	39.4033	36.2803	35.5504	24.8726	37.078	785.941	632.268	0.31388	0.023339	0.036999	UP	--	--	--	--	--	--	RGD1; GTPase-activating protein	http://www.genome.jp/dbget-bin/www_bget?cal:CaO19.2443		sp|P38339|RGD1_YEAST RHO GTPase-activating protein RGD1 OS=Saccharomyces cerevisiae (strain ATCC 204508 / S288c) GN=RGD1 PE=1 SV=1//1.15048e-114
W5Q_00587	AJJF01000001.1	-	1271411	1272115	705	186	211	158	135	95	76	14.8693	15.9202	13.0869	23.611	17.3541	17.2839	14.6255	19.4164	142.225	128.744	0.14366	0.42798	0.49586	FALSE	--	--	--	--	--	--	--	--		--
W5Q_00588	AJJF01000001.1	+	1272381	1274930	2550	258	295	235	319	264	239	5.70226	6.1537	5.3814	15.4249	13.3331	15.0271	5.74579	14.595	387.653	183.009	1.0828	9.9138e-11	4.2334e-10	UP	--	--	--	--	--	--	similar to P75 protein	http://www.genome.jp/dbget-bin/www_bget?cal:CaO19.2441		sp|Q8LGH4|CUL4_ARATH Cullin-4 OS=Arabidopsis thaliana GN=CUL4 PE=1 SV=1//6.68277e-21
W5Q_00589	AJJF01000001.1	-	1275063	1275404	237	2218	2403	2149	833	815	594	527.449	539.337	529.487	433.378	442.87	401.843	532.091	426.03	1053.52	1576.13	-0.58117	1.4164e-05	3.6272e-05	DOWN	--	--	--	--	--	--	--	--		sp|P37299|QCR10_YEAST Cytochrome b-c1 complex subunit 10 OS=Saccharomyces cerevisiae (strain ATCC 204508 / S288c) GN=QCR10 PE=1 SV=2//2.76014e-09
W5Q_00590	AJJF01000001.1	-	1275919	1276353	435	1219	1284	1061	685	618	465	157.936	157.011	142.427	194.165	182.964	171.389	152.458	182.839	829.041	828.497	0.00094605	0.95762	0.97286	FALSE	--	--	--	--	--	--	--	--		--
W5Q_00591	AJJF01000001.1	+	1276606	1277163	558	638	651	545	493	460	358	64.4397	62.0585	57.0335	108.939	106.167	102.865	61.1772	105.99	616.787	426.479	0.5323	0.0002992	0.00064292	UP	--	--	--	--	--	--	MRPS12; likely mitochondrial ribosomal protein similar to S. cerevisiae YNR036C and to Reclinomonas americana mitochondrial ribosomal protein S12; K02950 small subunit ribosomal protein S12	http://www.genome.jp/dbget-bin/www_bget?cal:CaO19.2438		sp|P53732|RT12_YEAST 37S ribosomal protein S12, mitochondrial OS=Saccharomyces cerevisiae (strain ATCC 204508 / S288c) GN=MRPS12 PE=1 SV=1//1.44385e-51
W5Q_00592	AJJF01000001.1	-	1277251	1278291	1041	1290	1632	1188	666	496	364	69.8403	83.392	66.6397	78.8849	61.3618	56.0621	73.2907	65.4363	708.159	952.538	-0.4277	0.010327	0.017548	DOWN	--	--	--	--	--	--	ARC35; Arp2/3 protein complex; K05758 actin related protein 2/3 complex, subunit 2	http://www.genome.jp/dbget-bin/www_bget?cal:CaO19.2437		sp|O14241|ARPC2_SCHPO Actin-related protein 2/3 complex subunit 2 OS=Schizosaccharomyces pombe (strain 972 / ATCC 24843) GN=arc2 PE=1 SV=1//3.27785e-86
W5Q_00593	AJJF01000001.1	-	1278652	1281300	2649	978	1105	990	1137	1261	1050	20.8077	22.1889	21.8233	52.9236	61.3056	63.5515	21.6066	59.2602	1640.8	715.396	1.1976	3.4103e-14	1.872e-13	UP	--	--	--	--	--	--	SKY1; one of two genes similar to S. cerevisiae SKY1 (YMR216C) which phosphorylaties mRNA shuttle protein Npl3p; similar human protein is an SR pre-mRNA splicing factor kinase; K08832 serine/threonine-protein kinase SRPK3 [EC:2.7.11.1]	http://www.genome.jp/dbget-bin/www_bget?cal:CaO19.2436		sp|Q03656|SKY1_YEAST Serine/threonine-protein kinase SKY1 OS=Saccharomyces cerevisiae (strain ATCC 204508 / S288c) GN=SKY1 PE=1 SV=1//3.45801e-78
W5Q_00594	AJJF01000001.1	-	1282367	1284472	2106	18921	20168	22275	18405	20927	16641	506.352	509.4	617.628	1077.58	1279.72	1266.89	544.46	1208.06	26598.9	14349.3	0.89039	1.7747e-07	5.6309e-07	UP	--	--	--	--	--	--	SSE1; HSP70 family chaperone, HSP90 co-chaperone; K09485 heat shock protein 110kDa	http://www.genome.jp/dbget-bin/www_bget?cal:CaO19.2435		sp|Q96VB9|HSP7F_CANAL Heat shock protein homolog SSE1 OS=Candida albicans (strain SC5314 / ATCC MYA-2876) GN=MSI3 PE=1 SV=2//0
W5Q_00595	AJJF01000001.1	-	1284931	1286727	1797	4025	4054	3865	1602	1415	1123	126.236	120.003	125.594	109.922	101.409	100.196	123.944	103.842	1944.75	2784.63	-0.51791	6.3287e-05	0.00014969	DOWN	--	--	--	--	--	--	NPL4; nuclear pore-associated protein	http://www.genome.jp/dbget-bin/www_bget?cal:CaO19.9970		sp|Q5AA50|NPL4_CANAL Nuclear protein localization protein 4 OS=Candida albicans (strain SC5314 / ATCC MYA-2876) GN=NPL4 PE=3 SV=1//0
W5Q_00596	AJJF01000001.1	-	1286876	1287523	648	92	116	86	58	56	34	8.00166	9.52221	7.74981	11.0363	11.1296	8.41245	8.42456	10.1928	68.8845	68.1632	0.015186	0.92428	0.94636	FALSE	--	--	--	--	--	--	--	--		--
W5Q_00597	AJJF01000001.1	-	1288091	1289213	1104	7093	7434	7119	1856	1942	1454	362.1	358.186	376.545	207.291	226.541	211.161	365.61	214.998	2478.82	5046.71	-1.0257	3.8124e-16	2.4026e-15	DOWN	--	--	--	--	--	--	HAC1; similar to N terminus of unusually spliced bZIP transcription factor in the unfolded protein-response pathway; K16230 transcriptional activator HAC1	http://www.genome.jp/dbget-bin/www_bget?cal:CaO19.2432		sp|P41546|HAC1_YEAST Transcriptional activator HAC1 OS=Saccharomyces cerevisiae (strain ATCC 204508 / S288c) GN=HAC1 PE=1 SV=2//1.12582e-20
W5Q_00598	AJJF01000001.1	-	1289837	1290178	342	138	184	150	15	29	21	22.7416	28.6185	25.6114	5.40799	10.9204	9.84491	25.6571	8.72443	31.3723	109.627	-1.805	3.8116e-11	1.6735e-10	DOWN	--	--	--	--	--	--	hypothetical protein	http://www.genome.jp/dbget-bin/www_bget?cal:CaO19.2431		-//-
W5Q_00599	AJJF01000001.1	+	1292716	1293441	726	10	13	11	1	3	4	0.776302	0.952492	0.884756	0.169838	0.532171	0.883368	0.871183	0.528459	4.04211	7.90352	-0.96739	0.23957	0.30172	FALSE	--	--	--	--	--	--	--	--		--
W5Q_00600	AJJF01000001.1	+	1293472	1294827	1356	38	30	33	17	30	23	1.5794	1.17684	1.42109	1.54582	2.84924	2.71948	1.39244	2.37151	33.7807	23.6196	0.51621	0.21554	0.2752	FALSE	--	--	--	--	--	--	--	--		--
W5Q_00601	AJJF01000001.1	+	1296620	1296769	150	42	50	35	9	12	6	15.7807	17.731	13.6252	7.39813	10.3028	6.41325	15.7123	8.03807	12.6262	29.4177	-1.2203	0.0085862	0.014775	DOWN	--	--	--	--	--	--	CTA217; CTA2 subfamily 1; weak similarity to L1 element protein; N terminal extension	http://www.genome.jp/dbget-bin/www_bget?cal:CaO19.631		-//-
W5Q_00602	AJJF01000001.1	+	1297301	1297648	348	1117	1326	1168	131	134	97	180.901	202.684	195.989	46.4155	49.5898	44.6901	193.191	46.8984	170.386	840.267	-2.302	2.9044e-47	9.5577e-46	DOWN	--	--	--	--	--	--	CTA218; CTA2 subfamily 1; weak similarity to L1 element protein; N terminal truncation	http://www.genome.jp/dbget-bin/www_bget?cal:CaO19.2661		-//-
W5Q_00603	AJJF01000001.1	+	1298694	1300448	1755	362	399	364	466	355	331	11.6252	12.0935	12.1113	32.74	26.0506	30.2391	11.9433	29.6766	541.943	262.01	1.0485	1.2122e-11	5.4961e-11	UP	--	--	--	--	--	--	LPF20; similar to a group of Candida orfs that show weak similarity to Leucine-rich repeat viral proteins	http://www.genome.jp/dbget-bin/www_bget?cal:CaO19.2663		-//-
W5Q_00604	AJJF01000001.1	+	1301051	1302100	1050	88	103	98	181	164	159	4.72346	5.21798	5.4501	21.2549	20.1151	24.2787	5.13051	21.8829	239.636	67.3595	1.8309	1.8381e-19	1.4798e-18	UP	--	--	--	--	--	--	similar to S. cerevisiae BUD16 (YEL029C) protein involved in bud site selection; similar to BUD17-like CaP19.3411; partial match to COG2240, Pyridoxal/pyridoxine/pyridoxamine kinase; K00868 pyridoxine kinase [EC:2.7.1.35]	http://www.genome.jp/dbget-bin/www_bget?cal:CaO19.1828		sp|P39988|BUD16_YEAST Putative pyridoxal kinase BUD16 OS=Saccharomyces cerevisiae (strain ATCC 204508 / S288c) GN=BUD16 PE=1 SV=1//6.03633e-63
W5Q_00605	AJJF01000001.1	-	1302243	1303601	1359	18	14	25	26	21	20	0.746483	0.547978	1.07421	2.35898	1.99006	2.35955	0.789556	2.2362	31.6479	13.4618	1.2332	0.0035219	0.0064553	UP	--	--	--	--	--	--	hypothetical protein	http://www.genome.jp/dbget-bin/www_bget?cal:CaO19.1827		-//-
W5Q_00606	AJJF01000001.1	-	1304539	1306410	1872	3449	4014	3715	4816	5856	4769	103.838	114.058	115.883	317.213	402.867	408.451	111.26	376.177	7368.27	2603.85	1.5007	3.9795e-11	1.7436e-10	UP	--	--	--	--	--	--	similar to hypothetical protein; K17775 mitochondrial distribution and morphology protein 34	http://www.genome.jp/dbget-bin/www_bget?cal:CaO19.1826		sp|Q59MC8|MDM34_CANAL Mitochondrial distribution and morphology protein 34 OS=Candida albicans (strain SC5314 / ATCC MYA-2876) GN=MDM34 PE=3 SV=1//0
W5Q_00607	AJJF01000001.1	+	1309693	1310061	369	15	15	17	17	22	13	2.29104	2.16232	2.69023	5.68059	7.67827	5.64853	2.3812	6.33579	24.4752	10.9967	1.1542	0.015254	0.025124	UP	--	--	--	--	--	--	related to CaP19.1825	http://www.genome.jp/dbget-bin/www_bget?cal:CaO19.2656		-//-
W5Q_00608	AJJF01000001.1	+	1310089	1312314	2226	181	198	236	129	101	99	4.58269	4.73146	6.19091	7.14554	5.84337	7.13064	5.16835	6.70652	155.416	144.047	0.10959	0.58327	0.64669	FALSE	--	--	--	--	--	--	--	--		--
W5Q_00609	AJJF01000001.1	+	1313342	1314272	931	1	1	2	4	4	6	0.0605365	0.0571354	0.125443	0.529762	0.553321	1.03328	0.0810384	0.705456	6.86299	0.947689	2.8564	0.015371	0.025278	UP	--	--	--	--	--	--	hypothetical protein	http://www.genome.jp/dbget-bin/www_bget?cal:CaO19.1824		sp|Q59MD0|PGA50_CANAL Probable cell wall protein PGA50 OS=Candida albicans (strain SC5314 / ATCC MYA-2876) GN=PGA50 PE=1 SV=1//7.75508e-12
W5Q_00610	AJJF01000001.1	+	1314656	1317397	2742	173	209	203	184	202	144	3.55587	4.05447	4.32311	8.2741	9.48748	8.42003	3.97781	8.7272	250.046	136.404	0.8743	1.9104e-06	5.3727e-06	UP	--	--	--	--	--	--	potential transmembrane protein; one of two genes similar to S. cerevisiae YLR241W	http://www.genome.jp/dbget-bin/www_bget?cal:CaO19.9382		sp|Q06538|CSC1_YEAST Calcium permeable stress-gated cation channel 1 OS=Saccharomyces cerevisiae (strain ATCC 204508 / S288c) GN=CSC1 PE=1 SV=1//1.94743e-149
W5Q_00611	AJJF01000001.1	-	1318279	1320840	2562	456	398	461	270	269	192	10.0312	8.2634	10.5073	12.9944	13.522	12.0155	9.60062	12.8439	343.414	307.824	0.15785	0.29751	0.36365	FALSE	--	--	--	--	--	--	--	--		--
W5Q_00612	AJJF01000001.1	-	1328359	1328665	307	2	3	1	1	2	1	0.367163	0.519802	0.190208	0.401636	0.838993	0.522252	0.359058	0.587627	1.89815	1.37092	0.46945	0.93001	0.95092	FALSE	--	--	--	--	--	--	--	--		--
W5Q_00613	AJJF01000001.1	+	1341370	1343763	2394	195	225	193	215	231	187	4.59069	4.99935	4.70761	11.0735	12.4267	12.5238	4.76588	12.008	300.347	142.574	1.0749	2.2659e-09	8.6569e-09	UP	--	--	--	--	--	--	weak similarity to S. pombe scd2 and to S. cerevisiae BEM1 (YBR200W) scaffold component of the cell polarity establishment complex; potential PX and SH3 domains; see CaP19.4645 for closer match to BEM1	http://www.genome.jp/dbget-bin/www_bget?cal:CaO19.177		sp|P29366|BEM1_YEAST Bud emergence protein 1 OS=Saccharomyces cerevisiae (strain ATCC 204508 / S288c) GN=BEM1 PE=1 SV=1//8.22262e-14
W5Q_00614	AJJF01000001.1	+	1344065	1344424	360	2	0	2	1	1	0	0.313108	0	0.32441	0.342506	0.357737	0	0.212506	0.233414	0.875078	0.963608	-0.13903	1	1	FALSE	--	--	--	--	--	--	--	--		--
W5Q_00615	AJJF01000001.1	+	1348641	1351997	3357	16	22	22	24	35	19	0.268618	0.348599	0.382683	0.881516	1.34271	0.907446	0.3333	1.04389	36.7392	13.997	1.3922	0.00056743	0.0011757	UP	--	--	--	--	--	--	low complexity orf with potential Src Homology-3 domain	http://www.genome.jp/dbget-bin/www_bget?cal:CaO19.13658		-//-
W5Q_00616	AJJF01000001.1	+	1354586	1357207	2622	303	351	268	610	613	515	6.51294	7.12081	5.96856	28.6858	30.1089	31.4915	6.5341	30.0954	823.816	213.944	1.9451	7.2321e-37	1.4751e-35	UP	--	--	--	--	--	--	similar to hypothetical protein	http://www.genome.jp/dbget-bin/www_bget?cal:CaO19.13655		-//-
W5Q_00617	AJJF01000001.1	+	1357785	1359482	1698	248	336	244	478	331	302	8.23154	10.5258	8.39111	34.7105	25.1048	28.5159	9.04949	29.4438	519.537	191.846	1.4373	8.5011e-16	5.2234e-15	UP	--	--	--	--	--	--	Serine/threonine protein kinase; K08286 protein-serine/threonine kinase [EC:2.7.11.-]	http://www.genome.jp/dbget-bin/www_bget?cal:CaO19.13654		sp|Q12706|PSK1_SCHPO Serine/threonine-protein kinase psk1 OS=Schizosaccharomyces pombe (strain 972 / ATCC 24843) GN=psk1 PE=3 SV=1//1.42457e-95
W5Q_00618	AJJF01000001.1	-	1360536	1361063	528	581	770	400	27	15	17	62.0168	77.5732	44.2378	6.30522	3.65868	5.16218	61.2759	5.04203	27.6033	403.206	-3.8686	1.5817e-15	9.553e-15	DOWN	--	--	--	--	--	--	weak similarity to C. albicans cosmid orf Ca38F10.05	http://www.genome.jp/dbget-bin/www_bget?cal:CaO19.13653		-//-
W5Q_00619	AJJF01000001.1	-	1363179	1363502	324	490	547	443	270	198	187	85.235	89.8043	79.841	102.752	78.7022	92.5369	84.9601	91.3303	307.766	343.857	-0.15998	0.33274	0.40057	FALSE	--	--	--	--	--	--	--	--		--
W5Q_00620	AJJF01000001.1	+	1363750	1364526	777	2969	3169	2576	1024	773	698	215.356	216.948	193.594	162.499	128.122	144.03	208.633	144.884	1171.15	2024.97	-0.78997	2.1693e-09	8.2977e-09	DOWN	--	--	--	--	--	--	YUH1; potential ubiquitin carboxyl-terminal hydrolase similar to S. cerevisiae YUH1 (YJR099W); K05609 ubiquitin carboxyl-terminal hydrolase L3 [EC:3.4.19.12]	http://www.genome.jp/dbget-bin/www_bget?cal:CaO19.13651		sp|Q2TBG8|UCHL3_BOVIN Ubiquitin carboxyl-terminal hydrolase isozyme L3 OS=Bos taurus GN=UCHL3 PE=2 SV=1//1.95468e-38
W5Q_00621	AJJF01000001.1	-	1364802	1366934	2133	2317	2440	2258	1101	835	674	61.2213	60.849	61.8159	63.6454	50.4153	50.6626	61.2954	54.9078	1218.15	1634.38	-0.42406	0.0020453	0.0039093	DOWN	--	--	--	--	--	--	similar to S. cerevisiae YPR045C	http://www.genome.jp/dbget-bin/www_bget?cal:CaO19.13650		sp|Q1MTP1|THP3_SCHPO THP3 homolog C2A9.11c OS=Schizosaccharomyces pombe (strain 972 / ATCC 24843) GN=SPBC2A9.11c PE=3 SV=1//5.04161e-32
W5Q_00622	AJJF01000001.1	+	1368211	1370796	2586	252	319	242	280	231	193	5.49211	6.56171	5.46455	13.3506	11.504	11.966	5.83946	12.2735	330.52	188.576	0.80959	1.7133e-06	4.8547e-06	UP	--	--	--	--	--	--	hypothetical protein	http://www.genome.jp/dbget-bin/www_bget?cal:CaO19.13648		-//-
W5Q_00623	AJJF01000001.1	-	1370904	1373078	2175	439	432	316	480	368	315	11.3755	10.5652	8.48389	27.2115	21.7899	23.2204	10.1416	24.0739	544.765	275.364	0.98429	1.3431e-10	5.6486e-10	UP	--	--	--	--	--	--	similar to S. cerevisiae YBR007C	http://www.genome.jp/dbget-bin/www_bget?cal:CaO19.13647		sp|P38213|DSF2_YEAST Protein DSF2 OS=Saccharomyces cerevisiae (strain ATCC 204508 / S288c) GN=DSF2 PE=1 SV=2//1.58459e-16
W5Q_00624	AJJF01000001.1	-	1374578	1375945	1368	15	23	35	4	13	7	0.617977	0.894327	1.494	0.360532	1.22384	0.820409	1.0021	0.801593	11.587	17.1997	-0.56987	0.38949	0.45877	FALSE	--	--	--	--	--	--	--	--		--
W5Q_00625	AJJF01000001.1	-	1376603	1379218	2616	451	482	446	724	712	570	9.71641	9.80086	9.95553	34.1249	35.0517	34.9346	9.82427	34.7037	947.46	321.276	1.5603	1.4194e-26	1.7293e-25	UP	--	--	--	--	--	--	hypothetical protein	http://www.genome.jp/dbget-bin/www_bget?cal:CaO19.13645		-//-
W5Q_00626	AJJF01000001.1	-	1379648	1380476	399	38118	39618	35170	3424	3314	2328	5384.24	5281.71	5147.15	1058.11	1069.66	935.467	5271.03	1021.08	4250.1	26284.1	-2.6286	1.745e-93	2.785e-91	DOWN	--	--	--	--	--	--	--	--		sp|Q96W53|RS14_CANAX 40S ribosomal protein S14 OS=Candida albicans GN=RPS14 PE=3 SV=1//6.27048e-67
W5Q_00627	AJJF01000001.1	-	1380841	1381233	393	18931	19480	18068	2297	2319	1696	2714.86	2636.64	2684.63	720.674	759.933	691.913	2678.71	724.173	2970.75	13159.8	-2.1472	5.2803e-64	3.5483e-62	DOWN	--	--	--	--	--	--	RPS22; likely cytosolic ribosomal protein similar to S. cerevisiae RPS22A (YJL190C) and RPS22B (YLR367W) small subunit protein S22; K02957 small subunit ribosomal protein S15Ae	http://www.genome.jp/dbget-bin/www_bget?cal:CaO19.13644		sp|Q96W54|RS22_CANAL 40S ribosomal protein S22 OS=Candida albicans (strain SC5314 / ATCC MYA-2876) GN=RPS22A PE=3 SV=3//1.74215e-92
W5Q_00628	AJJF01000001.1	+	1381617	1382003	156	30610	32071	27794	4302	4117	3110	11058.7	10935.6	10403.8	3400.29	3398.78	3196.35	10799.4	3331.81	5421.99	21051.9	-1.9571	8.9382e-55	4.1051e-53	DOWN	--	--	--	--	--	--	--	--		sp|Q96W55|RL39_CANAX 60S ribosomal protein L39 OS=Candida albicans GN=RPL39 PE=3 SV=1//3.5564e-29
W5Q_00629	AJJF01000001.1	-	1382420	1383028	528	4170	4556	4377	576	569	401	445.112	458.991	484.072	134.511	138.786	121.767	462.725	131.688	725.546	3054.95	-2.074	1.3059e-53	5.6331e-52	DOWN	--	--	--	--	--	--	--	--		sp|P53633|PRA1_YEAST Prenylated Rab acceptor 1 OS=Saccharomyces cerevisiae (strain ATCC 204508 / S288c) GN=YIP3 PE=1 SV=2//7.00378e-66
W5Q_00630	AJJF01000001.1	+	1384179	1384895	717	302	358	312	97	75	64	23.7386	26.5594	25.4099	16.681	13.4713	14.3113	25.236	14.8212	110.574	226.132	-1.0322	1.6309e-07	5.2008e-07	DOWN	--	--	--	--	--	--	hypothetical protein	http://www.genome.jp/dbget-bin/www_bget?cal:CaO19.13643		-//-
W5Q_00631	AJJF01000001.1	-	1384922	1386319	1398	1870	1972	1795	1377	1284	1114	75.3879	75.0334	74.9764	121.45	118.284	127.76	75.1326	122.498	1786.3	1312.89	0.44422	0.00088595	0.0017881	UP	--	--	--	--	--	--	monocarboxylate porter	http://www.genome.jp/dbget-bin/www_bget?cal:CaO19.13642		sp|Q08268|MCH4_YEAST Probable transporter MCH4 OS=Saccharomyces cerevisiae (strain ATCC 204508 / S288c) GN=MCH4 PE=1 SV=1//5.14075e-107
W5Q_00632	AJJF01000001.1	-	1386614	1393444	6831	1115	1109	981	3430	3191	2704	9.19936	8.63579	8.38595	61.9128	60.1602	63.466	8.74037	61.8463	4406.4	746.129	2.5621	2.3087e-81	2.8344e-79	UP	--	--	--	--	--	--	BPH1; similar to Beige Protein; contains Beach and WD40 domains	http://www.genome.jp/dbget-bin/www_bget?cal:CaO19.13640		sp|P25356|BPH1_YEAST Beige protein homolog 1 OS=Saccharomyces cerevisiae (strain ATCC 204508 / S288c) GN=BPH1 PE=1 SV=2//1.14429e-155
W5Q_00633	AJJF01000001.1	-	1394009	1398127	4119	1430	1498	1487	2362	2082	1754	19.5664	19.3453	21.0808	70.7064	65.0962	68.2741	19.9975	68.0256	2920.42	1030.11	1.5034	2.0142e-30	3.0255e-29	UP	--	--	--	--	--	--	UBP12; potential ubiquitin-specific protease similar to S. cerevisiae UBP12 (YJL197W); K11835 ubiquitin carboxyl-terminal hydrolase 4/11/15 [EC:3.4.19.12]	http://www.genome.jp/dbget-bin/www_bget?cal:CaO19.6260		sp|P39538|UBP12_YEAST Ubiquitin carboxyl-terminal hydrolase 12 OS=Saccharomyces cerevisiae (strain ATCC 204508 / S288c) GN=UBP12 PE=1 SV=1//2.19748e-64
W5Q_00634	AJJF01000001.1	-	1398826	1399950	1125	1380	1388	1254	620	631	485	69.1343	65.6284	65.0897	67.9532	72.2343	69.1206	66.6175	69.7694	819.454	936.694	-0.19291	0.15443	0.20454	FALSE	--	--	--	--	--	--	--	--		--
W5Q_00635	AJJF01000001.1	+	1401992	1408372	6381	4328	4130	4006	10750	8365	6810	38.2266	34.4283	36.6598	207.726	168.828	171.111	36.4382	182.555	12120.4	2907.1	2.0598	1.7468e-59	9.6968e-58	UP	--	--	--	--	--	--	GLT1; likely glutamate synthase similar to S. cerevisiae GLT1 (YDL171C); K00264 glutamate synthase (NADPH/NADH) [EC:1.4.1.13 1.4.1.14]	http://www.genome.jp/dbget-bin/www_bget?cal:CaO19.13636		sp|Q9C102|GLT1_SCHPO Putative glutamate synthase [NADPH] OS=Schizosaccharomyces pombe (strain 972 / ATCC 24843) GN=glt1 PE=2 SV=1//0
W5Q_00636	AJJF01000001.1	+	1408632	1409945	1314	227	266	179	461	313	297	9.73638	10.7681	7.95472	43.259	30.6772	36.2393	9.48642	36.7252	501.396	155.553	1.6885	5.301e-18	3.8282e-17	UP	--	--	--	--	--	--	similar to S. cerevisiae YGR117C	http://www.genome.jp/dbget-bin/www_bget?cal:CaO19.13634		sp|P53270|YG32_YEAST Uncharacterized protein YGR117C OS=Saccharomyces cerevisiae (strain ATCC 204508 / S288c) GN=YGR117C PE=1 SV=1//3.89964e-21
W5Q_00637	AJJF01000001.1	+	1411069	1412106	1038	1656	1650	1443	4741	2764	2911	89.9146	84.5554	81.1776	563.175	342.932	449.638	85.2159	451.915	4865.6	1105.33	2.1381	5.5064e-12	2.5603e-11	UP	--	--	--	--	--	--	ANT1; mitochondrial carrier family protein similar to S. cerevisiae ANT1 (YPR128C) oleic acid-inducible peroxisomal adenine nucleotide transporter protein; growth on medium-chain fatty acids	http://www.genome.jp/dbget-bin/www_bget?cal:CaO19.13633		sp|Q06497|ANT1_YEAST Peroxisomal adenine nucleotide transporter 1 OS=Saccharomyces cerevisiae (strain ATCC 204508 / S288c) GN=ANT1 PE=1 SV=1//1.00433e-66
W5Q_00638	AJJF01000001.1	+	1412791	1413228	438	53689	55622	50337	6980	7044	4812	6908.41	6755.03	6710.9	1964.95	2071.15	1761.45	6791.45	1932.52	8834.52	37179.9	-2.0733	3.401e-61	1.992e-59	DOWN	--	--	--	--	--	--	RPS23; likely cytosolic ribosomal protein similar to S. cerevisiae RPS23A (YGR118W) and RPS23B (YPR132W) small subunit protein S23; K02973 small subunit ribosomal protein S23e	http://www.genome.jp/dbget-bin/www_bget?cal:CaO19.13632		sp|Q6YIA3|RS23_SACU7 40S ribosomal protein S23 OS=Saccharomyces uvarum (strain ATCC 76518 / CBS 7001 / CLIB 283 / NBRC 10550 / MCYC 623 / NCYC 2669 / NRRL Y-11845) GN=RPS23A PE=3 SV=1//5.98959e-96
W5Q_00639	AJJF01000001.1	-	1413587	1414789	1203	1708	1823	1499	625	450	370	80.0183	80.6076	72.7618	64.0597	48.1741	49.3122	77.7959	53.8487	673.331	1169.14	-0.79606	1.6096e-08	5.6397e-08	DOWN	--	--	--	--	--	--	similar to S. cerevisiae YPR133C; K17498 transcription factor SPN1	http://www.genome.jp/dbget-bin/www_bget?cal:CaO19.13630		sp|Q5AAR0|IWS1_CANAL Transcription factor IWS1 OS=Candida albicans (strain SC5314 / ATCC MYA-2876) GN=IWS1 PE=3 SV=1//0
W5Q_00640	AJJF01000001.1	+	1415477	1416520	1044	4822	5243	4558	2141	1681	1312	260.312	267.137	254.942	252.864	207.364	201.489	260.797	220.572	2396.04	3402.44	-0.50592	0.00011185	0.00025639	DOWN	--	--	--	--	--	--	SCD6; Multicopy suppressor of clathrin deficiency; K18749 protein LSM14	http://www.genome.jp/dbget-bin/www_bget?cal:CaO19.13628		sp|P45978|SCD6_YEAST Protein SCD6 OS=Saccharomyces cerevisiae (strain ATCC 204508 / S288c) GN=SCD6 PE=1 SV=1//5.85253e-12
W5Q_00641	AJJF01000001.1	-	1416835	1419261	2427	41	50	24	187	326	221	0.952097	1.09586	0.577443	9.50041	17.2987	14.5996	0.875133	13.7996	351.803	26.46	3.7329	2.4795e-10	1.0219e-09	UP	--	--	--	--	--	--	HAK1; likely potassium transporter similar to D.occidentalis HAK1 (AAB17122) high affinity potassium transporter; K03549 KUP system potassium uptake protein	http://www.genome.jp/dbget-bin/www_bget?cal:CaO19.13627		sp|P50505|HAK1_SCHOC High affinity potassium transporter OS=Schwanniomyces occidentalis GN=HAK1 PE=3 SV=2//0
W5Q_00642	AJJF01000001.1	-	1421017	1421718	702	79	68	65	21	33	23	6.34245	5.1526	5.40684	3.68852	6.05402	5.25302	5.63396	4.99852	36.8184	49.4407	-0.42527	0.16836	0.22097	FALSE	--	--	--	--	--	--	--	--		--
W5Q_00643	AJJF01000001.1	+	1422358	1424973	2616	436	462	442	239	287	157	9.39325	9.39418	9.86625	11.265	14.129	9.62233	9.55123	11.6721	319.34	312.407	0.031667	0.81972	0.85943	FALSE	--	--	--	--	--	--	--	--		--
W5Q_00644	AJJF01000001.1	-	1425200	1425343	144	2556	2805	2562	1149	1135	976	1000.38	1036.16	1038.92	983.848	1015.08	1086.69	1025.15	1028.54	1545.98	1845.31	-0.25534	0.039996	0.060764	FALSE	--	--	--	--	--	--	--	--		--
W5Q_00645	AJJF01000001.1	+	1425673	1426239	567	1488	1637	1312	579	484	418	147.906	153.575	135.12	125.912	109.933	118.198	145.534	118.014	696.988	1030.71	-0.56443	4.4677e-05	0.00010831	DOWN	--	--	--	--	--	--	NAT3; potential N-acetyl tranferase (GNAT family) similar to S. cerevisiae NAT3 (YPR131C) co-translational N-terminal peptidyl-methionine acetyltransferase; K17972 N-terminal acetyltransferase B complex catalytic subunit [EC:2.3.1.88]	http://www.genome.jp/dbget-bin/www_bget?cal:CaO19.13624		sp|Q06504|NAT3_YEAST N-terminal acetyltransferase B complex catalytic subunit NAT3 OS=Saccharomyces cerevisiae (strain ATCC 204508 / S288c) GN=NAT3 PE=1 SV=2//1.19982e-59
W5Q_00646	AJJF01000001.1	+	1426740	1428440	1701	3399	4102	2878	1787	1596	1318	112.62	128.276	98.7993	129.536	120.836	124.231	113.232	124.868	2214.07	2404.12	-0.11881	0.33508	0.40286	FALSE	--	--	--	--	--	--	--	--		--
W5Q_00647	AJJF01000001.1	+	1429158	1431479	2322	1134	1383	1131	555	389	342	27.5244	31.6822	28.4425	29.4714	21.5752	23.6147	29.2164	24.8871	600.546	847.531	-0.49699	0.00062112	0.0012799	DOWN	--	--	--	--	--	--	IFH1; Effects pre-rRNA processing machinery.	http://www.genome.jp/dbget-bin/www_bget?cal:CaO19.13622		-//-
W5Q_00648	AJJF01000001.1	+	1431730	1434792	3063	283	268	254	324	266	240	5.20723	4.65417	4.84233	13.0427	11.1841	12.5627	4.90124	12.2632	391.201	187.675	1.0597	1.7087e-10	7.1364e-10	UP	--	--	--	--	--	--	VPS34; phosphatidylinositol 3-kinase; K00914 phosphatidylinositol 3-kinase [EC:2.7.1.137]	http://www.genome.jp/dbget-bin/www_bget?cal:CaO19.13621		sp|Q92213|VPS34_CANAX Phosphatidylinositol 3-kinase VPS34 OS=Candida albicans GN=VPS34 PE=3 SV=1//0
W5Q_00649	AJJF01000001.1	+	1435786	1436745	960	446	396	405	234	215	126	26.1837	21.9421	24.6349	30.0549	28.8426	21.0435	24.2536	26.647	266.595	291.18	-0.12726	0.59521	0.6589	FALSE	--	--	--	--	--	--	--	--		--
W5Q_00650	AJJF01000001.1	+	1437265	1438848	1584	799	973	809	324	320	231	28.4288	32.6748	29.8236	25.2209	26.0173	23.3817	30.3091	24.8733	411.138	599.843	-0.54496	0.00027671	0.00059761	DOWN	--	--	--	--	--	--	CYK3; similar to S. cerevisiae CYK3 (YDL117W) bud neck actin ring protein involved in CYtoKinesis	http://www.genome.jp/dbget-bin/www_bget?cal:CaO19.13620		sp|Q07533|CYK3_YEAST Cytokinesis protein 3 OS=Saccharomyces cerevisiae (strain ATCC 204508 / S288c) GN=CYK3 PE=1 SV=1//4.09302e-83
W5Q_00651	AJJF01000001.1	+	1439206	1440237	1032	429	479	367	324	218	187	23.4285	24.6894	20.766	38.7111	27.2047	29.0523	22.9613	31.656	339.291	295.909	0.19737	0.18236	0.23724	FALSE	--	--	--	--	--	--	--	--		--
W5Q_00652	AJJF01000001.1	-	1440271	1441473	1203	336	352	248	132	130	64	15.7413	15.5644	12.038	13.5294	13.917	8.52968	14.4479	11.992	150.454	216.94	-0.52798	0.032165	0.049527	DOWN	--	--	--	--	--	--	potential FAD-dependent oxidoreductase; similar to several predicted dehydrogenases	http://www.genome.jp/dbget-bin/www_bget?cal:CaO19.6238		sp|Q9H9P8|L2HDH_HUMAN L-2-hydroxyglutarate dehydrogenase, mitochondrial OS=Homo sapiens GN=L2HGDH PE=1 SV=3//6.817e-26
W5Q_00653	AJJF01000001.1	+	1443917	1444627	711	1567	1832	1524	1174	1099	1000	124.213	137.06	125.165	203.596	199.065	225.501	128.813	209.387	1553.09	1144.27	0.44072	0.0013387	0.0026264	UP	--	--	--	--	--	--	CDC422; one of two genes similar to S. cerevisiae CDC42 (YLR229C) rho family small monomeric GTPase; signal transduction; K07975 Rho family, other	http://www.genome.jp/dbget-bin/www_bget?cal:CaO19.13617		sp|Q6RUV5|RAC1_RAT Ras-related C3 botulinum toxin substrate 1 OS=Rattus norvegicus GN=Rac1 PE=1 SV=1//4.40408e-83
W5Q_00654	AJJF01000001.1	-	1445266	1445895	630	1685	1755	1659	498	510	445	150.739	148.181	153.771	97.4674	104.255	113.25	150.897	104.991	690.739	1188.52	-0.78295	6.623e-09	2.4147e-08	DOWN	--	--	--	--	--	--	Hydrophilin family; K14789 nucleolar protein 6	http://www.genome.jp/dbget-bin/www_bget?cal:CaO19.13616		sp|Q07623|NOP6_YEAST Nucleolar protein 6 OS=Saccharomyces cerevisiae (strain ATCC 204508 / S288c) GN=NOP6 PE=1 SV=1//1.02066e-28
W5Q_00655	AJJF01000001.1	+	1446124	1446510	387	200	210	212	115	135	139	29.1264	28.8644	31.9884	36.6402	44.9252	57.5867	29.9931	46.384	187.789	145.175	0.37132	0.19289	0.24967	FALSE	--	--	--	--	--	--	--	--		--
W5Q_00656	AJJF01000001.1	-	1446663	1448267	1605	1346	1261	1285	858	867	677	47.2647	41.7922	46.7515	65.9148	69.5682	67.6289	45.2695	67.704	1134.4	908.681	0.32009	0.018955	0.030635	UP	--	--	--	--	--	--	similar to S. cerevisiae YNL182C; K14829 pre-rRNA-processing protein IPI3	http://www.genome.jp/dbget-bin/www_bget?cal:CaO19.6234		sp|Q5AB15|IPI3_CANAL Pre-rRNA-processing protein IPI3 OS=Candida albicans (strain SC5314 / ATCC MYA-2876) GN=IPI3 PE=3 SV=2//0
W5Q_00657	AJJF01000001.1	+	1448276	1449800	1525	1585	1607	1486	995	805	630	58.5769	56.0533	56.9005	80.4496	67.9818	66.2353	57.1769	71.5556	1135.89	1089.96	0.059549	0.57879	0.6425	FALSE	--	--	--	--	--	--	--	--		--
W5Q_00658	AJJF01000001.1	+	1450964	1453477	2514	2523	2916	2238	1580	1189	1005	56.5613	61.6988	51.9831	77.493	60.9093	64.0943	56.7477	67.4988	1764.99	1781.59	-0.013508	0.98368	0.99475	FALSE	--	--	--	--	--	--	--	--		--
W5Q_00659	AJJF01000001.1	-	1453725	1454156	432	1445	1653	1355	656	670	522	188.517	203.537	183.157	187.237	199.737	193.734	191.737	193.569	873.081	1034.77	-0.24513	0.064744	0.093597	FALSE	--	--	--	--	--	--	--	--		--
W5Q_00660	AJJF01000001.1	+	1454436	1455611	1176	941	999	990	809	725	658	45.0972	45.1869	49.1581	84.8226	79.3958	89.7092	46.4807	84.6425	1037.85	683.591	0.6024	1.6685e-05	4.2489e-05	UP	--	--	--	--	--	--	RAI1; similar to S. cerevisiae RAI1 which enhances function of nuclear exonuclease Rat1; K14845 RAT1-interacting protein	http://www.genome.jp/dbget-bin/www_bget?cal:CaO19.13610		sp|Q5AAT0|DXO_CANAL Decapping nuclease RAI1 OS=Candida albicans (strain SC5314 / ATCC MYA-2876) GN=RAI1 PE=1 SV=3//0
W5Q_00661	AJJF01000001.1	+	1457202	1458659	1458	11618	13281	9967	30245	17428	15942	449.098	484.538	399.185	2557.8	1539.42	1753.09	444.274	1950.1	29472	8088.07	1.8655	2.9162e-08	9.9718e-08	UP	--	--	--	--	--	--	CTA1; Catalase A; K03781 catalase [EC:1.11.1.6]	http://www.genome.jp/dbget-bin/www_bget?cal:CaO19.13609		sp|O13289|CATA_CANAL Peroxisomal catalase OS=Candida albicans (strain SC5314 / ATCC MYA-2876) GN=CTA1 PE=2 SV=4//0
W5Q_00662	AJJF01000001.1	+	1459391	1460383	993	1352	1534	1296	642	632	533	76.7352	82.1733	76.212	79.718	81.9662	86.059	78.3735	82.5811	855.892	972.406	-0.18413	0.15447	0.20455	FALSE	--	--	--	--	--	--	--	--		--
W5Q_00663	AJJF01000001.1	-	1461065	1461358	294	828	922	852	375	363	290	158.727	166.816	169.223	157.273	159.011	158.15	164.922	158.145	485.132	606.148	-0.32129	0.027522	0.043054	DOWN	--	--	--	--	--	--	--	--		sp|Q02771|PT117_YEAST Protein PET117, mitochondrial OS=Saccharomyces cerevisiae (strain ATCC 204508 / S288c) GN=PET117 PE=3 SV=1//3.7811e-11
W5Q_00664	AJJF01000001.1	+	1463124	1465178	2055	1127	1287	1067	879	657	573	30.9086	33.3136	30.3194	52.7409	41.1737	44.7055	31.5138	46.2067	987.628	809.09	0.28767	0.030372	0.047016	UP	--	--	--	--	--	--	similar to S. cerevisiae PHO85 cyclins PCL6 and PCL7; regulation of glycogen metabolism	http://www.genome.jp/dbget-bin/www_bget?cal:CaO19.13605		sp|P40186|PCL7_YEAST PHO85 cyclin-7 OS=Saccharomyces cerevisiae (strain ATCC 204508 / S288c) GN=PCL7 PE=1 SV=3//1.60463e-35
W5Q_00665	AJJF01000001.1	+	1466569	1468062	1494	68	77	62	224	180	176	2.56522	2.74154	2.42331	18.4871	15.5163	18.8878	2.57669	17.6304	274.301	48.0862	2.5121	2.2436e-34	4.1041e-33	UP	--	--	--	--	--	--	RSB14; one of four genes similar to S. cerevisiae RSB1 (YOR049C) phospholipid-translocating ATPase involved in fatty acid transport	http://www.genome.jp/dbget-bin/www_bget?cal:CaO19.13604		sp|C8ZI10|RSB1_YEAS8 Sphingoid long-chain base transporter RSB1 OS=Saccharomyces cerevisiae (strain Lalvin EC1118 / Prise de mousse) GN=RSB1 PE=3 SV=1//3.50512e-42
W5Q_00666	AJJF01000001.1	-	1468293	1468496	204	59	59	61	308	439	367	16.3001	15.3843	17.4609	186.162	277.141	288.439	16.3817	250.581	535.811	41.8013	3.6801	9.9899e-16	6.1087e-15	UP	--	--	--	--	--	--	--	--		-//-
W5Q_00667	AJJF01000001.1	-	1469036	1472086	2829	104	91	110	29	40	21	2.07189	1.71105	2.27053	1.26397	1.82093	1.19016	2.01783	1.42502	42.2355	71.4584	-0.75865	0.0097128	0.016575	DOWN	--	--	--	--	--	--	SPO22; similar to meiosis-specific phospholipase A2-like gene	http://www.genome.jp/dbget-bin/www_bget?cal:CaO19.13603		sp|P40511|SPO22_YEAST Sporulation-specific protein 22 OS=Saccharomyces cerevisiae (strain ATCC 204508 / S288c) GN=SPO22 PE=3 SV=2//1.54378e-40
W5Q_00668	AJJF01000001.1	-	1472324	1473134	369	25478	26468	22502	2946	3166	2329	3891.4	3815.48	3560.92	984.412	1104.97	1011.96	3755.93	1033.78	3985.04	17316.5	-2.1195	2.134e-63	1.3901e-61	DOWN	--	--	--	--	--	--	--	--		sp|P40525|RL34B_YEAST 60S ribosomal protein L34-B OS=Saccharomyces cerevisiae (strain ATCC 204508 / S288c) GN=RPL34B PE=1 SV=1//1.18243e-61
W5Q_00669	AJJF01000001.1	-	1473496	1474133	471	2460	2131	2693	651	768	548	294.362	240.667	333.874	170.424	209.994	186.543	289.634	188.987	930.927	1708.12	-0.87567	7.8391e-05	0.00018338	DOWN	--	--	--	--	--	--	--	--		sp|P40185|MMF1_YEAST Protein MMF1, mitochondrial OS=Saccharomyces cerevisiae (strain ATCC 204508 / S288c) GN=MMF1 PE=1 SV=1//2.37436e-44
W5Q_00670	AJJF01000001.1	-	1474344	1477040	2697	3062	3097	2705	1381	1337	1149	63.9869	61.0823	58.5671	63.1369	63.8436	68.3058	61.2121	65.0954	1832.08	2062.97	-0.17124	0.15796	0.20874	FALSE	--	--	--	--	--	--	--	--		--
W5Q_00671	AJJF01000001.1	-	1477354	1478709	1356	220	201	203	189	120	115	9.14387	7.88481	8.74186	17.1859	11.3969	13.5974	8.59018	14.0601	197.92	145.666	0.44225	0.014629	0.024183	UP	--	--	--	--	--	--	one of two possible membrane protein genes similar to same A. thaliana gene (BAA97377); see CaP19.5205	http://www.genome.jp/dbget-bin/www_bget?cal:CaO19.13600		-//-
W5Q_00672	AJJF01000001.1	+	1479506	1483303	3798	2731	3112	2491	1992	1729	1202	40.526	43.5852	38.2989	64.6703	58.6282	50.742	40.8034	58.0135	2295.14	1935.73	0.2457	0.040428	0.061291	FALSE	--	--	--	--	--	--	--	--		--
W5Q_00673	AJJF01000001.1	-	1483602	1486838	3237	2794	3212	2291	2532	1713	1608	48.6464	52.7822	41.3285	96.4476	68.1525	79.6456	47.5857	81.4152	2738.01	1922.8	0.50992	0.0015376	0.002989	UP	--	--	--	--	--	--	ATH1; Vacuolar acid trehalase (alpha, alpha-trehalase)	http://www.genome.jp/dbget-bin/www_bget?cal:CaO19.13595		sp|Q5AAU5|ATC1_CANAL Cell wall acid trehalase ATC1 OS=Candida albicans (strain SC5314 / ATCC MYA-2876) GN=ATC1 PE=1 SV=1//0
W5Q_00674	AJJF01000001.1	-	1487829	1487939	111	7	6	4	3	10	4	3.5542	2.8753	2.10428	3.33249	11.6023	5.77771	2.8446	6.90416	8.10537	3.93967	1.0408	0.2371	0.29902	FALSE	--	--	--	--	--	--	--	--		--
W5Q_00675	AJJF01000001.1	+	1488619	1489521	903	4105	4458	3946	1805	1489	1090	256.208	262.607	255.174	246.468	212.361	193.534	257.997	217.454	2044.22	2911.62	-0.51027	0.0001152	0.00026369	DOWN	--	--	--	--	--	--	SUI2; similar to S. cerevisiae SUI2 (YJR007W) translation initiation factor eIF2 alpha subunit; K03237 translation initiation factor 2 subunit 1	http://www.genome.jp/dbget-bin/www_bget?cal:CaO19.13594		sp|P20459|IF2A_YEAST Eukaryotic translation initiation factor 2 subunit alpha OS=Saccharomyces cerevisiae (strain ATCC 204508 / S288c) GN=SUI2 PE=1 SV=1//1.33225e-150
W5Q_00676	AJJF01000001.1	-	1489676	1491331	1656	924	1095	1062	1470	1327	1243	31.447	35.1729	37.4483	109.453	103.199	120.345	34.6894	110.999	1916.85	718.392	1.4159	1.8875e-25	2.1518e-24	UP	--	--	--	--	--	--	PTE99; Putative targeted effector protein	http://www.genome.jp/dbget-bin/www_bget?cal:CaO19.13592		sp|Q5HZV9|PP1R7_RAT Protein phosphatase 1 regulatory subunit 7 OS=Rattus norvegicus GN=Ppp1r7 PE=1 SV=1//5.77731e-11
W5Q_00677	AJJF01000001.1	-	1491567	1493000	1434	638	727	725	1496	1237	1201	25.0749	26.9675	29.5227	128.633	111.093	134.28	27.1883	124.669	1862.39	487.635	1.9333	1.9961e-44	5.8456e-43	UP	--	--	--	--	--	--	mono-carboxylate transporter	http://www.genome.jp/dbget-bin/www_bget?cal:CaO19.6209		sp|P36032|MCH2_YEAST Probable transporter MCH2 OS=Saccharomyces cerevisiae (strain ATCC 204508 / S288c) GN=MCH2 PE=1 SV=2//1.31477e-111
W5Q_00678	AJJF01000001.1	-	1493462	1493577	116	2	6	6	9	13	20	0.971715	2.75136	3.02037	9.56654	14.4329	27.6433	2.24782	17.2142	20.9351	3.26375	2.6813	0.0064722	0.011376	UP	--	--	--	--	--	--	--	--		-//-
W5Q_00679	AJJF01000001.1	+	1494311	1496590	2280	477	510	530	899	830	596	11.791	11.8984	13.574	48.6178	46.8824	41.9112	12.4212	45.8038	1088.8	354.275	1.6198	4.6804e-30	6.9007e-29	UP	--	--	--	--	--	--	MEF2; Mitochondrial elongation factor G-like protein; K02355 elongation factor G	http://www.genome.jp/dbget-bin/www_bget?cal:CaO19.6208		sp|Q5AAV3|RRF2M_CANAL Ribosome-releasing factor 2, mitochondrial OS=Candida albicans (strain SC5314 / ATCC MYA-2876) GN=MEF2 PE=3 SV=1//0
W5Q_00680	AJJF01000001.1	+	1496926	1497882	957	240	273	262	25	33	26	14.134	15.1742	15.9866	3.22106	4.44088	4.35592	15.0983	4.00595	40.1495	180.676	-2.1699	1.038e-19	8.4741e-19	DOWN	--	--	--	--	--	--	weak similarity to S. pombe SPAC23G3.07c	http://www.genome.jp/dbget-bin/www_bget?cal:CaO19.13586		-//-
W5Q_00681	AJJF01000001.1	-	1497992	1500928	2937	603	642	637	694	575	477	11.5713	11.6275	12.6649	29.1357	25.2134	26.0395	11.9546	26.7962	819.586	439.094	0.90036	2.6404e-10	1.0861e-09	UP	--	--	--	--	--	--	PUT3; transcription activator involved in proline utilization; potential fungal Zn(2)-Cys(6) binuclear cluster domain; K09248 proline utilization trans-activator	http://www.genome.jp/dbget-bin/www_bget?cal:CaO19.13584		sp|P25502|PUT3_YEAST Proline utilization trans-activator OS=Saccharomyces cerevisiae (strain ATCC 204508 / S288c) GN=PUT3 PE=1 SV=1//1.13601e-166
W5Q_00682	AJJF01000001.1	-	1501768	1502877	1110	2577	2245	2556	735	652	539	130.845	107.584	134.464	81.646	75.647	77.8546	124.298	78.3825	906.866	1726.49	-0.92888	1.5856e-09	6.131e-09	DOWN	--	--	--	--	--	--	RBT4; Repressed by TUP1 protein 4; similar to S. cerevisiae PRY1 (YJL079C) plant pathogenesis-related protein; match to SCP-like extracellular protein	http://www.genome.jp/dbget-bin/www_bget?cal:CaO19.13583		sp|Q5AB48|RBT4_CANAL Secreted protein RBT4 OS=Candida albicans (strain SC5314 / ATCC MYA-2876) GN=RBT4 PE=1 SV=2//0
W5Q_00683	AJJF01000001.1	-	1506064	1507017	954	45	34	51	15	18	9	2.65847	1.89577	3.12169	1.93871	2.42991	1.51256	2.55864	1.9604	19.5581	30.5889	-0.64524	0.14338	0.19137	FALSE	--	--	--	--	--	--	--	--		--
W5Q_00684	AJJF01000001.1	-	1508692	1510851	2160	523	536	467	440	316	288	13.6463	13.1998	12.625	25.1171	18.8408	21.3775	13.157	21.7785	489.078	355.127	0.46173	0.0020259	0.0038758	UP	--	--	--	--	--	--	HCS1; helicase	http://www.genome.jp/dbget-bin/www_bget?cal:CaO19.13579		sp|P34243|HCS1_YEAST DNA polymerase alpha-associated DNA helicase A OS=Saccharomyces cerevisiae (strain ATCC 204508 / S288c) GN=HCS1 PE=1 SV=1//2.29935e-161
W5Q_00685	AJJF01000001.1	-	1511640	1512158	312	2437	2714	2308	500	423	318	440.218	462.711	431.965	197.6	174.603	163.415	444.965	178.539	580.139	1734.68	-1.5802	3.0429e-30	4.5282e-29	DOWN	--	--	--	--	--	--	--	--		sp|Q2V2P4|YI156_YEAST Uncharacterized protein YIL156W-B OS=Saccharomyces cerevisiae (strain ATCC 204508 / S288c) GN=YIL156W-B PE=3 SV=1//2.42755e-11
W5Q_00686	AJJF01000001.1	-	1513795	1515444	1650	277	286	221	1363	1182	881	9.46156	9.22013	7.82124	101.855	92.2572	85.6072	8.83431	93.2398	1602.75	182.029	3.1383	1.2072e-99	2.2666e-97	UP	--	--	--	--	--	--	DHH1; RNA helicase of DEAD box family; K12614 ATP-dependent RNA helicase DDX6/DHH1 [EC:3.6.4.13]	http://www.genome.jp/dbget-bin/www_bget?cal:CaO19.13577		sp|Q5AAW3|DHH1_CANAL ATP-dependent RNA helicase DHH1 OS=Candida albicans (strain SC5314 / ATCC MYA-2876) GN=DHH1 PE=3 SV=1//0
W5Q_00687	AJJF01000001.1	+	1517165	1517731	567	785	778	649	469	384	383	78.0286	72.988	66.8389	101.991	87.2198	108.301	72.6185	99.1706	585.74	514.382	0.18742	0.23337	0.29514	FALSE	--	--	--	--	--	--	--	--		--
W5Q_00688	AJJF01000001.1	-	1517976	1520210	2235	1132	1143	1035	1164	1167	967	28.5454	27.2034	27.0415	64.2164	67.245	69.3693	27.5968	66.9436	1561.93	770.903	1.0187	7.5203e-14	4.0344e-13	UP	--	--	--	--	--	--	RNH70; likely exonuclease similar to S. pombe SPAC637.09 and to S. cerevisiae RNH70 (YGR276C) Ribonuclease H; K14570 RNA exonuclease 1 [EC:3.1.-.-]	http://www.genome.jp/dbget-bin/www_bget?cal:CaO19.13575		sp|O94443|YFE9_SCHPO Uncharacterized exonuclease C637.09 OS=Schizosaccharomyces pombe (strain 972 / ATCC 24843) GN=SPAC637.09 PE=3 SV=2//4.90816e-67
W5Q_00689	AJJF01000001.1	-	1520681	1521622	942	82	97	49	81	63	65	4.90603	5.47741	3.03747	10.6024	8.61304	11.0632	4.47364	10.0929	98.9832	52.5127	0.91452	0.00037438	0.00079351	UP	--	--	--	--	--	--	hypothetical protein	http://www.genome.jp/dbget-bin/www_bget?cal:CaO19.13574		-//-
W5Q_00690	AJJF01000001.1	+	1522086	1525871	3786	1313	1514	1300	1505	1363	1035	19.5457	21.2716	20.0507	49.0147	46.3641	43.8307	20.2893	46.4032	1831.36	959.896	0.93197	1.5171e-12	7.3819e-12	UP	--	--	--	--	--	--	TAF145; TFIID subunit (TBP-associated factor); K03125 transcription initiation factor TFIID subunit 1	http://www.genome.jp/dbget-bin/www_bget?cal:CaO19.13573		sp|P46677|TAF1_YEAST Transcription initiation factor TFIID subunit 1 OS=Saccharomyces cerevisiae (strain ATCC 204508 / S288c) GN=TAF1 PE=1 SV=1//1.14512e-31
W5Q_00691	AJJF01000001.1	+	1530827	1532650	1824	13057	14082	12609	3056	3739	2994	403.446	410.671	403.667	206.585	263.996	263.175	405.928	244.586	4668.19	9254.09	-0.98723	4.6814e-16	2.9387e-15	DOWN	--	--	--	--	--	--	GAP31; one of seven likely amino acid permease genes similar to S. cerevisiae GAP1 (YKR039W) general amino acid permease; K16261 yeast amino acid transporter	http://www.genome.jp/dbget-bin/www_bget?cal:CaO19.4456		sp|P19145|GAP1_YEAST General amino-acid permease GAP1 OS=Saccharomyces cerevisiae (strain ATCC 204508 / S288c) GN=GAP1 PE=1 SV=2//8.78821e-157
W5Q_00692	AJJF01000001.1	-	1532835	1534640	1806	939	964	875	545	509	372	29.3032	28.3932	28.2916	37.2091	36.2967	33.0251	28.6627	35.5103	668.75	647.009	0.047679	0.69572	0.75025	FALSE	--	--	--	--	--	--	--	--		--
W5Q_00693	AJJF01000001.1	-	1535325	1538459	3135	1911	1897	2017	2838	2774	2213	34.355	32.1873	37.5695	111.621	113.956	113.178	34.704	112.918	3694.13	1361.09	1.4405	1.0602e-28	1.4463e-27	UP	--	--	--	--	--	--	translation elongation factor EF4; K14536 ribosome assembly protein 1 [EC:3.6.5.-]	http://www.genome.jp/dbget-bin/www_bget?cal:CaO19.4451		sp|O74945|RIA1_SCHPO Ribosome assembly protein 1 OS=Schizosaccharomyces pombe (strain 972 / ATCC 24843) GN=ria1 PE=3 SV=1//0
W5Q_00694	AJJF01000001.1	+	1538654	1538896	243	282	297	243	158	164	138	65.4049	65.0137	58.3939	80.1717	86.9169	91.0524	62.9375	86.047	218.38	191.048	0.1929	0.3313	0.39899	FALSE	--	--	--	--	--	--	--	--		--
W5Q_00695	AJJF01000001.1	-	1539041	1539247	207	1867	2261	2550	2703	3253	2357	508.325	581.012	719.345	1610.08	2023.86	1825.61	602.894	1819.85	3940.75	1562.2	1.3349	6.5574e-10	2.6095e-09	UP	--	--	--	--	--	--	--	--		-//-
W5Q_00696	AJJF01000001.1	-	1540577	1542277	1701	817	827	742	554	564	433	27.0698	25.8616	25.4722	40.1584	42.7014	40.8133	26.1346	41.2243	732.093	555.599	0.39798	0.0058293	0.010346	UP	--	--	--	--	--	--	similar to putative transcription factor; potential fungal Zn(2)-Cys(6) binuclear cluster domain	http://www.genome.jp/dbget-bin/www_bget?cal:CaO19.4450		sp|Q59WB9|GSM1_CANAL Glucose starvation modulator protein 1 OS=Candida albicans (strain SC5314 / ATCC MYA-2876) GN=ZCF23 PE=3 SV=1//0
W5Q_00697	AJJF01000001.1	+	1544567	1545313	747	1589	1608	1710	1472	1351	1148	119.887	114.504	133.673	242.973	232.917	246.399	122.688	240.763	1875.53	1146.57	0.70997	7.2763e-08	2.399e-07	UP	--	--	--	--	--	--	LYS7; copper chaperone; lysine biosynthesis	http://www.genome.jp/dbget-bin/www_bget?cal:CaO19.4449		sp|Q6BK66|CCS1_DEBHA Superoxide dismutase 1 copper chaperone OS=Debaryomyces hansenii (strain ATCC 36239 / CBS 767 / JCM 1990 / NBRC 0083 / IGC 2968) GN=CCS1 PE=3 SV=2//4.6866e-132
W5Q_00698	AJJF01000001.1	+	1546105	1548570	2466	1467	1622	1363	1053	968	809	33.5277	34.9875	32.2753	52.6509	50.5533	52.5986	33.5968	51.9342	1335.54	1035.14	0.36759	0.0066893	0.011719	UP	--	--	--	--	--	--	weak similarity to adenylate cyclases	http://www.genome.jp/dbget-bin/www_bget?cal:CaO19.4448		sp|O94294|SOG2_SCHPO Leucine-rich repeat-containing protein sog2 OS=Schizosaccharomyces pombe (strain 972 / ATCC 24843) GN=sog2 PE=1 SV=1//2.15507e-06
W5Q_00699	AJJF01000001.1	+	1549274	1550173	900	2826	2943	2270	592	532	387	176.969	173.941	147.282	81.1054	76.1265	68.9425	166.064	75.3915	707.182	1866.38	-1.4001	7.5051e-25	8.2566e-24	DOWN	--	--	--	--	--	--	YMC1; one of three likely mitochondrial carrier genes similar to S. cerevisiae YMC1 (YPR058W) and YMC2 (YBR104W) putative mitochondrial inner membrane transporters; K15109 solute carrier family 25 (mitochondrial carnitine/acylcarnitine transporter), member 20/29	http://www.genome.jp/dbget-bin/www_bget?cal:CaO19.4447		sp|P32331|YMC1_YEAST Carrier protein YMC1, mitochondrial OS=Saccharomyces cerevisiae (strain ATCC 204508 / S288c) GN=YMC1 PE=3 SV=2//6.49924e-116
W5Q_00700	AJJF01000001.1	-	1550284	1552026	1743	1447	1636	1310	711	482	484	46.7884	49.9276	43.8875	50.2971	35.6137	44.5212	46.8679	43.4773	787.497	1020.39	-0.37377	0.0070582	0.012332	DOWN	--	--	--	--	--	--	ammonia permease	http://www.genome.jp/dbget-bin/www_bget?cal:CaO19.4446		sp|Q9C0V1|AMT1_SCHPO Ammonium transporter 1 OS=Schizosaccharomyces pombe (strain 972 / ATCC 24843) GN=amt1 PE=3 SV=1//1.11422e-73
W5Q_00701	AJJF01000001.1	+	1553647	1555275	1629	3295	3455	3079	4294	4458	4035	113.999	112.819	110.371	325.021	352.441	397.138	112.396	358.2	6094.86	2288.29	1.4133	2.4106e-18	1.8041e-17	UP	--	--	--	--	--	--	similar to disease resistance protein, putative	http://www.genome.jp/dbget-bin/www_bget?cal:CaO19.4445		-//-
W5Q_00702	AJJF01000001.1	+	1555600	1556526	927	1347	1521	1410	257	248	165	81.8945	87.2779	88.8192	34.1841	34.4539	28.5379	85.9972	32.392	313.205	996.622	-1.6699	3.3309e-29	4.6739e-28	DOWN	--	--	--	--	--	--	PHO131; one of three genes similar to S. cerevisiae PHO13 (YDL236W) p-nitrophenyl phosphatase; K01101 4-nitrophenyl phosphatase [EC:3.1.3.41]	http://www.genome.jp/dbget-bin/www_bget?cal:CaO19.4444		sp|P19881|PNPP_YEAST 4-nitrophenylphosphatase OS=Saccharomyces cerevisiae (strain ATCC 204508 / S288c) GN=PHO13 PE=1 SV=2//8.386e-72
W5Q_00703	AJJF01000001.1	+	1557398	1557952	555	4607	4881	4126	965	662	521	467.835	467.811	434.114	214.39	153.614	150.509	456.587	172.838	996.269	3166.1	-1.6681	6.8562e-36	1.3509e-34	DOWN	--	--	--	--	--	--	YPD1; two-component phosphohistidine intermediate protein; can functionally substitute for S. cerevisiae YPD1 (YDL235C) which is involved in the osmotic stress response; K11232 osomolarity two-component system, phosphorelay intermediate protein YPD1	http://www.genome.jp/dbget-bin/www_bget?cal:CaO19.4443		sp|Q59WC6|YPD1_CANAL Phosphorelay intermediate protein YPD1 OS=Candida albicans (strain SC5314 / ATCC MYA-2876) GN=YPD1 PE=3 SV=1//3.31808e-110
W5Q_00704	AJJF01000001.1	-	1558112	1559794	1683	501	548	455	461	376	286	16.7772	17.3201	15.7868	33.7744	28.772	27.2459	16.6281	29.9308	524.376	349.623	0.5848	7.8368e-05	0.00018338	UP	--	--	--	--	--	--	ALG9; similar to S. cerevisiae endoplasmic reticulum mannosyltranferase; K03846 alpha-1,2-mannosyltransferase [EC:2.4.1.259 2.4.1.261]	http://www.genome.jp/dbget-bin/www_bget?cal:CaO19.4442		sp|P53868|ALG9_YEAST Alpha-1,2-mannosyltransferase ALG9 OS=Saccharomyces cerevisiae (strain ATCC 204508 / S288c) GN=ALG9 PE=1 SV=1//2.28668e-87
W5Q_00705	AJJF01000001.1	-	1559979	1561775	1797	530	462	465	273	187	165	16.6224	13.6757	15.1103	18.732	13.4017	14.7216	15.1361	15.6184	291.585	340.117	-0.22212	0.21649	0.27605	FALSE	--	--	--	--	--	--	--	--		--
W5Q_00706	AJJF01000001.1	+	1562011	1564530	2520	753	837	722	463	360	279	16.8408	17.6677	16.7303	22.6543	18.3979	17.751	17.0796	19.6011	513.876	537.84	-0.065757	0.7507	0.79927	FALSE	--	--	--	--	--	--	--	--		--
W5Q_00707	AJJF01000001.1	-	1564586	1564795	210	28	41	28	38	30	15	7.5146	10.3853	7.78585	22.3118	18.3979	11.4522	8.56192	17.3873	37.9587	22.4408	0.75831	0.029512	0.045773	UP	--	--	--	--	--	--	--	--		sp|P0C0X3|TFB5_CANAL RNA polymerase II transcription factor B subunit 5 OS=Candida albicans (strain SC5314 / ATCC MYA-2876) GN=TFB5 PE=3 SV=1//2.79653e-32
W5Q_00708	AJJF01000001.1	+	1564847	1565290	444	25	26	32	10	10	6	3.1734	3.11491	4.20857	2.77707	2.90057	2.16664	3.49896	2.61476	12.1135	19.454	-0.68345	0.21674	0.27629	FALSE	--	--	--	--	--	--	--	--		--
W5Q_00709	AJJF01000001.1	-	1573861	1573981	121	3	2	5	4	3	3	1.39734	0.879224	2.41297	4.0761	3.19303	3.97516	1.56318	3.7481	4.71903	2.37718	0.98924	0.39671	0.46581	FALSE	--	--	--	--	--	--	--	--		--
W5Q_00710	AJJF01000001.1	+	1582776	1584299	1524	107	105	104	484	600	562	3.957	3.66487	3.98488	39.1589	50.7029	59.1248	3.86892	49.6622	792.173	73.7317	3.4255	7.571e-18	5.3823e-17	UP	--	--	--	--	--	--	contains potential zinc finger most similar to that in S. cerevisiae RME1 (YGR044C); K09235 zinc finger protein RME1	http://www.genome.jp/dbget-bin/www_bget?cal:CaO19.4438		sp|P32338|RME1_YEAST Zinc finger protein RME1 OS=Saccharomyces cerevisiae (strain ATCC 204508 / S288c) GN=RME1 PE=1 SV=1//9.64329e-08
W5Q_00711	AJJF01000001.1	+	1585043	1588166	3054	688	728	693	1162	1142	820	12.6966	12.6799	13.2505	46.9146	48.1575	43.049	12.8757	46.0404	1467.15	491.641	1.5773	2.8098e-30	4.2009e-29	UP	--	--	--	--	--	--	ISW1; chromosome structure; K11654 SWI/SNF-related matrix-associated actin-dependent regulator of chromatin subfamily A member 5 [EC:3.6.4.-]	http://www.genome.jp/dbget-bin/www_bget?cal:CaO19.4437		sp|P38144|ISW1_YEAST ISWI chromatin-remodeling complex ATPase ISW1 OS=Saccharomyces cerevisiae (strain ATCC 204508 / S288c) GN=ISW1 PE=1 SV=2//0
W5Q_00712	AJJF01000001.1	-	1588228	1588743	516	362	405	418	399	583	485	39.539	41.7503	47.3036	95.3441	145.508	150.699	42.8643	130.517	706.095	276.689	1.3516	0.00012547	0.00028555	UP	--	--	--	--	--	--	GPX2; similar to S. cerevisiae GPX2 (YBR244W) phospholipid hydroperoxide glutathione peroxidase; one of four potential glutathione peroxidase genes; K00432 glutathione peroxidase [EC:1.11.1.9]	http://www.genome.jp/dbget-bin/www_bget?cal:CaO19.4436		sp|P38143|GPX2_YEAST Glutathione peroxidase 2 OS=Saccharomyces cerevisiae (strain ATCC 204508 / S288c) GN=GPX2 PE=1 SV=1//7.79356e-58
W5Q_00713	AJJF01000001.1	+	1589819	1593730	3912	1005	1104	1018	1632	1883	1600	14.4789	15.0115	15.1955	51.4389	61.9895	65.5752	14.8953	59.6679	2440.96	728.434	1.7446	3.532e-16	2.2369e-15	UP	--	--	--	--	--	--	STU1; spindle assembly; K16578 CLIP-associating protein 1/2	http://www.genome.jp/dbget-bin/www_bget?cal:CaO19.4435		sp|Q59WD5|STU1_CANAL Protein STU1 OS=Candida albicans (strain SC5314 / ATCC MYA-2876) GN=STU1 PE=3 SV=1//0
W5Q_00714	AJJF01000001.1	-	1594413	1596383	1971	540	565	524	169	150	115	15.441	15.2481	15.5243	10.5723	9.80103	9.3547	15.4045	9.90935	203.55	379.552	-0.89892	1.1045e-07	3.5847e-07	DOWN	--	--	--	--	--	--	CPH1; STE-like transcription factor; capable of functional substitution for S. cerevisiae STE12 (YHR084W) transcription factor involved in pheromone and pseudohyphal growth signal transduction pathways; aka ACPR; K11215 transcription factor STE12	http://www.genome.jp/dbget-bin/www_bget?cal:CaO19.4433		sp|P43079|CPH1_CANAL Transcription factor CPH1 OS=Candida albicans (strain SC5314 / ATCC MYA-2876) GN=CPH1 PE=1 SV=3//0
W5Q_00715	AJJF01000001.1	-	1599089	1601941	2853	540	529	511	5916	5200	4430	10.6674	9.86299	10.4589	255.68	234.73	248.955	10.3298	246.455	7328.51	368.475	4.3139	3.0497e-203	6.4897e-200	UP	--	--	--	--	--	--	KSP1; Serine/threonine protein kinase; K08286 protein-serine/threonine kinase [EC:2.7.11.-]	http://www.genome.jp/dbget-bin/www_bget?cal:CaO19.4432		sp|P38691|KSP1_YEAST Serine/threonine-protein kinase KSP1 OS=Saccharomyces cerevisiae (strain ATCC 204508 / S288c) GN=KSP1 PE=1 SV=1//3.64894e-86
W5Q_00716	AJJF01000001.1	+	1604280	1605920	1641	6975	7214	6188	2437	2123	1830	239.554	233.842	220.196	183.112	166.613	178.797	231.197	176.174	3012.92	4740.55	-0.65389	1.7213e-07	5.4751e-07	DOWN	--	--	--	--	--	--	possible proteasome function	http://www.genome.jp/dbget-bin/www_bget?cal:CaO19.4430		sp|Q06682|UBX5_YEAST UBX domain-containing protein 5 OS=Saccharomyces cerevisiae (strain ATCC 204508 / S288c) GN=UBX5 PE=1 SV=1//7.86571e-80
W5Q_00717	AJJF01000001.1	-	1606072	1607511	1440	485	540	420	242	215	150	18.9822	19.9474	17.0316	20.7216	19.2284	16.7012	18.6537	18.8837	283.345	335.464	-0.2436	0.16065	0.2119	FALSE	--	--	--	--	--	--	--	--		--
W5Q_00718	AJJF01000001.1	-	1608337	1608831	495	4615	4978	4912	1490	1306	1080	525.453	534.939	579.456	371.152	339.786	349.814	546.616	353.584	1824.03	3383.75	-0.8915	3.6774e-12	1.7377e-11	DOWN	--	--	--	--	--	--	SKP1; kinetochore complex; K03094 S-phase kinase-associated protein 1	http://www.genome.jp/dbget-bin/www_bget?cal:CaO19.4427		sp|P52286|SKP1_YEAST Suppressor of kinetochore protein 1 OS=Saccharomyces cerevisiae (strain ATCC 204508 / S288c) GN=SKP1 PE=1 SV=2//2.73347e-72
W5Q_00719	AJJF01000001.1	-	1609262	1610653	1392	773	865	674	512	431	402	31.2973	33.0546	28.2741	45.3525	39.8754	46.3026	30.8753	43.8435	635.867	536.753	0.24447	0.10579	0.14612	FALSE	--	--	--	--	--	--	--	--		--
W5Q_00720	AJJF01000001.1	+	1612951	1613922	972	13	13	9	18	24	11	0.753779	0.71143	0.540684	2.28337	3.17989	1.81445	0.668631	2.4259	24.692	8.111	1.6061	0.0012186	0.0024026	UP	--	--	--	--	--	--	similar to Yarrowia acid phosphatase PHO2; K03787 5'-nucleotidase [EC:3.1.3.5]	http://www.genome.jp/dbget-bin/www_bget?cal:CaO19.4424		sp|P30887|PHO2_YARLI Acid phosphatase OS=Yarrowia lipolytica (strain CLIB 122 / E 150) GN=PHO2 PE=3 SV=2//8.04678e-80
W5Q_00721	AJJF01000001.1	+	1614909	1618130	3222	935	1115	902	1191	985	867	16.3551	18.4079	16.3474	45.5782	39.3711	43.1432	17.0368	42.6975	1432.83	685.721	1.0632	6.1257e-15	3.5648e-14	UP	--	--	--	--	--	--	potential GRAM domain protein similar to S. cerevisiae YDR326C, YFL042C and YHR080C; related to nonallelic CaP19.90	http://www.genome.jp/dbget-bin/www_bget?cal:CaO19.4423		sp|O42976|YGZ7_SCHPO Uncharacterized membrane protein C20F10.07 OS=Schizosaccharomyces pombe (strain 972 / ATCC 24843) GN=SPBC20F10.07 PE=1 SV=1//3.15714e-65
W5Q_00722	AJJF01000001.1	+	1620978	1623836	2859	1006	1274	1273	833	855	573	19.8313	23.7034	26.0005	35.9254	38.514	32.1336	23.1784	35.5243	1060.25	828.914	0.35512	0.018292	0.029646	UP	--	--	--	--	--	--	IST2; similar to S. cerevisiae IST2 (YBR086C) calcium/sodium channel-like protein; C terminus is identical to C. albicans hypothetical protein (CAB77657)	http://www.genome.jp/dbget-bin/www_bget?cal:CaO19.2792		sp|P38250|IST2_YEAST Increased sodium tolerance protein 2 OS=Saccharomyces cerevisiae (strain ATCC 204508 / S288c) GN=IST2 PE=1 SV=2//1.30836e-58
W5Q_00723	AJJF01000001.1	-	1624029	1624862	834	494	440	532	194	196	136	33.3832	28.0635	37.2489	28.6818	30.2661	26.1452	32.8985	28.3644	246.911	343.471	-0.4762	0.0082382	0.014212	DOWN	--	--	--	--	--	--	similar to family of uncharacterized enzymes that bind to pyridoxal-5'-phosphate.; K06997	http://www.genome.jp/dbget-bin/www_bget?cal:CaO19.2794		sp|P38197|YBD6_YEAST UPF0001 protein YBL036C OS=Saccharomyces cerevisiae (strain ATCC 204508 / S288c) GN=YBL036C PE=1 SV=1//4.43944e-82
W5Q_00724	AJJF01000001.1	+	1625224	1626198	975	2983	3101	2852	1233	1149	848	172.431	169.181	170.81	155.93	151.769	139.447	170.807	149.049	1515.37	2081.73	-0.45812	0.00052319	0.001089	DOWN	--	--	--	--	--	--	LHP1; similar to human La autoantigen, t-RNA processing	http://www.genome.jp/dbget-bin/www_bget?cal:CaO19.2795		sp|P33399|LHP1_YEAST La protein homolog OS=Saccharomyces cerevisiae (strain ATCC 204508 / S288c) GN=LHP1 PE=1 SV=2//3.08198e-22
W5Q_00725	AJJF01000001.1	+	1626620	1628614	1995	139	86	123	78	95	57	3.9268	2.29303	3.60022	4.82083	6.13264	4.5809	3.27335	5.17812	108.066	81.7832	0.40204	0.14348	0.19147	FALSE	--	--	--	--	--	--	--	--		--
W5Q_00726	AJJF01000001.1	+	1628863	1630734	1872	23	18	44	9	17	16	0.692451	0.511472	1.37251	0.592799	1.16953	1.37035	0.85881	1.04423	20.5438	20.2102	0.023622	1	1	FALSE	--	--	--	--	--	--	--	--		--
W5Q_00727	AJJF01000001.1	+	1630973	1632940	1968	99	80	89	117	118	82	2.83516	2.16232	2.64078	7.33046	7.72189	6.68047	2.54609	7.24428	148.803	62.6867	1.2472	1.5989e-08	5.6055e-08	UP	--	--	--	--	--	--	RNA helicase, dead-box family; K17677 ATP-dependent helicase IRC3 [EC:3.6.4.-]	http://www.genome.jp/dbget-bin/www_bget?cal:CaO19.2798		sp|Q06683|IRC3_YEAST Putative ATP-dependent helicase IRC3 OS=Saccharomyces cerevisiae (strain ATCC 204508 / S288c) GN=IRC3 PE=1 SV=1//2.04644e-96
W5Q_00728	AJJF01000001.1	+	1633206	1634357	1152	497	591	413	462	319	264	24.3148	27.2891	20.9346	49.4493	35.6619	36.7426	24.1795	40.6179	486.089	347.674	0.48348	0.0050254	0.0090118	UP	--	--	--	--	--	--	GPI8; similar to S. cerevisiae GPI8 (YDR331W) subunit of GPI transamidase complex; K05290 phosphatidylinositol glycan, class K [EC:2.6.-.-]	http://www.genome.jp/dbget-bin/www_bget?cal:CaO19.2799		sp|P49018|GPI8_YEAST GPI-anchor transamidase OS=Saccharomyces cerevisiae (strain ATCC 204508 / S288c) GN=GPI8 PE=1 SV=1//5.83737e-148
W5Q_00729	AJJF01000001.1	+	1634532	1634627	96	756	709	747	373	414	365	443.831	392.853	454.377	479.08	555.387	609.593	430.354	548.02	549.935	516.79	0.089682	0.65825	0.71638	FALSE	--	--	--	--	--	--	--	--		--
W5Q_00730	AJJF01000001.1	-	1635752	1638616	2865	1964	2156	1756	1538	1561	1264	38.6353	40.0294	35.7905	66.1915	70.169	70.7361	38.1517	69.0322	2064.92	1365.42	0.59674	7.1285e-06	1.8844e-05	UP	--	--	--	--	--	--	weak similarity to predicted actin cortical patch component BBC1	http://www.genome.jp/dbget-bin/www_bget?cal:CaO19.2791		sp|P47068|BBC1_YEAST Myosin tail region-interacting protein MTI1 OS=Saccharomyces cerevisiae (strain ATCC 204508 / S288c) GN=BBC1 PE=1 SV=2//3.92908e-10
W5Q_00731	AJJF01000001.1	+	1639096	1640190	1095	372	382	352	265	246	204	19.1468	18.5568	18.7714	29.8402	28.9326	29.87	18.825	29.5476	337.437	257.67	0.38909	0.018705	0.03027	UP	--	--	--	--	--	--	SWD2; WD40 repeat protein similar to S. cerevisiae SWD2 (YKL018W) subunit of the COMPASS histone methyltransferase; K14962 COMPASS component SWD2	http://www.genome.jp/dbget-bin/www_bget?cal:CaO19.2790		sp|O60137|SWD2_SCHPO Set1 complex component swd2 OS=Schizosaccharomyces pombe (strain 972 / ATCC 24843) GN=swd2 PE=3 SV=1//2.05911e-59
W5Q_00732	AJJF01000001.1	+	1640810	1641769	960	397	428	382	290	220	203	23.307	23.7152	23.2359	37.2475	29.5133	33.9034	23.4194	33.5548	335.16	280.995	0.25431	0.11392	0.15616	FALSE	--	--	--	--	--	--	--	--		--
W5Q_00733	AJJF01000001.1	-	1641795	1643003	1209	192	179	152	100	73	81	8.95039	7.87556	7.3415	10.1987	7.77613	10.7418	8.05582	9.57221	120.413	121.679	-0.015081	0.91559	0.93928	FALSE	--	--	--	--	--	--	--	--		--
W5Q_00734	AJJF01000001.1	-	1643453	1644691	1239	29	21	38	9	16	9	1.31915	0.901577	1.79093	0.895657	1.66309	1.16463	1.33722	1.24113	16.1581	20.7849	-0.36328	0.47512	0.5427	FALSE	--	--	--	--	--	--	--	--		--
W5Q_00735	AJJF01000001.1	-	1645940	1649068	3129	449	504	419	449	350	306	8.08738	8.56801	7.81944	17.6934	14.4055	15.6796	8.15828	15.9262	518.607	318.925	0.70142	3.9896e-06	1.087e-05	UP	--	--	--	--	--	--	APL3; similar to S. cerevisiae APL3 (YBL037W) Alpha-adaptin, subunit of the clathrin-associated protein AP-2 complex; K11824 AP-2 complex subunit alpha	http://www.genome.jp/dbget-bin/www_bget?cal:CaO19.2786		sp|P38065|AP2A_YEAST AP-2 complex subunit alpha OS=Saccharomyces cerevisiae (strain ATCC 204508 / S288c) GN=APL3 PE=1 SV=1//1.4969e-105
W5Q_00736	AJJF01000001.1	+	1649581	1650105	525	4252	5022	3780	1545	1453	1025	456.458	508.829	420.436	362.861	356.429	313.028	461.908	344.106	1883.89	3028.07	-0.68468	1.1645e-07	3.7719e-07	DOWN	--	--	--	--	--	--	ATP7; ATP synthase d subunit, energy generation; K02138 F-type H+-transporting ATPase subunit d	http://www.genome.jp/dbget-bin/www_bget?cal:CaO19.2785		sp|O13350|ATP7_KLULA ATP synthase subunit d, mitochondrial OS=Kluyveromyces lactis (strain ATCC 8585 / CBS 2359 / DSM 70799 / NBRC 1267 / NRRL Y-1140 / WM37) GN=ATP7 PE=3 SV=4//4.12324e-57
W5Q_00737	AJJF01000001.1	-	1650261	1651205	945	72	62	46	27	21	17	4.29406	3.48991	2.84245	3.52292	2.8619	2.88427	3.54214	3.08969	30.379	41.7872	-0.45999	0.20312	0.26118	FALSE	--	--	--	--	--	--	--	--		--
W5Q_00738	AJJF01000001.1	-	1651518	1652792	1275	17	16	21	11	12	10	0.75146	0.66752	0.961782	1.06378	1.2121	1.2575	0.793587	1.17779	15.693	12.6738	0.30827	0.60516	0.66766	FALSE	--	--	--	--	--	--	--	--		--
W5Q_00739	AJJF01000001.1	+	1653599	1654126	528	1811	2040	1680	800	643	471	193.309	205.519	185.799	186.821	156.835	143.023	194.875	162.227	891.402	1285.44	-0.52812	0.00016168	0.00036306	DOWN	--	--	--	--	--	--	GRX5; glutaredoxin-like orf similar to S. cerevisiae GRX5 (YPL059W) mitochondrial matrix enzyme; K07390 monothiol glutaredoxin	http://www.genome.jp/dbget-bin/www_bget?cal:CaO19.2782		sp|Q6YFE4|GLRX5_LACKL Monothiol glutaredoxin-5, mitochondrial OS=Lachancea kluyveri GN=GRX5 PE=3 SV=1//1.01114e-54
W5Q_00740	AJJF01000001.1	-	1655108	1657642	2535	779	876	861	336	269	236	17.3192	18.3815	19.8332	16.343	13.666	14.9263	18.5113	14.9784	395.296	586.858	-0.57008	0.00016627	0.00037245	DOWN	--	--	--	--	--	--	probable Ser Thr protein kinase, similar to RCK2; K00871 phosphorylase kinase gamma subunit [EC:2.7.11.19]	http://www.genome.jp/dbget-bin/www_bget?cal:CaO19.2781		sp|O94547|SRK1_SCHPO Serine/threonine-protein kinase srk1 OS=Schizosaccharomyces pombe (strain 972 / ATCC 24843) GN=srk1 PE=1 SV=1//8.03297e-28
W5Q_00741	AJJF01000001.1	+	1662862	1663374	513	174	170	158	223	212	141	19.1161	17.6273	17.9849	53.5992	53.2213	44.0677	18.2428	50.296	269.077	116.983	1.2017	3.6935e-11	1.6239e-10	UP	--	--	--	--	--	--	similar to mucin-like protein	http://www.genome.jp/dbget-bin/www_bget?cal:CaO19.2779		-//-
W5Q_00742	AJJF01000001.1	+	1664185	1666412	2228	268	248	292	730	824	683	6.77933	5.92095	7.65306	40.3997	47.6298	49.1501	6.78445	45.7265	1065.08	189.204	2.4929	1.1362e-31	1.8224e-30	UP	--	--	--	--	--	--	similar to S. cerevisiae YKL014C; K14861 nucleolar pre-ribosomal-associated protein 1	http://www.genome.jp/dbget-bin/www_bget?cal:CaO19.2778		sp|P34241|URB1_YEAST Nucleolar pre-ribosomal-associated protein 1 OS=Saccharomyces cerevisiae (strain ATCC 204508 / S288c) GN=URB1 PE=1 SV=2//1.59582e-56
W5Q_00743	AJJF01000001.1	+	1670867	1671460	594	86	84	73	25	14	16	8.15979	7.52225	7.17635	5.18948	3.03535	4.31869	7.61946	4.18117	25.7553	56.5537	-1.1348	0.00080388	0.0016313	DOWN	--	--	--	--	--	--	potential Fungal Zn2-Cys6 cluster transcription factor	http://www.genome.jp/dbget-bin/www_bget?cal:CaO19.8813		sp|O59830|YCUA_SCHPO Uncharacterized transcriptional regulatory protein C965.10 OS=Schizosaccharomyces pombe (strain 972 / ATCC 24843) GN=SPCC965.10 PE=3 SV=1//1.00988e-07
W5Q_00744	AJJF01000001.1	+	1672573	1673664	1092	769	684	585	427	407	352	39.6891	33.3187	31.2824	48.2143	47.9997	51.6819	34.7634	49.2986	561.683	474.268	0.24405	0.11454	0.15692	FALSE	--	--	--	--	--	--	--	--		--
W5Q_00745	AJJF01000001.1	-	1674218	1677367	3150	637	657	689	965	1106	859	11.3971	11.0945	12.7725	37.7735	45.218	43.7221	11.7547	42.2379	1391.1	463.206	1.5865	5.9346e-19	4.6259e-18	UP	--	--	--	--	--	--	CSE1; Chromosome segregation; corresponds to C-terminus of S. cerevisiae CSE1; see CaP19.8815; K18423 exportin-2 (importin alpha re-exporter)	http://www.genome.jp/dbget-bin/www_bget?cal:CaO19.8816		sp|P33307|CSE1_YEAST Importin alpha re-exporter OS=Saccharomyces cerevisiae (strain ATCC 204508 / S288c) GN=CSE1 PE=1 SV=2//0
W5Q_00746	AJJF01000001.1	-	1678665	1679783	1119	2144	2237	2349	656	619	548	107.985	106.339	122.58	72.2843	71.2406	78.5179	112.301	74.0143	864.059	1572.08	-0.86347	8.6357e-11	3.7025e-10	DOWN	--	--	--	--	--	--	VRG4; essential gene in C. albicans whose partial loss results in mannosylation and cell wall defects; similar to S. cerevisiae Golgi GDP-mannose transporter VRG4 (YGL225W); K15356 GDP-mannose transporter	http://www.genome.jp/dbget-bin/www_bget?cal:CaO19.8817		sp|Q5A477|GMT_CANAL GDP-mannose transporter OS=Candida albicans (strain SC5314 / ATCC MYA-2876) GN=VRG4 PE=3 SV=1//0
W5Q_00747	AJJF01000001.1	-	1681575	1683200	1626	8364	7824	7863	3303	3496	2982	289.908	255.955	282.381	250.472	276.897	294.039	276.081	273.803	4650.92	5613.74	-0.27145	0.021216	0.033955	DOWN	--	--	--	--	--	--	ADE4; Amidophosphoribosyltransferase; purine biosynthesis; K00764 amidophosphoribosyltransferase [EC:2.4.2.14]	http://www.genome.jp/dbget-bin/www_bget?cal:CaO19.8818		sp|Q12698|PUR1_LACKL Amidophosphoribosyltransferase OS=Lachancea kluyveri GN=ADE4 PE=3 SV=1//0
W5Q_00748	AJJF01000001.1	+	1703038	1703502	465	10	5	11	1	1	8	1.21203	0.571968	1.38136	0.265166	0.276958	2.75839	1.05512	1.10017	5.35865	6.15712	-0.20039	0.80598	0.84712	FALSE	--	--	--	--	--	--	--	--		--
W5Q_00749	AJJF01000001.1	+	1704504	1707080	2577	307	353	260	319	242	217	6.71415	7.28643	5.89151	15.2632	12.0939	13.5009	6.6307	13.6194	365.145	213.337	0.77534	2.5551e-06	7.086e-06	UP	--	--	--	--	--	--	hypothetical protein	http://www.genome.jp/dbget-bin/www_bget?cal:CaO19.4713		-//-
W5Q_00750	AJJF01000001.1	-	1707120	1708049	930	629	624	538	368	406	386	38.1184	35.6908	33.7806	48.7905	56.2225	66.5461	35.8633	57.1864	555.941	416.743	0.41577	0.03551	0.054416	FALSE	--	--	--	--	--	--	--	--		--
W5Q_00751	AJJF01000001.1	+	1708265	1710352	2088	291	281	253	453	454	385	7.8547	7.15864	7.0755	26.7509	28.0022	29.563	7.36295	28.1054	612.645	192.139	1.6729	5.6274e-26	6.5747e-25	UP	--	--	--	--	--	--	MTO1; similar to evolutionarily conserved MTO/gidA protein which is involved in the hypermodification of the wobble position of some tRNAs; similar to S. cerevisiae MTO1 (YGL236C) mitochondrial protein; K03495 tRNA uridine 5-carboxymethylaminomethyl modification enzyme	http://www.genome.jp/dbget-bin/www_bget?cal:CaO19.12517		sp|P53070|MTO1_YEAST Mitochondrial translation optimization protein 1 OS=Saccharomyces cerevisiae (strain ATCC 204508 / S288c) GN=MTO1 PE=1 SV=2//0
W5Q_00752	AJJF01000001.1	-	1710433	1712703	2271	139	107	107	327	263	261	3.44957	2.50623	2.75128	17.7542	14.9144	18.4265	2.90236	17.0317	402.819	82.4061	2.2893	1.0328e-36	2.0799e-35	UP	--	--	--	--	--	--	hypothetical protein	http://www.genome.jp/dbget-bin/www_bget?cal:CaO19.12518		-//-
W5Q_00753	AJJF01000001.1	+	1712988	1714148	1161	167	202	140	148	111	103	8.10684	9.25495	7.04147	15.7181	12.3128	14.2241	8.13442	14.085	170.121	117.873	0.52932	0.0082523	0.014231	UP	--	--	--	--	--	--	potential mitochondrial carrier family protein similar to S. cerevisiae YFR045W	http://www.genome.jp/dbget-bin/www_bget?cal:CaO19.12519		sp|B5VI70|YFL5_YEAS6 Uncharacterized mitochondrial carrier AWRI1631_61110 OS=Saccharomyces cerevisiae (strain AWRI1631) GN=AWRI1631_61110 PE=3 SV=2//1.98539e-29
W5Q_00754	AJJF01000001.1	-	1714229	1715011	783	186	216	238	105	84	76	13.3881	14.6739	17.7494	16.5348	13.8161	15.5622	15.2705	15.3043	124.762	149.643	-0.26234	0.21322	0.27251	FALSE	--	--	--	--	--	--	--	--		--
W5Q_00755	AJJF01000001.1	+	1715334	1716236	903	1724	1992	1550	564	463	401	107.601	117.343	100.233	77.0126	66.0329	71.1992	108.392	71.4149	671.559	1222.4	-0.86413	3.4269e-10	1.397e-09	DOWN	--	--	--	--	--	--	similar to S. cerevisiae YFR047C; K00767 nicotinate-nucleotide pyrophosphorylase (carboxylating) [EC:2.4.2.19]	http://www.genome.jp/dbget-bin/www_bget?cal:CaO19.5054		sp|P43619|NADC_YEAST Nicotinate-nucleotide pyrophosphorylase [carboxylating] OS=Saccharomyces cerevisiae (strain ATCC 204508 / S288c) GN=BNA6 PE=1 SV=1//9.84617e-141
W5Q_00756	AJJF01000001.1	-	1716297	1717736	1440	62	58	75	55	49	37	2.42659	2.1425	3.04135	4.70946	4.38228	4.11963	2.53681	4.40379	66.0901	45.7518	0.5306	0.053067	0.078258	FALSE	--	--	--	--	--	--	--	--		--
W5Q_00757	AJJF01000001.1	+	1717986	1719239	1254	78	68	94	27	39	22	3.50561	2.88447	4.37721	2.65483	4.00529	2.81283	3.5891	3.15765	41.5084	56.3865	-0.44195	0.16757	0.21998	FALSE	--	--	--	--	--	--	--	--		--
W5Q_00758	AJJF01000001.1	-	1719531	1721393	1863	4102	4927	3704	2798	2675	2150	124.094	140.677	116.098	185.185	184.917	185.031	126.956	185.044	3596.53	2953.38	0.28424	0.027951	0.043661	UP	--	--	--	--	--	--	SMI1; regulator of 1,3-beta-glucan synthesis	http://www.genome.jp/dbget-bin/www_bget?cal:CaO19.5058		sp|Q6BJY4|SMI2_DEBHA KNR4/SMI1 homolog 2 OS=Debaryomyces hansenii (strain ATCC 36239 / CBS 767 / JCM 1990 / NBRC 0083 / IGC 2968) GN=DEHA2F26422g PE=3 SV=2//4.22522e-153
W5Q_00759	AJJF01000001.1	-	1722514	1724832	2319	3149	3109	3073	3767	4521	3933	76.5313	71.314	77.3801	200.293	251.073	271.92	75.0751	241.096	5849.47	2177.08	1.4259	3.3391e-09	1.2481e-08	UP	--	--	--	--	--	--	C terminal fragment of Gamma-glutamylcysteine synthetase: first enzyme in glutathione biosynthesis; similar to S. cerevisiae GSH1 (YJL101C); K11204 glutamate--cysteine ligase catalytic subunit [EC:6.3.2.2]	http://www.genome.jp/dbget-bin/www_bget?cal:CaO19.12526		sp|Q9HF78|GSH1_CANAX Glutamate--cysteine ligase OS=Candida albicans GN=GCS1 PE=3 SV=1//0
W5Q_00760	AJJF01000001.1	-	1726381	1728789	2409	9298	8748	7859	3965	3244	2695	217.53	193.164	190.501	202.944	173.425	179.366	200.399	185.245	4646.54	6033.22	-0.37677	0.00299	0.0055472	DOWN	--	--	--	--	--	--	ADE5,7; ADE5,7 bifunctional ligase; purine biosynthesis; K11788 phosphoribosylamine--glycine ligase / phosphoribosylformylglycinamidine cyclo-ligase [EC:6.3.4.13 6.3.3.1]	http://www.genome.jp/dbget-bin/www_bget?cal:CaO19.12528		sp|P07244|PUR2_YEAST Bifunctional purine biosynthetic protein ADE5,7 OS=Saccharomyces cerevisiae (strain ATCC 204508 / S288c) GN=ADE5,7 PE=1 SV=1//0
W5Q_00761	AJJF01000001.1	+	1730721	1731296	576	2292	2981	2230	1007	902	742	224.264	275.292	226.074	215.565	201.674	206.538	241.877	207.926	1248.48	1739.7	-0.47866	0.00024535	0.00053495	DOWN	--	--	--	--	--	--	hypothetical protein	http://www.genome.jp/dbget-bin/www_bget?cal:CaO19.12529		-//-
W5Q_00762	AJJF01000001.1	-	1731661	1732875	1215	1439	1438	1267	1082	1024	815	66.7501	62.956	60.8931	109.805	108.54	107.547	63.533	108.631	1376.77	964.646	0.51321	0.00013276	0.00030097	UP	--	--	--	--	--	--	MRPL3; similar to S. cerevisiae MRPL3 (YMR024W) mitochondrial Ribosome large subunit protein (human MRP-L44)	http://www.genome.jp/dbget-bin/www_bget?cal:CaO19.12530		sp|P36516|RM03_YEAST 54S ribosomal protein L3, mitochondrial OS=Saccharomyces cerevisiae (strain ATCC 204508 / S288c) GN=MRPL3 PE=1 SV=2//1.95705e-63
W5Q_00763	AJJF01000001.1	+	1733556	1733747	192	1324	1507	1169	521	385	279	388.646	417.51	355.534	334.585	258.242	232.982	387.23	275.27	549.364	928.51	-0.75716	2.2514e-07	7.0803e-07	DOWN	--	--	--	--	--	--	--	--		-//-
W5Q_00764	AJJF01000001.1	-	1734068	1735471	1404	230	256	180	92	78	50	9.23268	9.69902	7.4864	8.07963	7.15475	5.70981	8.80603	6.98139	102.053	154.32	-0.59661	0.0062837	0.011072	DOWN	--	--	--	--	--	--	ERD1; Required for retention of luminal ER proteins	http://www.genome.jp/dbget-bin/www_bget?cal:CaO19.5065		sp|Q9UTD8|ERD11_SCHPO Protein ERD1 homolog 1 OS=Schizosaccharomyces pombe (strain 972 / ATCC 24843) GN=erd1 PE=3 SV=2//5.61158e-09
W5Q_00765	AJJF01000001.1	-	1737524	1738330	807	579	691	561	401	402	301	40.4364	45.5469	40.5935	61.2691	64.1534	59.8014	42.1923	61.7413	520.064	425.353	0.29003	0.055204	0.081072	FALSE	--	--	--	--	--	--	--	--		--
W5Q_00766	AJJF01000001.1	+	1738611	1739324	714	425	419	420	248	225	240	33.5473	31.2155	34.3493	42.8276	40.5837	53.8929	33.0374	45.7681	340.886	294.996	0.20859	0.25943	0.32329	FALSE	--	--	--	--	--	--	--	--		--
W5Q_00767	AJJF01000001.1	-	1739527	1743207	3681	1038	1213	1045	2259	2345	1937	15.8927	17.5287	16.5775	75.6695	82.0434	84.3689	16.6663	80.6939	3102.17	766.643	2.0167	5.8564e-51	2.2937e-49	UP	--	--	--	--	--	--	IRE1; likely protein kinase/endoribonuclease similar to S. cerevisiae IRE1 (YHR079C) multifunctional serine-threonine kinase, ER transmembrane protein sensor of unfolded proteins and nonconventional splicing factor for HAC1 pre-mRNA; K08852 serine/threonine-protein kinase/endoribonuclease IRE1 [EC:2.7.11.1 3.1.26.-]	http://www.genome.jp/dbget-bin/www_bget?cal:CaO19.5068		sp|P32361|IRE1_YEAST Serine/threonine-protein kinase/endoribonuclease IRE1 OS=Saccharomyces cerevisiae (strain ATCC 204508 / S288c) GN=IRE1 PE=1 SV=2//7.26519e-43
W5Q_00768	AJJF01000001.1	-	1744983	1745702	720	2500	2738	2912	641	627	466	195.693	202.281	236.171	109.773	112.151	103.77	211.382	108.565	815.617	1904.22	-1.2232	8.4012e-16	5.167e-15	DOWN	--	--	--	--	--	--	C terminus has very weak similarity to S. cerevisiae SAE3 involved in meiotic recombination and to S. pombe swi5 involved in mating type switch	http://www.genome.jp/dbget-bin/www_bget?cal:CaO19.12535		-//-
W5Q_00769	AJJF01000001.1	-	1749689	1750996	1308	1299	1407	1281	823	825	588	55.9717	57.2191	57.1885	77.5823	81.2294	72.0756	56.7931	76.9624	1050.66	928.554	0.17823	0.17777	0.23193	FALSE	--	--	--	--	--	--	--	--		--
W5Q_00770	AJJF01000001.1	+	1755164	1757521	2358	239	270	251	586	450	369	5.71243	6.09081	6.2158	30.6425	24.5774	25.09	6.00635	26.77	656.684	177.063	1.8909	9.4077e-34	1.6729e-32	UP	--	--	--	--	--	--	NRP1; RNA-binding, Ran zinc finger protein	http://www.genome.jp/dbget-bin/www_bget?cal:CaO19.12537		sp|O13801|YE04_SCHPO Uncharacterized RNA-binding protein C17H9.04c OS=Schizosaccharomyces pombe (strain 972 / ATCC 24843) GN=SPAC17H9.04c PE=1 SV=1//3.00864e-09
W5Q_00771	AJJF01000001.1	+	1758218	1758937	720	2143	2308	2312	409	415	273	167.748	170.513	187.509	70.0425	74.2305	60.7923	175.257	68.3551	513.685	1578.18	-1.6193	5.4307e-31	8.334e-30	DOWN	--	--	--	--	--	--	DPM1; likely glycosyltransferase similar to S. cerevisiae DPM1 (YPR183W) ER dolichol phosphate mannose synthase; K00721 dolichol-phosphate mannosyltransferase [EC:2.4.1.83]	http://www.genome.jp/dbget-bin/www_bget?cal:CaO19.12539		sp|O70152|DPM1_MOUSE Dolichol-phosphate mannosyltransferase subunit 1 OS=Mus musculus GN=Dpm1 PE=1 SV=1//1.37193e-118
W5Q_00772	AJJF01000001.1	+	1759240	1761114	1875	637	686	562	375	310	229	19.1472	19.4616	17.5026	24.6604	21.2925	19.5818	18.7038	21.8449	426.426	438.094	-0.038943	0.88688	0.91467	FALSE	--	--	--	--	--	--	--	--		--
W5Q_00773	AJJF01000001.1	+	1761575	1761955	381	4469	4890	4608	1121	847	657	661.078	682.714	706.244	362.787	286.303	276.477	683.345	308.522	1222.42	3255.08	-1.413	8.6673e-27	1.0744e-25	DOWN	--	--	--	--	--	--	PFY1; can functionally substitute for S. cerevisiae actin-binding protein profilin (PFY1/YOR122C) which; K05759 profilin	http://www.genome.jp/dbget-bin/www_bget?cal:CaO19.12542		sp|P53696|PROF_CANAX Profilin OS=Candida albicans GN=PFY1 PE=3 SV=1//3.10381e-88
W5Q_00774	AJJF01000001.1	+	1762703	1762927	225	869	982	704	246	149	154	217.673	232.158	182.708	134.81	85.2846	109.738	210.846	109.944	256.704	592.206	-1.206	1.1371e-12	5.5884e-12	DOWN	--	--	--	--	--	--	--	--		-//-
W5Q_00775	AJJF01000001.1	+	1763419	1763919	501	2349	2810	2143	1529	1202	923	264.248	298.348	249.777	376.305	308.982	295.381	270.791	326.889	1704.01	1694.18	0.0083492	0.85488	0.88781	FALSE	--	--	--	--	--	--	--	--		--
W5Q_00776	AJJF01000001.1	+	1764498	1764905	408	1258	1282	1327	641	699	489	173.775	167.141	189.923	193.717	220.64	192.162	176.946	202.173	861.816	903.053	-0.067431	0.63972	0.69991	FALSE	--	--	--	--	--	--	--	--		--
W5Q_00777	AJJF01000001.1	+	1765991	1770463	4473	2306	2790	2167	12229	15766	13297	29.0554	33.1788	28.2896	337.103	453.931	476.621	30.1746	422.552	19789.9	1685.68	3.5534	3.1036e-22	2.931e-21	UP	--	--	--	--	--	--	CDR4; potential ABC transporter whose deletion does not affect fluconazole resistance; similar to S. cerevisiae PDR15 (YDR406W)	http://www.genome.jp/dbget-bin/www_bget?cal:CaO19.12545		sp|O74676|CDR4_CANAX ABC transporter CDR4 OS=Candida albicans GN=CDR4 PE=3 SV=1//0
W5Q_00778	AJJF01000001.1	-	1770975	1771361	387	2588	2863	2408	1299	1009	779	376.895	393.519	363.34	413.875	335.774	322.734	377.918	357.461	1439.15	1827.34	-0.34452	0.012327	0.020629	DOWN	--	--	--	--	--	--	--	--		sp|Q95KV7|NDUAD_BOVIN NADH dehydrogenase [ubiquinone] 1 alpha subcomplex subunit 13 OS=Bos taurus GN=NDUFA13 PE=1 SV=3//4.98014e-14
W5Q_00779	AJJF01000001.1	-	1771716	1774769	3054	16004	17331	14240	6182	5545	4364	295.343	301.863	272.275	249.592	233.83	229.105	289.827	237.509	7560.83	11057.4	-0.5484	9.4981e-06	2.477e-05	DOWN	--	--	--	--	--	--	similar to translation initiation factor IF2; K03243 translation initiation factor 5B	http://www.genome.jp/dbget-bin/www_bget?cal:CaO19.12547		sp|P39730|IF2P_YEAST Eukaryotic translation initiation factor 5B OS=Saccharomyces cerevisiae (strain ATCC 204508 / S288c) GN=FUN12 PE=1 SV=2//0
W5Q_00780	AJJF01000001.1	+	1775345	1776451	1107	2459	2409	2426	1073	958	722	125.192	115.756	127.971	119.515	111.451	104.57	122.973	111.845	1290.4	1702.47	-0.39981	0.0031111	0.0057568	DOWN	--	--	--	--	--	--	FUN11; predicted GTPase similar to S. cerevisiae FUN11 (YAL036C); K06944	http://www.genome.jp/dbget-bin/www_bget?cal:CaO19.12549		sp|P39729|RBG1_YEAST Ribosome-interacting GTPase 1 OS=Saccharomyces cerevisiae (strain ATCC 204508 / S288c) GN=RBG1 PE=1 SV=1//0
W5Q_00781	AJJF01000001.1	+	1777002	1780277	3276	3009	3210	2935	3307	2957	2365	51.7661	52.1214	52.3156	124.469	116.245	115.746	52.0677	118.82	4057.42	2132.17	0.92824	2.3888e-13	1.2399e-12	UP	--	--	--	--	--	--	PSE1; karyopherin	http://www.genome.jp/dbget-bin/www_bget?cal:CaO19.12551		sp|P32337|IMB3_YEAST Importin subunit beta-3 OS=Saccharomyces cerevisiae (strain ATCC 204508 / S288c) GN=PSE1 PE=1 SV=2//0
W5Q_00782	AJJF01000001.1	+	1780657	1782771	2115	718	774	628	909	781	612	19.1329	19.4664	17.3387	52.9937	47.5562	46.3938	18.646	48.9812	1079.22	492.617	1.1315	5.2518e-16	3.2806e-15	UP	--	--	--	--	--	--	BUD6; actin interacting protein	http://www.genome.jp/dbget-bin/www_bget?cal:CaO19.12553		sp|P41697|BUD6_YEAST Bud site selection protein 6 OS=Saccharomyces cerevisiae (strain ATCC 204508 / S288c) GN=BUD6 PE=1 SV=1//9.31685e-26
W5Q_00783	AJJF01000001.1	-	1782781	1785384	2604	263	234	269	297	214	188	5.69222	4.78002	6.03224	14.0633	10.5838	11.5754	5.50149	12.0741	326.865	179.282	0.86646	2.0892e-07	6.5799e-07	UP	--	--	--	--	--	--	TRT1; telomerase reverse transcriptase; K11126 telomerase reverse transcriptase [EC:2.7.7.49]	http://www.genome.jp/dbget-bin/www_bget?cal:CaO19.12555		sp|Q06163|TERT_YEAST Telomerase reverse transcriptase OS=Saccharomyces cerevisiae (strain ATCC 204508 / S288c) GN=EST2 PE=1 SV=2//5.59633e-28
W5Q_00784	AJJF01000001.1	+	1785575	1786555	981	149	166	145	149	119	75	8.56021	9.00106	8.6311	18.7278	15.6223	12.2577	8.73079	15.536	158.542	107.036	0.56676	0.003298	0.0060728	UP	--	--	--	--	--	--	TAD3; similar to S. cerevisiae TAD3 (YLR316C) subunit of adenosine deaminase that converts the tRNA wobble position to insosine; K15442 tRNA-specific adenosine deaminase 3	http://www.genome.jp/dbget-bin/www_bget?cal:CaO19.12556		sp|Q9URQ3|TAD3_YEAST tRNA-specific adenosine deaminase subunit TAD3 OS=Saccharomyces cerevisiae (strain ATCC 204508 / S288c) GN=TAD3 PE=1 SV=1//2.73661e-43
W5Q_00785	AJJF01000001.1	-	1786552	1787190	639	11	17	14	12	13	5	0.970195	1.41515	1.27937	2.31553	2.62005	1.25455	1.22157	2.06338	13.7658	9.7537	0.49707	0.37261	0.44158	FALSE	--	--	--	--	--	--	--	--		--
W5Q_00786	AJJF01000001.1	+	1787300	1788358	1059	944	1035	887	452	417	346	50.2393	51.9875	48.9097	52.6275	50.7116	52.384	50.3788	51.9077	573.258	666.651	-0.21775	0.12444	0.16885	FALSE	--	--	--	--	--	--	--	--		--
W5Q_00787	AJJF01000001.1	-	1788663	1790888	2226	682	818	588	896	1249	1017	17.2674	19.5471	15.4248	49.631	72.261	73.2511	17.4131	65.0477	1517.35	483.886	1.6488	7.3262e-07	2.1683e-06	UP	--	--	--	--	--	--	BUL5; one of five C. albicans proteins similar to S. cerevisiae BUL1 and BUL2 proteins that interact with Rsp5p ubiquitin ligase	http://www.genome.jp/dbget-bin/www_bget?cal:CaO19.12560		sp|P53755|BSC5_YEAST Bypass of stop codon protein 5 OS=Saccharomyces cerevisiae (strain ATCC 204508 / S288c) GN=BSC5 PE=1 SV=1//2.42406e-24
W5Q_00788	AJJF01000001.1	-	1793351	1797307	3957	3400	3664	3208	3305	2765	2198	48.4262	49.2543	47.3408	102.985	89.9904	89.0595	48.3404	94.0118	3874.18	2390.45	0.69661	2.5099e-08	8.6286e-08	UP	--	--	--	--	--	--	OSH2; likely oxysterol-binding protein similar to S. cerevisiae OSH2 (YDL019C) involved in ergosterol biosynthesis; K06867	http://www.genome.jp/dbget-bin/www_bget?cal:CaO19.5095		sp|Q12451|OSH2_YEAST Oxysterol-binding protein homolog 2 OS=Saccharomyces cerevisiae (strain ATCC 204508 / S288c) GN=OSH2 PE=1 SV=1//1.64312e-74
W5Q_00789	AJJF01000001.1	-	1798371	1801541	3171	475	583	337	434	294	242	8.44237	9.77974	6.20585	16.8758	11.9404	12.2359	8.14265	13.684	450.645	321.959	0.48512	0.028711	0.044704	UP	--	--	--	--	--	--	similar to transcriptional activator:G482 gluconeogenesis; potential fungal Zn(2)-Cys(6) binuclear cluster domain; K09240 transcriptional regulatory protein CAT8	http://www.genome.jp/dbget-bin/www_bget?cal:CaO19.12563		sp|P39113|CAT8_YEAST Regulatory protein CAT8 OS=Saccharomyces cerevisiae (strain ATCC 204508 / S288c) GN=CAT8 PE=1 SV=2//2.92058e-27
W5Q_00790	AJJF01000001.1	+	1802158	1803120	963	1521	1498	1381	505	368	337	89.0164	82.7447	83.7404	64.66	49.214	56.1077	85.1672	56.6605	567.406	1025.17	-0.85342	1.745e-09	6.723e-09	DOWN	--	--	--	--	--	--	NTG1; similar to S. cerevisiae NTG1 (YAL015C) endonuclease III-like glycosylase involved in DNA repair; K10773 endonuclease III [EC:4.2.99.18]	http://www.genome.jp/dbget-bin/www_bget?cal:CaO19.12564		sp|Q09907|NTH_SCHPO Endonuclease III homolog OS=Schizosaccharomyces pombe (strain 972 / ATCC 24843) GN=nth1 PE=1 SV=1//2.32264e-69
W5Q_00791	AJJF01000001.1	-	1803228	1808048	4821	3426	3391	3374	3796	3429	2669	40.0514	37.415	40.8672	97.0867	91.6004	88.7626	39.4445	92.4832	4647.85	2378.04	0.96679	1.5055e-14	8.5584e-14	UP	--	--	--	--	--	--	MLT1; vacuolar ABC transporter similar to multiple drug resistance-associated protein; one of three genes similar to S. cerevisiae YCF1 (YDR135C) and BPT1 (YLL015W)	http://www.genome.jp/dbget-bin/www_bget?cal:CaO19.12566		sp|Q5A762|MLT1_CANAL Multiple drug resistance-associated protein-like transporter 1 OS=Candida albicans (strain SC5314 / ATCC MYA-2876) GN=MLT1 PE=1 SV=1//0
W5Q_00792	AJJF01000001.1	+	1809654	1812017	2364	4150	4265	3854	2040	1916	1534	98.9391	95.968	95.1988	106.403	104.379	104.039	96.702	104.94	2587.52	2857.25	-0.14306	0.25753	0.32142	FALSE	--	--	--	--	--	--	--	--		--
W5Q_00793	AJJF01000001.1	-	1812114	1814378	2265	1113	1208	880	409	328	277	27.6945	28.3696	22.6873	22.2652	18.6497	19.6079	26.2505	20.1742	475.678	742.266	-0.64195	1.0669e-05	2.7653e-05	DOWN	--	--	--	--	--	--	PLB5; phospholipase B5; similar to Torulaspora delbruekkii PLB and to S. cerevisiae PLB3 (YOL011W); one of five likely phospholipase B-like genes; K13333 lysophospholipase [EC:3.1.1.5]	http://www.genome.jp/dbget-bin/www_bget?cal:CaO19.12568		sp|Q9UVX1|PLB3_CANAX Lysophospholipase 3 OS=Candida albicans GN=PLB3 PE=3 SV=2//0
W5Q_00794	AJJF01000001.1	-	1814872	1815864	993	154	125	138	138	91	96	8.74055	6.696	8.11516	17.1356	11.8021	15.5003	7.85057	14.8127	152.821	97.5239	0.64801	0.0016796	0.0032434	UP	--	--	--	--	--	--	PMU5; one of five genes similar to S. cerevisiae PMU1 (YKL128C) phosphomutase-like protein; same as cosmid orf CA41C10.11	http://www.genome.jp/dbget-bin/www_bget?cal:CaO19.12569		sp|D4B4V1|PMU1_ARTBC Probable phosphomutase ARB_03491 OS=Arthroderma benhamiae (strain ATCC MYA-4681 / CBS 112371) GN=ARB_03491 PE=1 SV=1//8.96127e-40
W5Q_00795	AJJF01000001.1	-	1816958	1817626	507	1479	1559	1345	616	447	403	164.41	163.566	154.911	149.811	113.545	127.443	160.962	130.266	686.725	1019.74	-0.5704	5.1444e-05	0.00012356	DOWN	--	--	--	--	--	--	LTP1; C terminus of potential Low molecular weight phosphoTyrosine Phosphatase; 5' exon upstream of intron; similar to S. cerevisiae LTP1 (YPR073C); K14394 low molecular weight phosphotyrosine protein phosphatase [EC:3.1.3.2 3.1.3.48]	http://www.genome.jp/dbget-bin/www_bget?cal:CaO19.5104		sp|P40347|PPAL_YEAST Low molecular weight phosphotyrosine protein phosphatase OS=Saccharomyces cerevisiae (strain ATCC 204508 / S288c) GN=LTP1 PE=1 SV=1//2.2531e-59
W5Q_00796	AJJF01000001.1	-	1818122	1821559	3438	1559	1866	1320	1012	886	755	25.5569	28.8709	22.42	36.2949	33.189	35.2095	25.6159	34.8978	1250.43	1099.31	0.18583	0.17949	0.23389	FALSE	--	--	--	--	--	--	--	--		--
W5Q_00797	AJJF01000001.1	-	1824041	1826986	2946	2545	2306	2269	2358	2462	1954	48.688	41.6372	44.9748	98.6919	107.627	106.343	45.1	104.221	3206.66	1661.26	0.9488	2.468e-13	1.2768e-12	UP	--	--	--	--	--	--	DIP2; DOM34-interacting protein; K14556 U3 small nucleolar RNA-associated protein 12	http://www.genome.jp/dbget-bin/www_bget?cal:CaO19.12572		sp|Q12220|UTP12_YEAST U3 small nucleolar RNA-associated protein 12 OS=Saccharomyces cerevisiae (strain ATCC 204508 / S288c) GN=DIP2 PE=1 SV=1//0
W5Q_00798	AJJF01000001.1	+	1827906	1829894	1989	2194	2352	2169	1146	1015	856	62.1683	62.901	63.6784	71.0428	65.7201	69.0013	62.9159	68.5881	1421.98	1564.33	-0.13764	0.29349	0.35956	FALSE	--	--	--	--	--	--	--	--		--
W5Q_00799	AJJF01000001.1	+	1831503	1833086	1584	4504	4648	4453	1688	1664	1446	160.255	156.087	164.159	131.398	135.29	146.363	160.167	137.684	2276.44	3172.08	-0.47865	0.00011326	0.00025954	DOWN	--	--	--	--	--	--	weak similarity to S. cerevisiae OPY2 (YPR075C) that when overproduced blocks pheromone-induced G1 arrest; almost identical to cosmid orf Ca41C10.06c	http://www.genome.jp/dbget-bin/www_bget?cal:CaO19.12576		-//-
W5Q_00800	AJJF01000001.1	+	1834332	1836365	2034	18503	19740	19117	6150	6548	4432	512.694	516.239	548.828	372.816	414.596	349.355	525.92	378.922	8049.75	13376.1	-0.73264	3.498e-09	1.3052e-08	DOWN	--	--	--	--	--	--	TKT1; transketolase 1; K00615 transketolase [EC:2.2.1.1]	http://www.genome.jp/dbget-bin/www_bget?cal:CaO19.12578		sp|O94039|TKT1_CANAX Transketolase 1 OS=Candida albicans GN=TKT1 PE=3 SV=1//0
W5Q_00801	AJJF01000001.1	-	1836943	1837989	1047	1290	1358	860	1235	1766	1437	69.4401	68.9935	47.9644	145.442	217.226	220.054	62.1326	194.241	2131.74	811.516	1.3933	5.426e-05	0.00012954	UP	--	--	--	--	--	--	ADH2; alcohol dehydrogenase 2; same as cosmid orf Ca41C10.04; similar to C. albicans ADH1 (CaP19.3997), P.stipitis ADH2 and S. cerevisiae ADH2; K13953 alcohol dehydrogenase, propanol-preferring [EC:1.1.1.1]	http://www.genome.jp/dbget-bin/www_bget?cal:CaO19.12579		sp|O94038|ADH2_CANAL Alcohol dehydrogenase 2 OS=Candida albicans (strain SC5314 / ATCC MYA-2876) GN=ADH2 PE=3 SV=1//0
W5Q_00802	AJJF01000001.1	-	1839624	1840097	474	654	704	601	436	352	315	77.7618	79.004	74.0395	113.417	95.6382	106.549	76.9351	105.202	519.215	455.661	0.18837	0.20696	0.26555	FALSE	--	--	--	--	--	--	--	--		--
W5Q_00803	AJJF01000001.1	-	1840603	1840794	192	5883	6985	6844	7067	7419	5655	1726.89	1935.17	2081.5	4538.42	4976.35	4722.26	1914.52	4745.68	9516.35	4597.21	1.0497	5.9652e-17	3.9627e-16	UP	--	--	--	--	--	--	--	--		-//-
W5Q_00804	AJJF01000001.1	-	1842007	1843467	1461	145952	150294	145897	43749	35752	28958	5630.24	5472	5831.28	3692.23	3151.5	3177.88	5644.51	3340.53	50813.6	103116	-1.021	1.3262e-16	8.6218e-16	DOWN	--	--	--	--	--	--	OLE1; one of two potential fatty acid desaturase genes similar to S. cerevisiae OLE1 (YGL055W) delta-9-fatty acid desaturase; same as cosmid orf Ca41C10.02; K00507 stearoyl-CoA desaturase (delta-9 desaturase) [EC:1.14.19.1]	http://www.genome.jp/dbget-bin/www_bget?cal:CaO19.12583		sp|P21147|ACO1_YEAST Acyl-CoA desaturase 1 OS=Saccharomyces cerevisiae (strain ATCC 204508 / S288c) GN=OLE1 PE=1 SV=2//0
W5Q_00805	AJJF01000001.1	+	1846987	1848873	1887	10721	11949	10161	3058	2930	2242	320.207	336.833	314.436	199.819	199.969	190.494	323.825	196.761	3873.3	7635.24	-0.97911	4.2051e-15	2.4674e-14	DOWN	--	--	--	--	--	--	SDS23; CBS domain protein similar to S. cerevisiae spindle-pole body proteins SDS23 (YGL056C) and SDS24 (YBR214W)	http://www.genome.jp/dbget-bin/www_bget?cal:CaO19.12584		sp|Q5A744|SDS23_CANAL Protein SDS23 OS=Candida albicans (strain SC5314 / ATCC MYA-2876) GN=SDS23 PE=2 SV=1//0
W5Q_00806	AJJF01000001.1	+	1850254	1851630	1377	194069	212963	181851	39562	40780	27700	7943.09	8226.69	7711.68	3542.54	3814	3225.26	7960.49	3527.26	50707.7	136968	-1.4336	2.9622e-31	4.6012e-30	DOWN	--	--	--	--	--	--	TEF3; One of 3 closely related translation elongation factor EF-1 alpha genes; similar to S. cerevisiae TEF2 (YBR118W) and TEF1 (YPR080W); K03231 elongation factor 1-alpha	http://www.genome.jp/dbget-bin/www_bget?cal:CaO19.12585		sp|P0CY35|EF1A1_CANAL Elongation factor 1-alpha 1 OS=Candida albicans (strain SC5314 / ATCC MYA-2876) GN=TEF1 PE=3 SV=1//0
W5Q_00807	AJJF01000001.1	-	1851864	1853540	1677	1144	1276	1096	635	525	417	38.4468	40.4737	38.1632	46.6886	40.3175	39.8677	39.0279	42.2913	738.493	817.85	-0.14725	0.32733	0.39472	FALSE	--	--	--	--	--	--	--	--		--
W5Q_00808	AJJF01000001.1	-	1854150	1857149	3000	9318	8694	7985	12817	13808	11672	175.053	154.153	155.425	526.788	592.757	623.796	161.544	581.113	18215.9	6057.32	1.5884	1.1122e-23	1.1489e-22	UP	--	--	--	--	--	--	GCV2; P-subunit of glycine cleavage system; K00281 glycine dehydrogenase [EC:1.4.4.2]	http://www.genome.jp/dbget-bin/www_bget?cal:CaO19.8015		sp|P49095|GCSP_YEAST Glycine dehydrogenase (decarboxylating), mitochondrial OS=Saccharomyces cerevisiae (strain ATCC 204508 / S288c) GN=GCV2 PE=1 SV=1//0
W5Q_00809	AJJF01000001.1	-	1858129	1859064	936	2727	3016	2293	649	633	466	164.201	171.4	143.053	85.4947	87.0953	79.8231	159.551	84.1377	821.692	1864.82	-1.1824	1.1484e-18	8.8225e-18	DOWN	--	--	--	--	--	--	SAM4; S-adenosylmethionine:homocysteine S-methyltransferase; K00547 homocysteine S-methyltransferase [EC:2.1.1.10]	http://www.genome.jp/dbget-bin/www_bget?cal:CaO19.386		sp|O31463|HMT_BACSU Homocysteine S-methyltransferase YbgG OS=Bacillus subtilis (strain 168) GN=ybgG PE=3 SV=1//8.08967e-50
W5Q_00810	AJJF01000001.1	+	1859529	1862189	2661	1558	1544	1444	1130	1132	825	32.9982	30.8644	31.6876	52.3605	54.7859	49.7081	31.85	52.2848	1452.13	1059.48	0.45482	0.00057096	0.0011823	UP	--	--	--	--	--	--	GCR3; capable of functional substitution for S. cerevisiae STO1 (YMR125W) large subunit (CBP80) of the nuclear cap-binding protein complex; K12882 nuclear cap-binding protein subunit 1	http://www.genome.jp/dbget-bin/www_bget?cal:CaO19.387		sp|Q754H6|NCBP1_ASHGO Nuclear cap-binding protein complex subunit 1 OS=Ashbya gossypii (strain ATCC 10895 / CBS 109.51 / FGSC 9923 / NRRL Y-1056) GN=CBC1 PE=3 SV=2//3.04488e-116
W5Q_00811	AJJF01000001.1	+	1862575	1863537	963	562	643	530	321	216	211	32.891	35.5173	32.1379	41.1007	28.8865	35.1297	33.5154	35.039	350.579	403.218	-0.20182	0.21651	0.27605	FALSE	--	--	--	--	--	--	--	--		--
W5Q_00812	AJJF01000001.1	-	1863620	1863991	372	43	36	35	36	40	31	6.51467	5.14771	5.49405	11.9325	13.8479	13.3609	5.71881	13.0471	50.7272	26.5957	0.93157	0.0054578	0.0097245	UP	--	--	--	--	--	--	hypothetical protein	http://www.genome.jp/dbget-bin/www_bget?cal:CaO19.389		-//-
W5Q_00813	AJJF01000001.1	-	1864542	1865117	576	1773	1795	1599	797	613	466	173.482	165.766	162.104	170.611	137.058	129.713	167.117	145.794	873.483	1203.01	-0.46179	0.0011482	0.0022723	DOWN	--	--	--	--	--	--	CDC42; one of two genes similar to S. cerevisiae CDC42 (YLR229C) rho family small monomeric GTPase; signal transduction; K04393 cell division control protein 42	http://www.genome.jp/dbget-bin/www_bget?cal:CaO19.390		sp|C4YDI6|CDC42_CANAW Cell division control protein 42 homolog OS=Candida albicans (strain WO-1) GN=CDC42 PE=3 SV=1//2.84852e-139
W5Q_00814	AJJF01000001.1	-	1865893	1868031	2139	1630	1488	1752	682	738	662	42.9481	37.0039	47.8289	39.3137	44.4337	49.621	42.5936	44.4561	993.726	1140.38	-0.19859	0.22013	0.27995	FALSE	--	--	--	--	--	--	--	--		--
W5Q_00815	AJJF01000001.1	+	1868977	1869411	435	456	512	485	312	245	187	59.0803	62.6088	65.1058	88.4374	72.5343	68.9241	62.265	76.6319	346.832	338.652	0.034435	0.73679	0.78709	FALSE	--	--	--	--	--	--	--	--		--
W5Q_00816	AJJF01000001.1	-	1869477	1870072	528	1225	1331	1119	365	397	342	130.758	134.091	123.755	85.2373	96.833	103.851	129.535	95.3071	525.88	854.523	-0.70038	4.2988e-07	1.3099e-06	DOWN	--	--	--	--	--	--	APS3; similar to S. cerevisiae APS3 (YJL024C) sigma3-like subunit of the clathrin-associated protein AP-3 complex; intron and 5' exon upstream; K12399 AP-3 complex subunit sigma	http://www.genome.jp/dbget-bin/www_bget?cal:CaO19.393		sp|Q59QC5|APS3_CANAL Clathrin-associated protein AP-3 complex component APS3 OS=Candida albicans (strain SC5314 / ATCC MYA-2876) GN=APS3 PE=3 SV=1//2.04536e-101
W5Q_00817	AJJF01000001.1	+	1870267	1871652	1386	1145	1360	1015	525	469	412	46.5596	52.1952	42.7632	46.7053	43.5789	47.6598	47.1727	45.9814	664.413	816.367	-0.29714	0.029308	0.045491	DOWN	--	--	--	--	--	--	possible L-kynurenine hydrolase; K01556 kynureninase [EC:3.7.1.3]	http://www.genome.jp/dbget-bin/www_bget?cal:CaO19.394		sp|Q59QC4|KYNU_CANAL Kynureninase OS=Candida albicans (strain SC5314 / ATCC MYA-2876) GN=BNA5 PE=3 SV=1//0
W5Q_00818	AJJF01000001.1	-	1871883	1873205	1323	69770	53183	96004	15376	19697	13001	2972.19	2138.3	4237.37	1433.03	1917.38	1575.56	3115.95	1641.99	22740.6	51720.5	-1.1855	0.0092925	0.015917	DOWN	--	--	--	--	--	--	ENO1; enolase similar to S. cerevisiae ENO1 (YGR254W), gluconeogenesis; K01689 enolase [EC:4.2.1.11]	http://www.genome.jp/dbget-bin/www_bget?cal:CaO19.395		sp|P30575|ENO1_CANAL Enolase 1 OS=Candida albicans (strain SC5314 / ATCC MYA-2876) GN=ENO1 PE=2 SV=1//0
W5Q_00819	AJJF01000001.1	+	1874167	1874802	636	406	484	447	169	153	114	35.9779	40.4802	41.041	32.7642	30.9814	28.7386	39.1664	30.8281	204.377	311.42	-0.60763	0.0004865	0.001017	DOWN	--	--	--	--	--	--	similar to D. melanogaster CG12756 gene product; K11344 chromatin modification-related protein EAF6	http://www.genome.jp/dbget-bin/www_bget?cal:CaO19.396		sp|Q59QC2|EAF6_CANAL Chromatin modification-related protein EAF6 OS=Candida albicans (strain SC5314 / ATCC MYA-2876) GN=EAF6 PE=3 SV=1//1.86925e-118
W5Q_00820	AJJF01000001.1	-	1874881	1875324	444	688	812	623	218	252	204	87.3318	97.281	81.9356	60.5402	73.0945	73.6658	88.8495	69.1001	320.827	492.647	-0.61876	3.7625e-05	9.196e-05	DOWN	--	--	--	--	--	--	MRPL28; similar to S. cerevisiae MRPL28 (YDR462W) mitochondrial ribosome large subunit protein; K17421 large subunit ribosomal protein L40	http://www.genome.jp/dbget-bin/www_bget?cal:CaO19.397		sp|P36527|RM28_YEAST 54S ribosomal protein L28, mitochondrial OS=Saccharomyces cerevisiae (strain ATCC 204508 / S288c) GN=MRPL28 PE=1 SV=2//1.11629e-34
W5Q_00821	AJJF01000001.1	+	1875595	1876068	474	247	255	191	146	85	67	29.3688	28.6165	23.53	37.9791	23.0944	22.6629	27.1718	27.9121	137.091	160.807	-0.23019	0.44771	0.51592	FALSE	--	--	--	--	--	--	--	--		--
W5Q_00822	AJJF01000001.1	-	1876163	1878301	2139	6869	7378	7116	2697	2786	2192	180.988	183.477	194.264	155.468	167.74	164.304	186.243	162.504	3629.76	4981.28	-0.45664	0.00021553	0.00047446	DOWN	--	--	--	--	--	--	YPK2; likely protein kinase similar to S. cerevisiae YPK2 (YMR104C); K13303 serum/glucocorticoid-regulated kinase 2 [EC:2.7.11.1]	http://www.genome.jp/dbget-bin/www_bget?cal:CaO19.399		sp|P18961|YPK2_YEAST Serine/threonine-protein kinase YPK2/YKR2 OS=Saccharomyces cerevisiae (strain ATCC 204508 / S288c) GN=YPK2 PE=1 SV=1//0
W5Q_00823	AJJF01000001.1	-	1879104	1879841	738	2241	2598	2450	598	530	411	171.14	187.257	193.855	99.9115	92.4882	89.2902	184.084	93.8966	722.182	1698.61	-1.2339	1.2748e-19	1.0328e-18	DOWN	--	--	--	--	--	--	possible HMG-like protein with weak similarity to Physarum polycephalum mitochondrial DNA condensation factor (BAB86364)	http://www.genome.jp/dbget-bin/www_bget?cal:CaO19.400		-//-
W5Q_00824	AJJF01000001.1	+	1880601	1882265	1665	3547	3863	3440	2214	1871	1518	120.064	123.414	120.646	163.958	144.719	146.176	121.375	151.618	2629.5	2525.76	0.058073	0.60981	0.67214	FALSE	--	--	--	--	--	--	--	--		--
W5Q_00825	AJJF01000001.1	-	1882523	1883287	765	68	80	97	42	33	32	5.00973	5.56267	7.40419	6.76953	5.55545	6.70667	5.9922	6.34388	50.524	57.4066	-0.18425	0.55074	0.61607	FALSE	--	--	--	--	--	--	--	--		--
W5Q_00826	AJJF01000001.1	-	1885666	1886916	1251	1397	1782	1016	312	269	211	62.937	75.7714	47.4246	30.7516	27.6925	27.0423	62.0443	28.4955	371.386	967.76	-1.3817	6.7346e-07	2.0025e-06	DOWN	--	--	--	--	--	--	VCX1; Calcium transport protein of the vacuolar membrane; K07300 Ca2+:H+ antiporter	http://www.genome.jp/dbget-bin/www_bget?cal:CaO19.405		sp|Q99385|VCX1_YEAST Vacuolar calcium ion transporter OS=Saccharomyces cerevisiae (strain ATCC 204508 / S288c) GN=VCX1 PE=1 SV=1//1.17197e-133
W5Q_00827	AJJF01000001.1	-	1888305	1889795	1491	3707	2740	4752	1489	1419	1163	140.124	97.7525	186.108	123.137	122.566	125.061	141.328	123.588	1922.41	2642.92	-0.45922	0.18358	0.2386	FALSE	--	--	--	--	--	--	--	--		--
W5Q_00828	AJJF01000001.1	-	1890518	1892716	2199	2710	2713	2944	941	867	610	69.4562	65.6265	78.1772	52.7637	50.7763	44.4757	71.0866	49.3386	1131.09	1955.87	-0.7901	4.8124e-09	1.7779e-08	DOWN	--	--	--	--	--	--	GCD6; similar to S. cerevisiae GCD6 (YDR211W) epsilon subunit of eIF-2B, the guanine nucleotide exchange factor for translation initiation factor eIF2; K03240 translation initiation factor eIF-2B subunit epsilon	http://www.genome.jp/dbget-bin/www_bget?cal:CaO19.407		sp|P87163|EI2BE_CANAL Translation initiation factor eIF-2B subunit epsilon OS=Candida albicans (strain SC5314 / ATCC MYA-2876) GN=GCD6 PE=3 SV=2//0
W5Q_00829	AJJF01000001.1	-	1893264	1893905	642	9259	10508	11341	6596	8470	6836	812.823	870.642	1031.53	1266.82	1699.09	1707.2	905	1557.7	10470.2	7270.39	0.52618	0.025906	0.040735	UP	--	--	--	--	--	--	similar to S. cerevisiae YNR018W	http://www.genome.jp/dbget-bin/www_bget?cal:CaO19.409		sp|P53721|RCF2_YEAST Respiratory supercomplex factor 2, mitochondrial OS=Saccharomyces cerevisiae (strain ATCC 204508 / S288c) GN=RCF2 PE=1 SV=1//5.73472e-37
W5Q_00830	AJJF01000001.1	+	1894639	1895127	489	2109	2317	2602	833	801	669	243.072	252.041	310.718	210.042	210.955	219.349	268.61	213.449	1089.08	1643.98	-0.59409	0.00032418	0.00069378	DOWN	--	--	--	--	--	--	CTR2; similar to S. cerevisiae CTR2 (YHR175W) putative low-affinity copper transport protein; almost identical to nonallelic CaP19.72; K14686 solute carrier family 31 (copper transporter), member 1	http://www.genome.jp/dbget-bin/www_bget?cal:CaO19.12183		sp|P38865|CTR2_YEAST Copper transport protein CTR2 OS=Saccharomyces cerevisiae (strain ATCC 204508 / S288c) GN=CTR2 PE=1 SV=1//4.43686e-30
W5Q_00831	AJJF01000001.1	+	1895497	1896834	1338	638	712	740	815	728	662	26.874	28.306	32.2956	75.1055	70.0716	79.3269	29.1585	74.8347	1043.96	488.074	1.0969	1.004e-14	5.7485e-14	UP	--	--	--	--	--	--	hypothetical protein	http://www.genome.jp/dbget-bin/www_bget?cal:CaO19.12184		-//-
W5Q_00832	AJJF01000001.1	+	1897238	1898062	825	661	788	654	569	488	420	45.1559	50.8074	46.2904	85.0411	76.1786	81.6232	47.4179	80.9476	695.835	488.759	0.50962	0.0004528	0.00095181	UP	--	--	--	--	--	--	RTG1; helix-loop-helix (bHLH) transcription factor	http://www.genome.jp/dbget-bin/www_bget?cal:CaO19.12185		sp|P32607|RTG1_YEAST Retrograde regulation protein 1 OS=Saccharomyces cerevisiae (strain ATCC 204508 / S288c) GN=RTG1 PE=1 SV=2//3.40314e-28
W5Q_00833	AJJF01000001.1	-	1898248	1899184	852	810	940	613	453	329	346	53.5812	58.6872	42.0134	65.5585	49.7305	65.1111	51.4273	60.1334	532.96	546.689	-0.036692	0.78508	0.82858	FALSE	--	--	--	--	--	--	--	--		--
W5Q_00834	AJJF01000001.1	-	1899448	1900218	771	454	526	414	406	295	222	33.187	36.2899	31.3555	64.9295	49.2759	46.1654	33.6108	53.457	428.35	323.661	0.40431	0.0083096	0.014322	UP	--	--	--	--	--	--	SAP62; similar to mammalian U2 snRNA-associated pre-mRNA splicing factor SF3A component Sap62; similar to S. cerevisiae PRP11 (YDL043C); K12826 splicing factor 3A subunit 2	http://www.genome.jp/dbget-bin/www_bget?cal:CaO19.12187		sp|Q9P7L8|SAP62_SCHPO Pre-mRNA-splicing factor sap62 OS=Schizosaccharomyces pombe (strain 972 / ATCC 24843) GN=sap62 PE=1 SV=1//5.67811e-46
W5Q_00835	AJJF01000001.1	+	1900676	1902865	2190	233	248	272	319	358	246	5.99624	6.02369	7.25257	17.9604	21.0526	18.0098	6.42417	19.0076	435.062	176.054	1.3052	2.7987e-14	1.5517e-13	UP	--	--	--	--	--	--	SWI6; potential ankyrin repeat protein similar to S. cerevisiae SWI6 (YLR182W) transcriptional co-activator subunit of the SBF and MBF cell cycle control transcription factors; K06648 regulatory protein SWI6	http://www.genome.jp/dbget-bin/www_bget?cal:CaO19.12188		sp|P09959|SWI6_YEAST Regulatory protein SWI6 OS=Saccharomyces cerevisiae (strain ATCC 204508 / S288c) GN=SWI6 PE=1 SV=1//1.07839e-34
W5Q_00836	AJJF01000001.1	-	1903024	1903599	576	348	425	388	279	200	185	34.0505	39.2483	39.3348	59.7245	44.7172	51.4953	37.5445	51.979	311.282	270.349	0.2034	0.19963	0.25731	FALSE	--	--	--	--	--	--	--	--		--
W5Q_00837	AJJF01000001.1	+	1903936	1904403	468	1014	1326	899	513	457	344	122.112	150.714	112.171	135.158	125.758	117.85	128.332	126.256	615.802	749.542	-0.28354	0.05057	0.074921	FALSE	--	--	--	--	--	--	--	--		--
W5Q_00838	AJJF01000001.1	+	1904886	1909022	4137	1904	1981	1817	2707	2557	2155	25.9387	25.4715	25.647	80.6814	79.5998	83.518	25.6857	81.2664	3507.21	1328.27	1.4008	6.0446e-27	7.6111e-26	UP	--	--	--	--	--	--	HOS4; potential ankyrin repeat protein similar to S. cerevisiae HOS4 (YIL112W) histone deacetylase SET3 complex component	http://www.genome.jp/dbget-bin/www_bget?cal:CaO19.12191		sp|P40480|HOS4_YEAST Protein HOS4 OS=Saccharomyces cerevisiae (strain ATCC 204508 / S288c) GN=HOS4 PE=1 SV=1//1.14074e-31
W5Q_00839	AJJF01000001.1	+	1909236	1910020	723	374	387	325	255	225	194	29.1542	28.4726	26.249	43.4883	40.0785	43.0211	27.9586	42.196	317.993	252.545	0.33245	0.048005	0.07147	FALSE	--	--	--	--	--	--	--	--		--
W5Q_00840	AJJF01000001.1	+	1910727	1911902	1176	613	789	564	419	424	340	29.3779	35.6882	28.0052	43.9316	46.4329	46.3543	31.0238	45.5729	559.523	455.453	0.2969	0.055509	0.081502	FALSE	--	--	--	--	--	--	--	--		--
W5Q_00841	AJJF01000001.1	-	1912073	1914859	2787	5081	6183	4554	1961	1799	1229	102.749	118.01	95.4165	86.7583	83.1306	70.7023	105.392	80.1971	2329.87	3667.32	-0.65447	3.9161e-07	1.199e-06	DOWN	--	--	--	--	--	--	SEC24; similar to S. cerevisiae SEC24 (YIL109C) secretory pathway vesicle COPII coat component; K14007 protein transport protein SEC24	http://www.genome.jp/dbget-bin/www_bget?cal:CaO19.12194		sp|Q5AQ76|SEC24_CANAL Protein transport protein SEC24 OS=Candida albicans (strain SC5314 / ATCC MYA-2876) GN=SEC24 PE=3 SV=1//0
W5Q_00842	AJJF01000001.1	+	1915233	1916141	909	399	418	361	191	132	103	24.7387	24.4606	23.1905	25.9084	18.7015	18.1674	24.1299	20.9257	197.571	274.081	-0.47223	0.010964	0.018541	DOWN	--	--	--	--	--	--	YMC2; one of three likely mitochondrial carrier genes similar to S. cerevisiae YMC1 (YPR058W) and YMC2 (YBR104W) putative mitochondrial inner membrane transporters; K15109 solute carrier family 25 (mitochondrial carnitine/acylcarnitine transporter), member 20/29	http://www.genome.jp/dbget-bin/www_bget?cal:CaO19.12195		sp|Q10248|YD1K_SCHPO Uncharacterized mitochondrial carrier C4G9.20c OS=Schizosaccharomyces pombe (strain 972 / ATCC 24843) GN=SPAC4G9.20c PE=3 SV=2//3.98144e-57
W5Q_00843	AJJF01000001.1	+	1916587	1917636	1050	330	340	261	253	166	152	17.713	17.2244	14.5151	29.7099	20.3604	23.2099	16.4841	24.4267	266.335	216.134	0.30132	0.066989	0.096515	FALSE	--	--	--	--	--	--	--	--		--
W5Q_00844	AJJF01000001.1	+	1917901	1918953	1053	307	313	265	276	294	172	16.4315	15.8114	14.6955	32.3185	35.9572	26.189	15.6461	31.4882	346.246	205.843	0.75025	7.4356e-05	0.00017445	UP	--	--	--	--	--	--	similar to S. cerevisiae YGL159W	http://www.genome.jp/dbget-bin/www_bget?cal:CaO19.12197		sp|P53110|YGP9_YEAST Uncharacterized protein YGL159W OS=Saccharomyces cerevisiae (strain ATCC 204508 / S288c) GN=YGL159W PE=1 SV=1//4.87098e-46
W5Q_00845	AJJF01000001.1	+	1919779	1921432	1654	2422	2599	1896	1389	870	803	82.5288	83.5845	66.9376	103.547	67.7408	77.8392	77.6836	83.0423	1425.42	1604.06	-0.17034	0.40884	0.47777	FALSE	--	--	--	--	--	--	--	--		--
W5Q_00846	AJJF01000001.1	+	1922589	1924346	1758	1284	1501	658	1674	2304	1581	41.1636	45.4168	21.8562	117.411	168.784	144.189	36.1455	143.461	2642.4	791.315	1.7395	2.2813e-07	7.1706e-07	UP	--	--	--	--	--	--	TPO3; potential transporter similar to S. cerevisiae TPO3 (YPR156C) polyamine transport protein	http://www.genome.jp/dbget-bin/www_bget?cal:CaO19.12199		sp|Q06451|TPO3_YEAST Polyamine transporter 3 OS=Saccharomyces cerevisiae (strain ATCC 204508 / S288c) GN=TPO3 PE=1 SV=1//0
W5Q_00847	AJJF01000001.1	+	1924721	1926397	1677	489	601	441	279	230	187	16.434	19.0632	15.3558	20.5136	17.6629	17.8783	16.951	18.6849	326.282	354.916	-0.12136	0.46896	0.53692	FALSE	--	--	--	--	--	--	--	--		--
W5Q_00848	AJJF01000001.1	-	1926624	1928630	2007	6597	6753	5775	4733	4365	3734	185.253	178.98	168.024	290.777	280.094	298.295	177.419	289.722	6064.21	4449.12	0.4468	0.00042192	0.00088953	UP	--	--	--	--	--	--	MSS116; Mitochondrial RNA helicase; K17679 ATP-dependent RNA helicase MSS116, mitochondrial [EC:3.6.4.13]	http://www.genome.jp/dbget-bin/www_bget?cal:CaO19.12201		sp|Q5APM7|MS116_CANAL ATP-dependent RNA helicase MSS116, mitochondrial OS=Candida albicans (strain SC5314 / ATCC MYA-2876) GN=MSS116 PE=3 SV=1//0
W5Q_00849	AJJF01000001.1	-	1928848	1929480	633	224	241	224	143	140	118	19.944	20.252	20.6639	27.855	28.4834	29.888	20.2866	28.7421	189.881	160.534	0.24221	0.21808	0.27774	FALSE	--	--	--	--	--	--	--	--		--
W5Q_00850	AJJF01000001.1	-	1929744	1930327	447	90	127	117	95	98	68	11.3476	15.113	15.2843	26.2051	28.2348	24.3905	13.915	26.2768	122.631	77.7712	0.65701	0.0033477	0.0061621	UP	--	--	--	--	--	--	hypothetical protein	http://www.genome.jp/dbget-bin/www_bget?cal:CaO19.12203		-//-
W5Q_00851	AJJF01000001.1	+	1930510	1931574	1065	148	190	177	120	92	102	7.83212	9.48984	9.7049	13.8932	11.1251	15.3557	9.00895	13.458	149.222	119.964	0.31486	0.14506	0.19337	FALSE	--	--	--	--	--	--	--	--		--
W5Q_00852	AJJF01000001.1	-	1931747	1933813	2067	236	284	233	268	173	126	6.43485	7.30857	6.58238	15.9869	10.7789	9.77346	6.77527	12.1797	261.188	174.96	0.57806	0.016449	0.026898	UP	--	--	--	--	--	--	AFG12; one of two distinct genes similar to S. cerevisiae AFG1 (YEL052W) mitochondrial ATPase	http://www.genome.jp/dbget-bin/www_bget?cal:CaO19.12205		sp|Q5TYS0|LCE1B_DANRE Lactation elevated protein 1 homolog B OS=Danio rerio GN=lace1b PE=2 SV=1//1.22961e-41
W5Q_00853	AJJF01000001.1	-	1934062	1936269	2208	590	653	567	592	452	415	15.0598	15.7315	14.9952	33.0593	26.3637	30.1347	15.2622	29.8526	685.865	421.12	0.70369	1.3562e-06	3.879e-06	UP	--	--	--	--	--	--	Phosphatidylinositol 3-P phosphatase	http://www.genome.jp/dbget-bin/www_bget?cal:CaO19.12206		sp|P47147|YMR1_YEAST Phosphoinositide 3-phosphatase OS=Saccharomyces cerevisiae (strain ATCC 204508 / S288c) GN=YMR1 PE=1 SV=1//1.71432e-27
W5Q_00854	AJJF01000001.1	-	1936753	1938381	1629	1766	1636	1570	848	857	736	61.0994	53.4216	56.2789	64.1867	67.7527	72.4395	56.9333	68.1263	1158.72	1159.48	-0.00094404	0.92079	0.94355	FALSE	--	--	--	--	--	--	--	--		--
W5Q_00855	AJJF01000001.1	+	1939064	1940659	1596	366	381	353	175	197	158	12.9245	12.6983	12.9154	13.52	15.8965	15.8724	12.8461	15.0963	251.867	256.294	-0.025137	0.82311	0.86186	FALSE	--	--	--	--	--	--	--	--		--
W5Q_00856	AJJF01000001.1	-	1940710	1941105	396	122	118	91	68	75	59	17.3633	15.8505	13.4188	21.1731	24.3912	23.8878	15.5442	23.1507	95.81	76.8643	0.31786	0.20893	0.26768	FALSE	--	--	--	--	--	--	--	--		--
W5Q_00857	AJJF01000001.1	+	1941551	1943227	1677	656	778	531	152	92	63	22.0464	24.6775	18.4897	11.1759	7.06515	6.02318	21.7379	8.08807	140.563	454.952	-1.6945	7.7701e-14	4.1649e-13	DOWN	--	--	--	--	--	--	similar to putative integral membrane protein	http://www.genome.jp/dbget-bin/www_bget?cal:CaO19.4749		-//-
W5Q_00858	AJJF01000001.1	-	1943918	1946020	2103	132	137	130	158	154	124	3.53754	3.46526	3.6097	9.26378	9.4308	9.45368	3.5375	9.38275	205.907	93.01	1.1465	8.4877e-09	3.0631e-08	UP	--	--	--	--	--	--	hypothetical protein	http://www.genome.jp/dbget-bin/www_bget?cal:CaO19.12212		-//-
W5Q_00859	AJJF01000001.1	+	1946252	1947139	888	825	956	719	380	336	256	52.361	57.2664	47.2806	52.7644	48.7296	46.2217	52.3027	49.2386	455.649	579.939	-0.34798	0.020768	0.033296	DOWN	--	--	--	--	--	--	RSM25; similar to S. cerevisiae RSM25 (YIL093C) mitochondrial ribosome small subunit protein (human MRP-S28); allelic to possible fragments CaP19.12213 and CaP19.12214; K17402 small subunit ribosomal protein S23	http://www.genome.jp/dbget-bin/www_bget?cal:CaO19.4751		sp|Q5AQ57|RT25_CANAL 37S ribosomal protein S25, mitochondrial OS=Candida albicans (strain SC5314 / ATCC MYA-2876) GN=RSM25 PE=3 SV=1//0
W5Q_00860	AJJF01000001.1	-	1947317	1947541	225	723	841	647	588	479	396	181.102	198.824	167.915	322.23	274.17	282.183	182.613	292.861	686.057	513.118	0.41904	0.0032972	0.0060728	UP	--	--	--	--	--	--	--	--		-//-
W5Q_00861	AJJF01000001.1	-	1948197	1950461	2265	567	663	590	948	1114	898	14.1085	15.5704	15.2108	51.6072	63.3408	63.5663	14.9632	59.5048	1409.65	423.61	1.7345	6.2487e-17	4.1425e-16	UP	--	--	--	--	--	--	potential zinc finger protein similar to S. cerevisiae MSN2 (YMR037C) and MSN4 (YKL062W) stress response transcription factors; K09468 zinc finger protein MSN2/4	http://www.genome.jp/dbget-bin/www_bget?cal:CaO19.12215		sp|P33749|MSN4_YEAST Zinc finger protein MSN4 OS=Saccharomyces cerevisiae (strain ATCC 204508 / S288c) GN=MSN4 PE=1 SV=1//6.36166e-21
W5Q_00862	AJJF01000001.1	+	1953232	1953594	363	43	56	45	10	31	19	6.67619	8.20609	7.23891	3.39675	10.9982	8.392	7.37373	7.59565	29.1143	33.4375	-0.19974	0.60197	0.66487	FALSE	--	--	--	--	--	--	--	--		--
W5Q_00863	AJJF01000001.1	+	1955941	1959344	3404	2394	2589	2180	1445	1429	1220	39.6371	40.4573	37.3968	52.3418	54.0642	57.4631	39.1637	54.623	1940.83	1665.63	0.2206	0.11053	0.15207	FALSE	--	--	--	--	--	--	--	--		--
W5Q_00864	AJJF01000001.1	-	1961014	1962537	1524	3886	4584	3363	1490	1191	943	143.709	159.998	128.857	120.551	100.645	99.2077	144.188	106.801	1694.04	2743.49	-0.69554	9.5458e-08	3.1172e-07	DOWN	--	--	--	--	--	--	ZWF1; likely glucose-6-phosphate dehydrogenase similar to S. cerevisiae ZWF1 (YNL241C); K00036 glucose-6-phosphate 1-dehydrogenase [EC:1.1.1.49]	http://www.genome.jp/dbget-bin/www_bget?cal:CaO19.12218		sp|P11410|G6PD_CYBJA Glucose-6-phosphate 1-dehydrogenase OS=Cyberlindnera jadinii PE=1 SV=2//0
W5Q_00865	AJJF01000001.1	-	1964207	1967017	2811	2705	2886	2361	1410	1042	924	54.2342	54.6123	49.0459	61.8484	47.739	52.7023	52.6308	54.0966	1581.47	1848.12	-0.2248	0.096718	0.13481	FALSE	--	--	--	--	--	--	--	--		--
W5Q_00866	AJJF01000001.1	+	1968055	1969710	1656	424	404	334	150	86	106	14.4302	12.977	11.7775	11.1687	6.68813	10.2628	13.0616	9.37319	161.061	270.195	-0.74639	5.091e-05	0.00012251	DOWN	--	--	--	--	--	--	YTP1; similar to S. cerevisiae YTP1 (YNL237W) putative integral membrane protein	http://www.genome.jp/dbget-bin/www_bget?cal:CaO19.12220		sp|P53584|YTP1_YEAST Protein YTP1 OS=Saccharomyces cerevisiae (strain ATCC 204508 / S288c) GN=YTP1 PE=1 SV=1//9.02826e-118
W5Q_00867	AJJF01000001.1	+	1970222	1979222	9001	5459	5676	5754	2232	2078	1650	34.1814	33.5433	37.329	30.5755	29.7318	29.3908	35.0179	29.8994	2806.67	3942.27	-0.49017	0.00010988	0.00025232	DOWN	--	--	--	--	--	--	NAR1; similar to S. cerevisiae NAR1 (YNL240C) and to human Narf which binds the prenylated CaaX C terminus of nuclear prelamin A	http://www.genome.jp/dbget-bin/www_bget?cal:CaO19.12221		sp|Q5APK7|NAR1_CANAL Cytosolic Fe-S cluster assembly factor NAR1 OS=Candida albicans (strain SC5314 / ATCC MYA-2876) GN=NAR1 PE=3 SV=1//0
W5Q_00868	AJJF01000001.1	+	1979919	1980659	741	284	311	289	126	115	84	21.6007	22.3253	22.7744	20.9664	19.9869	18.1752	22.2335	19.7095	152.249	205.961	-0.43595	0.024468	0.038616	DOWN	--	--	--	--	--	--	potential mitochondrial NADH-Ubiquinone Oxidoreductase Complex I subunit similar to Y.lipolytica NUIM subunit, N. crassa CI-23kd subunit and mammalian TYKY 23kd subunit; K03941 NADH dehydrogenase (ubiquinone) Fe-S protein 8 [EC:1.6.5.3 1.6.99.3]	http://www.genome.jp/dbget-bin/www_bget?cal:CaO19.12222		sp|Q12644|NDUS8_NEUCR NADH-ubiquinone oxidoreductase 23 kDa subunit, mitochondrial OS=Neurospora crassa (strain ATCC 24698 / 74-OR23-1A / CBS 708.71 / DSM 1257 / FGSC 987) GN=nuo21.3c PE=2 SV=1//2.45861e-89
W5Q_00869	AJJF01000001.1	-	1981220	1981717	498	0	0	0	0	0	0	0	0	0	0	0	0	0	0	0	0	NA	NA	NA	NA	--	--	--	--	--	--	--	--		--
W5Q_00870	AJJF01000001.1	-	1982489	1983953	1465	0	0	0	0	1	0	0	0	0	0	0.0879082	0	0	0.0293027	0.462621	0	Inf	0.84259	0.87668	FALSE	--	--	--	--	--	--	--	--		--
W5Q_00871	AJJF01000001.1	+	1984735	1985001	267	47	59	46	23	20	16	9.92096	11.7543	10.0604	10.6215	9.64685	9.60787	10.5785	9.95875	27.7061	35.2769	-0.34852	0.36307	0.43157	FALSE	--	--	--	--	--	--	--	--		--
W5Q_00872	AJJF01000001.1	+	1985104	1986759	1656	337	397	298	160	115	83	11.4693	12.7522	10.5081	11.9132	8.94344	8.03593	11.5765	9.63087	165.712	239.377	-0.53061	0.0057855	0.010274	DOWN	--	--	--	--	--	--	SIR21; one of two genes similar to S. cerevisiae SIR2 (YDL042C) NAD+-dependent histone deacetylase; K11121 NAD-dependent histone deacetylase SIR2 [EC:3.5.1.-]	http://www.genome.jp/dbget-bin/www_bget?cal:CaO19.12225		sp|Q5AQ47|HST1_CANAL NAD-dependent protein deacetylase HST1 OS=Candida albicans (strain SC5314 / ATCC MYA-2876) GN=HST1 PE=3 SV=1//0
W5Q_00873	AJJF01000001.1	-	1987207	1987887	681	231	270	235	144	103	83	19.1175	21.0898	20.1506	26.0727	19.4786	19.5411	20.1193	21.6975	153.561	171.228	-0.15711	0.49031	0.55735	FALSE	--	--	--	--	--	--	--	--		--
W5Q_00874	AJJF01000001.1	+	1988744	1992316	3573	1405	1546	1162	1570	1501	1224	22.1621	23.0161	18.9907	54.1798	54.1022	54.9246	21.3896	54.4022	2027.94	954.263	1.0876	3.7751e-16	2.3814e-15	UP	--	--	--	--	--	--	PAN2; Component of Pab1p-stimulated poly(A) ribonuclease; K12571 PAB-dependent poly(A)-specific ribonuclease subunit 2 [EC:3.1.13.4]	http://www.genome.jp/dbget-bin/www_bget?cal:CaO19.12228		sp|Q5APK0|PAN2_CANAL PAB-dependent poly(A)-specific ribonuclease subunit PAN2 OS=Candida albicans (strain SC5314 / ATCC MYA-2876) GN=PAN2 PE=3 SV=1//0
W5Q_00875	AJJF01000001.1	-	1993180	1993839	660	391	448	404	564	417	370	33.3887	36.1068	35.7441	105.367	81.369	89.8827	35.0799	92.2063	632.904	289.402	1.1289	5.444e-14	2.9579e-13	UP	--	--	--	--	--	--	CCW12; similar to S. cerevisiae CCW12 (YLR110C), Cell wall mannoprotein	http://www.genome.jp/dbget-bin/www_bget?cal:CaO19.12229		sp|Q5APJ9|PGA6_CANAL Predicted GPI-anchored protein 6 OS=Candida albicans (strain SC5314 / ATCC MYA-2876) GN=PGA6 PE=1 SV=1//7.59368e-71
W5Q_00876	AJJF01000001.1	-	1996011	1999316	3306	357	438	355	1154	882	718	6.08601	7.04735	6.27037	43.0401	34.3584	34.8209	6.46791	37.4065	1286.41	267.124	2.2678	4.3126e-54	1.8968e-52	UP	--	--	--	--	--	--	ARG81; similar to S. cerevisiae ARG81 (YML099C) component of the ARGR regulatory complex which controls arginine-responsive genes; potential fungal Zn(2)-Cys(6) binuclear cluster domain; K09246 arginine metabolism regulation protein II	http://www.genome.jp/dbget-bin/www_bget?cal:CaO19.12230		sp|P05085|ARGR2_YEAST Arginine metabolism regulation protein II OS=Saccharomyces cerevisiae (strain ATCC 204508 / S288c) GN=ARG81 PE=1 SV=3//2.26098e-25
W5Q_00877	AJJF01000001.1	+	2000722	2001462	741	158	166	132	277	219	206	12.0173	11.9164	10.4022	46.0927	38.0621	44.5726	11.4453	42.9091	331.017	105.926	1.6439	1.0487e-19	8.5505e-19	UP	--	--	--	--	--	--	potential fungal Zn(2)-Cys(6) binuclear cluster domain similar to that of ECM22, positive regulator	http://www.genome.jp/dbget-bin/www_bget?cal:CaO19.12231		sp|Q05958|ECM22_YEAST Sterol regulatory element-binding protein ECM22 OS=Saccharomyces cerevisiae (strain ATCC 204508 / S288c) GN=ECM22 PE=1 SV=1//1.18107e-07
W5Q_00878	AJJF01000001.1	+	2001829	2003424	1596	261	316	239	426	332	300	9.21668	10.532	8.74445	32.9115	26.79	30.1375	9.4977	29.9463	497.431	189.287	1.3939	5.2693e-18	3.8096e-17	UP	--	--	--	--	--	--	hypothetical protein	http://www.genome.jp/dbget-bin/www_bget?cal:CaO19.12232		-//-
W5Q_00879	AJJF01000001.1	+	2006543	2008087	1545	1017	1177	1024	305	284	252	37.0988	40.5231	38.7025	24.3412	23.6732	26.1511	38.7748	24.7218	398.416	748.666	-0.91005	3.9881e-10	1.6165e-09	DOWN	--	--	--	--	--	--	IPT1; Inositolphosphotransferase 1	http://www.genome.jp/dbget-bin/www_bget?cal:CaO19.12233		sp|P38954|IPT1_YEAST Inositolphosphotransferase 1 OS=Saccharomyces cerevisiae (strain ATCC 204508 / S288c) GN=IPT1 PE=1 SV=2//6.32277e-08
W5Q_00880	AJJF01000001.1	+	2011690	2013810	2121	2902	2903	3160	730	937	682	77.1123	72.805	86.9989	42.4378	56.8939	51.554	78.9721	50.2952	1116.79	2095.8	-0.90813	4.3913e-08	1.4716e-07	DOWN	--	--	--	--	--	--	MNN47; similar to S. cerevisiae MNN4 involved in transfer of mannosylphosphate to cell wall mannans	http://www.genome.jp/dbget-bin/www_bget?cal:CaO19.12234		sp|P36044|MNN4_YEAST Protein MNN4 OS=Saccharomyces cerevisiae (strain ATCC 204508 / S288c) GN=MNN4 PE=4 SV=2//1.05761e-32
W5Q_00881	AJJF01000001.1	-	2014535	2015719	1185	313	365	342	1462	1415	1217	14.8865	16.3844	16.8529	152.125	153.782	164.661	16.0413	156.856	1939.69	237.664	3.0288	1.4467e-96	2.3682e-94	UP	--	--	--	--	--	--	SHO1; similar to S. cerevisiae SHO1 (YER118C) osmosensor; K11246 SHO1 osmosensor	http://www.genome.jp/dbget-bin/www_bget?cal:CaO19.4772		sp|Q5AQ36|SHO1_CANAL High osmolarity signaling protein SHO1 OS=Candida albicans (strain SC5314 / ATCC MYA-2876) GN=SHO1 PE=2 SV=1//0
W5Q_00882	AJJF01000001.1	+	2019843	2020940	1098	6820	9157	8064	5089	6020	5320	350.065	443.614	428.86	571.479	706.092	776.833	407.513	684.801	7865.55	5592.87	0.49196	0.025069	0.039506	UP	--	--	--	--	--	--	AOX2; inducible alternative oxidase 2; cyanide-insensitive, salicylhydroxamic acid-sensitive terminal oxidase	http://www.genome.jp/dbget-bin/www_bget?cal:CaO19.12236		sp|Q9UV71|AOX2_CANAX Alternative oxidase 2, mitochondrial OS=Candida albicans GN=AOX2 PE=3 SV=1//0
W5Q_00883	AJJF01000001.1	+	2022293	2023432	1140	625	695	611	2734	3112	2785	30.8988	32.4291	31.2971	295.709	351.562	391.687	31.5417	346.319	4128.18	449.38	3.1995	5.6225e-30	8.2515e-29	UP	--	--	--	--	--	--	AOX1; constitutive alternative oxidase; cyanide-insensitive, salicylhydroxamic acid-sensitive terminal oxidase	http://www.genome.jp/dbget-bin/www_bget?cal:CaO19.12237		sp|O93853|AOX1_CANAX Alternative oxidase 1, mitochondrial OS=Candida albicans GN=AOX1 PE=3 SV=1//0
W5Q_00884	AJJF01000001.1	+	2025346	2027625	2280	1885	1850	1548	1543	1836	1424	46.5955	43.161	39.6464	83.4452	103.706	100.137	43.1343	95.7627	2283.87	1228.62	0.89444	5.9713e-07	1.783e-06	UP	--	--	--	--	--	--	CTA8; similar to S. cerevisiae Heat Shock Factor HSF1 (YGL073W) RNA Pol II transcriptional activator	http://www.genome.jp/dbget-bin/www_bget?cal:CaO19.12238		sp|Q5AQ33|HSF_CANAL Heat shock transcription factor OS=Candida albicans (strain SC5314 / ATCC MYA-2876) GN=CTA8 PE=1 SV=1//0
W5Q_00885	AJJF01000001.1	+	2029888	2032518	2631	677	682	719	209	234	206	14.5022	13.7885	15.9579	9.79481	11.4541	12.5535	14.7496	11.2675	309.909	485.46	-0.64751	1.8837e-05	4.7721e-05	DOWN	--	--	--	--	--	--	Regulation of Lysine biosynthesis	http://www.genome.jp/dbget-bin/www_bget?cal:CaO19.4776		sp|P40971|LYS14_YEAST Lysine biosynthesis regulatory protein LYS14 OS=Saccharomyces cerevisiae (strain ATCC 204508 / S288c) GN=LYS14 PE=1 SV=2//7.06208e-12
W5Q_00886	AJJF01000001.1	-	2032634	2034421	1788	1730	1781	1970	954	1191	873	54.5313	52.9848	64.3378	65.7887	85.785	78.2826	57.2846	76.6188	1433.74	1281.73	0.16168	0.42274	0.49113	FALSE	--	--	--	--	--	--	--	--		--
W5Q_00887	AJJF01000001.1	+	2035265	2037334	2070	334	453	260	406	308	225	9.09375	11.6408	7.3345	24.1839	19.1623	17.4273	9.35635	20.2578	436.045	241.491	0.85251	4.5794e-05	0.00011087	UP	--	--	--	--	--	--	similar to transcriptional activator in Lysine biosynthesis pathway; potential Fungal Zn2Cys6 Cluster domain	http://www.genome.jp/dbget-bin/www_bget?cal:CaO19.12242		sp|P40971|LYS14_YEAST Lysine biosynthesis regulatory protein LYS14 OS=Saccharomyces cerevisiae (strain ATCC 204508 / S288c) GN=LYS14 PE=1 SV=2//2.08596e-09
W5Q_00888	AJJF01000001.1	-	2037532	2039394	1863	2846	3228	3010	3271	3710	3413	86.0972	92.167	94.3455	216.49	256.465	293.726	90.8699	255.56	4978.28	2116.49	1.234	4.331e-08	1.4542e-07	UP	--	--	--	--	--	--	SGE11; one of three related potential transporter genes (CaP19.1942, CaP19.3444 and CaP19.4779) similar to S. cerevisiae YKR105C, YCL069W, SGE1 (YPR198W) and AZR2 (YGR224W) MFS-MDR proteins	http://www.genome.jp/dbget-bin/www_bget?cal:CaO19.12243		sp|P36172|VBA5_YEAST Vacuolar basic amino acid transporter 5 OS=Saccharomyces cerevisiae (strain ATCC 204508 / S288c) GN=VBA5 PE=3 SV=1//1.6306e-85
W5Q_00889	AJJF01000001.1	+	2040903	2042276	1374	1532	1662	1414	732	682	530	62.8404	64.3427	60.0939	65.6893	63.9241	61.8454	62.4257	63.8196	914.463	1071.72	-0.22893	0.094776	0.13233	FALSE	--	--	--	--	--	--	--	--		--
W5Q_00890	AJJF01000001.1	-	2042314	2043327	1014	392	394	354	197	150	119	21.7879	20.6687	20.386	23.9551	19.0511	18.816	20.9475	20.6074	217.34	265.469	-0.28859	0.12022	0.16385	FALSE	--	--	--	--	--	--	--	--		--
W5Q_00891	AJJF01000001.1	-	2043604	2045028	1425	161	159	167	73	155	84	6.36763	5.93522	6.84335	6.31653	14.0082	9.45111	6.38207	9.9253	148.893	113.766	0.38821	0.39704	0.46603	FALSE	--	--	--	--	--	--	--	--		--
W5Q_00892	AJJF01000001.1	+	2046083	2049676	3594	2233	2373	2292	1909	3128	1885	35.0169	35.1216	37.2395	65.4935	112.087	84.0914	35.7927	87.224	3290.9	1608.5	1.0328	0.0054089	0.009648	UP	--	--	--	--	--	--	CRD1; Copper resistance-associated P-type ATPase; similar to S. cerevisiae CCC2 (YDR270W)	http://www.genome.jp/dbget-bin/www_bget?cal:CaO19.12248		sp|Q9S7J8|HMA7_ARATH Copper-transporting ATPase RAN1 OS=Arabidopsis thaliana GN=RAN1 PE=1 SV=1//1.7151e-117
W5Q_00893	AJJF01000001.1	-	2049777	2050904	1128	1505	1706	1314	684	467	433	75.196	80.4498	68.0227	74.7683	53.3181	61.5456	74.5561	63.2107	740.838	1050.25	-0.5035	0.00033853	0.00072328	DOWN	--	--	--	--	--	--	PTC1; type 2C protein phosphatase similar to S. cerevisiae PTC1 (YDL006W) involved in response to osmotic stress; K01090 protein phosphatase [EC:3.1.3.16]	http://www.genome.jp/dbget-bin/www_bget?cal:CaO19.12249		sp|P35182|PP2C1_YEAST Protein phosphatase 2C homolog 1 OS=Saccharomyces cerevisiae (strain ATCC 204508 / S288c) GN=PTC1 PE=1 SV=1//9.13648e-97
W5Q_00894	AJJF01000001.1	+	2051830	2053494	1665	323	348	235	204	187	142	10.9334	11.1178	8.24178	15.1073	14.4642	13.6739	10.0977	14.4151	250.235	209.803	0.25424	0.14646	0.19516	FALSE	--	--	--	--	--	--	--	--		--
W5Q_00895	AJJF01000001.1	+	2053946	2056138	2193	395	460	307	296	243	213	10.1514	11.1577	8.17461	16.6427	14.2703	15.5725	9.8279	15.4952	353.879	268.943	0.39596	0.016063	0.026314	UP	--	--	--	--	--	--	DnaJ-like protein	http://www.genome.jp/dbget-bin/www_bget?cal:CaO19.12251		sp|Q9JMC3|DNJA4_MOUSE DnaJ homolog subfamily A member 4 OS=Mus musculus GN=Dnaja4 PE=1 SV=1//3.70346e-10
W5Q_00896	AJJF01000001.1	-	2056296	2058869	2574	3891	6040	2283	1263	816	888	85.1961	124.82	51.7922	60.5014	40.8271	55.3125	87.2694	52.2136	1396.11	2795.11	-1.0015	0.04017	0.060986	FALSE	--	--	--	--	--	--	--	--		--
W5Q_00897	AJJF01000001.1	-	2059670	2060563	894	41	64	16	10	14	15	2.58472	3.808	1.04508	1.37922	2.01677	2.69012	2.47927	2.02871	19.008	27.5355	-0.53469	0.35358	0.42258	FALSE	--	--	--	--	--	--	--	--		--
W5Q_00898	AJJF01000001.1	-	2060979	2063909	2931	1129	1243	973	939	741	686	21.7093	22.5585	19.3849	39.5021	32.5589	37.5255	21.2176	36.5288	1114.57	776.68	0.52109	0.00014979	0.00033719	UP	--	--	--	--	--	--	weak similarity to internal region of reticulocyte binding protein 2 homolog A PfR2Ha	http://www.genome.jp/dbget-bin/www_bget?cal:CaO19.12255		-//-
W5Q_00899	AJJF01000001.1	-	2065089	2066762	1674	4856	5160	3967	1047	1208	1004	163.49	163.964	138.38	77.1191	92.9348	96.1605	155.278	88.7381	1553.38	3245.96	-1.0632	3.203e-17	2.1799e-16	DOWN	--	--	--	--	--	--	similar to hypothetical protein, PFC0230c	http://www.genome.jp/dbget-bin/www_bget?cal:CaO19.12256		-//-
W5Q_00900	AJJF01000001.1	+	2069998	2070597	600	952	899	856	361	390	284	89.4237	79.7009	83.3086	74.1868	83.7106	75.8902	84.1444	77.9292	488.486	631.161	-0.36969	0.011135	0.018805	DOWN	--	--	--	--	--	--	similar to S. cerevisiae YOR252W; K14860 translation machinery-associated protein 16	http://www.genome.jp/dbget-bin/www_bget?cal:CaO19.12257		sp|Q08687|TMA16_YEAST Translation machinery-associated protein 16 OS=Saccharomyces cerevisiae (strain ATCC 204508 / S288c) GN=TMA16 PE=1 SV=2//1.86618e-28
W5Q_00901	AJJF01000001.1	-	2071068	2074568	3501	550	633	518	971	746	682	8.85396	9.61759	8.63983	34.1978	27.4419	31.2328	9.03713	30.9575	1127.84	395.253	1.5127	1.7795e-26	2.1434e-25	UP	--	--	--	--	--	--	similar to hypothetical protein	http://www.genome.jp/dbget-bin/www_bget?cal:CaO19.12259		-//-
W5Q_00902	AJJF01000001.1	+	2075872	2076402	531	1421	1408	1323	686	640	490	150.823	141.047	145.49	159.294	155.222	147.952	145.786	154.156	853.642	967.746	-0.181	0.20026	0.25802	FALSE	--	--	--	--	--	--	--	--		--
W5Q_00903	AJJF01000001.1	-	2076740	2079616	2877	2259	2633	1905	2734	2316	2141	44.2531	48.6817	38.6654	117.173	103.673	119.315	43.8667	113.387	3399.01	1575.53	1.1093	1.5898e-17	1.1032e-16	UP	--	--	--	--	--	--	EFR3; similar to S. cerevisiae EFR3 (YMR212C) PHO_E_ighty _F_ive _R_equiring	http://www.genome.jp/dbget-bin/www_bget?cal:CaO19.12261		sp|Q5APG7|EFR3_CANAL Protein EFR3 OS=Candida albicans (strain SC5314 / ATCC MYA-2876) GN=EFR3 PE=3 SV=1//0
W5Q_00904	AJJF01000001.1	+	2080889	2082721	1833	1281	1263	1208	915	856	722	39.3871	36.6518	38.4833	61.5502	60.142	63.1529	38.1741	61.615	1178.04	874.83	0.42932	0.001721	0.0033183	UP	--	--	--	--	--	--	CEF1; N terminal SANT DNA binding domains similar to S. pombe CDC5; G2/M transition; spliceosome complex; K12860 pre-mRNA-splicing factor CDC5/CEF1	http://www.genome.jp/dbget-bin/www_bget?cal:CaO19.12262		sp|Q5APG6|CEF1_CANAL Pre-mRNA-splicing factor CEF1 OS=Candida albicans (strain SC5314 / ATCC MYA-2876) GN=CEF1 PE=3 SV=1//0
W5Q_00905	AJJF01000001.1	+	2082930	2085287	2358	897	981	840	632	469	384	21.4396	22.1299	20.8019	33.0479	25.6151	26.1099	21.4571	28.2576	692.854	632.218	0.13213	0.29568	0.36196	FALSE	--	--	--	--	--	--	--	--		--
W5Q_00906	AJJF01000001.1	+	2085491	2086888	1398	161	142	133	173	147	122	6.49061	5.40301	5.55536	15.2584	13.5418	13.9917	5.81633	14.264	207.735	101.637	1.0313	1.2047e-07	3.8901e-07	UP	--	--	--	--	--	--	MOD5; likely tRNA isopentenyltransferase similar to S. cerevisiae MOD5 (YOR274W) tRNA modification enzyme that competes with Erg20p for the substrate DMAPP; K00791 tRNA dimethylallyltransferase [EC:2.5.1.75]	http://www.genome.jp/dbget-bin/www_bget?cal:CaO19.12264		sp|P07884|MOD5_YEAST tRNA dimethylallyltransferase, mitochondrial OS=Saccharomyces cerevisiae (strain ATCC 204508 / S288c) GN=MOD5 PE=1 SV=2//1.71442e-131
W5Q_00907	AJJF01000001.1	-	2087149	2088423	1275	800	805	889	256	257	209	35.3628	33.5846	40.7154	24.7571	25.9591	26.2818	36.5543	25.666	341.616	583.21	-0.77164	3.4555e-07	1.0647e-06	DOWN	--	--	--	--	--	--	FTH1; potential iron transporter similar to S. cerevisiae FTH1 (YBR207W)	http://www.genome.jp/dbget-bin/www_bget?cal:CaO19.12265		sp|P38310|FTH1_YEAST Iron transporter FTH1 OS=Saccharomyces cerevisiae (strain ATCC 204508 / S288c) GN=FTH1 PE=1 SV=2//4.99856e-90
W5Q_00908	AJJF01000001.1	+	2089937	2090314	378	4	8	6	1	4	4	0.596397	1.12578	0.926887	0.326196	1.36281	1.69663	0.883021	1.12854	4.50473	4.16878	0.11181	1	1	FALSE	--	--	--	--	--	--	--	--		--
W5Q_00909	AJJF01000001.1	+	2090418	2091818	1401	46	33	52	0	15	5	1.85049	1.25294	2.16737	0	1.37886	0.572203	1.75693	0.650354	9.74155	30.8524	-1.6632	0.0080315	0.01388	DOWN	--	--	--	--	--	--	LIP2; C. albicans secretory lipase 2	http://www.genome.jp/dbget-bin/www_bget?cal:CaO19.12267		sp|Q9P8W5|LIP2_CANAX Lipase 2 OS=Candida albicans GN=LIP2 PE=3 SV=1//0
W5Q_00910	AJJF01000001.1	+	2092668	2095268	2601	1814	1723	1515	884	910	626	39.3065	35.2371	34.0126	41.9066	45.0576	38.588	36.1854	41.8507	1136.44	1176.09	-0.049486	0.74641	0.79538	FALSE	--	--	--	--	--	--	--	--		--
W5Q_00911	AJJF01000001.1	+	2095891	2096865	975	425	483	377	1192	642	706	24.567	26.351	22.579	150.745	84.8003	116.096	24.499	117.214	1184.33	298.321	1.9891	2.7588e-08	9.464e-08	UP	--	--	--	--	--	--	PPA2; Mitochondrial inorganic pyrophosphatase; K01507 inorganic pyrophosphatase [EC:3.6.1.1]	http://www.genome.jp/dbget-bin/www_bget?cal:CaO19.12270		sp|P28239|IPYR2_YEAST Inorganic pyrophosphatase, mitochondrial OS=Saccharomyces cerevisiae (strain ATCC 204508 / S288c) GN=PPA2 PE=1 SV=1//1.46078e-100
W5Q_00912	AJJF01000001.1	-	2097125	2102053	4929	921	968	1180	1631	1468	1174	10.531	10.4465	13.9795	40.8005	38.3561	38.1881	11.6523	39.1149	2009.81	719.18	1.4826	1.1126e-28	1.5145e-27	UP	--	--	--	--	--	--	NUP188; Nucleoporin Np188; K14311 nuclear pore complex protein Nup188	http://www.genome.jp/dbget-bin/www_bget?cal:CaO19.12271		sp|P52593|NU188_YEAST Nucleoporin NUP188 OS=Saccharomyces cerevisiae (strain ATCC 204508 / S288c) GN=NUP188 PE=1 SV=1//1.75254e-140
W5Q_00913	AJJF01000001.1	+	2102423	2103718	1296	675	598	749	398	468	340	29.3539	24.5443	33.7477	37.8659	46.5059	42.0622	29.2153	42.1447	571.217	474.082	0.2689	0.16899	0.22166	FALSE	--	--	--	--	--	--	--	--		--
W5Q_00914	AJJF01000001.1	-	2103824	2104810	987	607	714	596	549	393	361	34.6608	38.4801	35.2612	68.5845	51.2793	58.642	36.134	59.5019	610.57	445.598	0.45442	0.0016633	0.0032158	UP	--	--	--	--	--	--	similar to rat tricarboxylate carrier	http://www.genome.jp/dbget-bin/www_bget?cal:CaO19.12274		sp|Q12029|FSF1_YEAST Probable mitochondrial transport protein FSF1 OS=Saccharomyces cerevisiae (strain ATCC 204508 / S288c) GN=FSF1 PE=1 SV=1//1.96385e-167
W5Q_00915	AJJF01000001.1	+	2104991	2105398	408	149	215	177	55	49	32	20.5823	28.0306	25.3326	16.6216	15.4669	12.575	24.6485	14.8878	63.2879	125.656	-0.98947	4.1902e-05	0.00010187	DOWN	--	--	--	--	--	--	similar to holo-(acyl carrier protein) synthase	http://www.genome.jp/dbget-bin/www_bget?cal:CaO19.12275		sp|C5D4D1|ACPS_GEOSW Holo-[acyl-carrier-protein] synthase OS=Geobacillus sp. (strain WCH70) GN=acpS PE=3 SV=1//1.33147e-13
W5Q_00916	AJJF01000001.1	-	2105451	2107043	1593	15667	16487	14405	6074	5233	4315	554.29	550.53	528.038	470.143	423.06	434.294	544.286	442.499	7344.49	10835.1	-0.56098	5.9641e-06	1.5898e-05	DOWN	--	--	--	--	--	--	GUA1; GMP synthase; K01951 GMP synthase (glutamine-hydrolysing) [EC:6.3.5.2]	http://www.genome.jp/dbget-bin/www_bget?cal:CaO19.12276		sp|Q5APF2|GUAA_CANAL GMP synthase [glutamine-hydrolyzing] OS=Candida albicans (strain SC5314 / ATCC MYA-2876) GN=GUA1 PE=3 SV=1//0
W5Q_00917	AJJF01000001.1	+	2107687	2108022	336	13	20	33	18	20	10	2.18058	3.16625	5.73511	6.60547	7.6658	4.77177	3.69398	6.34768	22.2811	15.5812	0.51602	0.23461	0.29647	FALSE	--	--	--	--	--	--	--	--		--
W5Q_00918	AJJF01000001.1	+	2108255	2109655	1401	2666	2361	2761	1352	1365	1068	107.248	89.6422	115.079	118.99	125.476	122.223	103.99	122.229	1787.68	1823.42	-0.028557	0.83916	0.87565	FALSE	--	--	--	--	--	--	--	--		--
W5Q_00919	AJJF01000001.1	-	2109715	2111064	1350	1236	1306	1687	2377	3039	2394	51.6003	51.4593	72.9707	217.103	289.91	284.321	58.6768	263.778	3728.03	992.27	1.9096	1.4215e-11	6.4042e-11	UP	--	--	--	--	--	--	similar to S. cerevisiae YMR209C	http://www.genome.jp/dbget-bin/www_bget?cal:CaO19.12279		sp|Q03648|YM59_YEAST Uncharacterized protein YMR209C OS=Saccharomyces cerevisiae (strain ATCC 204508 / S288c) GN=YMR209C PE=1 SV=1//1.9966e-32
W5Q_00920	AJJF01000001.1	+	2111671	2112591	921	433	457	501	623	814	591	26.4969	26.3944	31.7648	83.4063	113.823	102.884	28.2187	100.038	964.758	325.22	1.5688	2.3953e-09	9.1238e-09	UP	--	--	--	--	--	--	RAM2; alpha subunit shared by C terminal CaaX Geranylgeranyltransferase I (Ram2p+Cdc43p) and farnesyltransferase (Ram2p+Ram1p); similar to S. cerevisiae RAM2 (YKL019W) involved in prenylation of RAS proteins and a-factor pheromone; K05955 protein farnesyltransferase/geranylgeranyltransferase type-1 subunit alpha [EC:2.5.1.58 2.5.1.59]	http://www.genome.jp/dbget-bin/www_bget?cal:CaO19.12280		sp|Q9Y765|FNTA_CANAX Protein farnesyltransferase/geranylgeranyltransferase type-1 subunit alpha OS=Candida albicans GN=RAM2 PE=1 SV=1//0
W5Q_00921	AJJF01000001.1	+	2118064	2119647	1584	1577	1413	1312	708	653	550	56.1104	47.4506	48.3667	55.1123	53.0915	55.6706	50.6426	54.6248	902.357	1002.65	-0.15205	0.25578	0.31955	FALSE	--	--	--	--	--	--	--	--		--
W5Q_00922	AJJF01000001.1	+	2119715	2120071	357	35	58	49	6	8	12	5.52544	8.64201	8.01485	2.0723	2.88595	5.38929	7.3941	3.44918	12.9011	32.9907	-1.3546	0.0013399	0.002628	DOWN	--	--	--	--	--	--	hypothetical protein	http://www.genome.jp/dbget-bin/www_bget?cal:CaO19.12282		-//-
W5Q_00923	AJJF01000001.1	+	2122449	2124071	1623	701	735	717	570	450	429	24.3426	24.0893	25.7969	43.3039	35.7076	42.3796	24.7429	40.4637	683.712	502.156	0.44525	0.0021501	0.0041023	UP	--	--	--	--	--	--	similar to S. cerevisiae YKL162C	http://www.genome.jp/dbget-bin/www_bget?cal:CaO19.12283		sp|O14138|NDUF7_SCHPO NADH dehydrogenase [ubiquinone] complex I, assembly factor 7 homolog OS=Schizosaccharomyces pombe (strain 972 / ATCC 24843) GN=SPAC25A8.03c PE=3 SV=2//1.62897e-21
W5Q_00924	AJJF01000001.1	-	2124229	2125635	1407	66	70	67	159	192	112	2.64373	2.64642	2.78066	13.9339	17.5741	12.7627	2.69027	14.7569	217.174	47.3276	2.1981	1.7112e-13	8.9692e-13	UP	--	--	--	--	--	--	LIP1; C. albicans secretory lipase 1	http://www.genome.jp/dbget-bin/www_bget?cal:CaO19.12284		sp|O94091|LIP1_CANAX Lipase 1 OS=Candida albicans GN=LIP1 PE=3 SV=2//0
W5Q_00925	AJJF01000001.1	-	2127140	2128537	1398	0	4	1	7	10	6	0	0.152198	0.0417696	0.617393	0.921212	0.688117	0.0646557	0.742241	10.8761	1.12078	3.2786	0.00053196	0.0011055	UP	--	--	--	--	--	--	LIP10; C. albicans secretory lipase 10	http://www.genome.jp/dbget-bin/www_bget?cal:CaO19.12285		sp|Q9P4E5|LIP10_CANAL Lipase 10 OS=Candida albicans (strain SC5314 / ATCC MYA-2876) GN=LIP10 PE=3 SV=1//0
W5Q_00926	AJJF01000001.1	-	2129585	2130976	1392	97	104	105	60	65	48	3.92735	3.97419	4.40471	5.31475	6.01369	5.52867	4.10208	5.61903	81.7193	71.4188	0.19437	0.45224	0.52048	FALSE	--	--	--	--	--	--	--	--		--
W5Q_00927	AJJF01000001.1	+	2133358	2134176	819	231	273	192	250	261	223	15.8963	17.731	13.6894	37.638	41.0415	43.6555	15.7722	40.7784	348.838	161.237	1.1134	1.9212e-10	7.9901e-10	UP	--	--	--	--	--	--	hypothetical protein	http://www.genome.jp/dbget-bin/www_bget?cal:CaO19.12287		-//-
W5Q_00928	AJJF01000001.1	-	2134240	2134704	465	375	440	343	170	170	129	45.4512	50.3332	43.0733	45.0782	47.0829	44.479	46.2859	45.5467	221.061	268.806	-0.28212	0.09899	0.13768	FALSE	--	--	--	--	--	--	--	--		--
W5Q_00929	AJJF01000001.1	+	2135801	2137114	1095	11594	14123	10290	4980	4673	3284	596.742	686.069	548.743	560.771	549.602	480.848	610.518	530.407	6056.37	8346.23	-0.46267	0.00022997	0.00050487	DOWN	--	--	--	--	--	--	IDH1; Mitochondrial isocitrate dehydrogenase1; K00030 isocitrate dehydrogenase (NAD+) [EC:1.1.1.41]	http://www.genome.jp/dbget-bin/www_bget?cal:CaO19.12289		sp|O94229|IDH1_KLULA Isocitrate dehydrogenase [NAD] subunit 1, mitochondrial OS=Kluyveromyces lactis (strain ATCC 8585 / CBS 2359 / DSM 70799 / NBRC 1267 / NRRL Y-1140 / WM37) GN=IDH1 PE=3 SV=1//2.4648e-168
W5Q_00930	AJJF01000001.1	+	2137662	2138948	1287	6277	6542	5916	4876	3984	3428	274.878	270.388	268.421	467.149	398.665	427.052	271.229	430.955	5775.44	4363.02	0.4046	0.0010316	0.0020573	UP	--	--	--	--	--	--	ADE12; Adenylosuccinate synthetase; K01939 adenylosuccinate synthase [EC:6.3.4.4]	http://www.genome.jp/dbget-bin/www_bget?cal:CaO19.12290		sp|P0CH97|PURA_CANAW Adenylosuccinate synthetase OS=Candida albicans (strain WO-1) GN=ADE12 PE=3 SV=1//0
W5Q_00931	AJJF01000001.1	+	2139730	2141325	1530	2261	2591	2225	2662	2672	2226	83.2868	90.0805	84.9192	214.53	224.912	233.266	86.0955	224.236	3581.64	1646.06	1.1216	6.3743e-18	4.562e-17	UP	--	--	--	--	--	--	hypothetical protein	http://www.genome.jp/dbget-bin/www_bget?cal:CaO19.12291		-//-
W5Q_00932	AJJF01000001.1	+	2141777	2144062	2286	3065	3275	2614	1437	1125	902	75.5651	76.2061	66.7724	77.5088	63.3787	63.2629	72.8479	68.0501	1618.67	2080	-0.36177	0.0070305	0.012287	DOWN	--	--	--	--	--	--	DOA1; ubiquitin proteolysis; K14018 phospholipase A-2-activating protein	http://www.genome.jp/dbget-bin/www_bget?cal:CaO19.12292		sp|P36037|DOA1_YEAST Protein DOA1 OS=Saccharomyces cerevisiae (strain ATCC 204508 / S288c) GN=DOA1 PE=1 SV=1//1.26758e-138
W5Q_00933	AJJF01000001.1	-	2144097	2144429	333	159	171	216	82	90	62	26.9104	27.3153	37.8771	30.3627	34.8069	29.8515	30.701	31.6737	110.205	128.048	-0.2165	0.37406	0.44296	FALSE	--	--	--	--	--	--	--	--		--
W5Q_00934	AJJF01000001.1	+	2145176	2146717	1542	5309	5986	4914	1472	1192	930	194.042	206.494	186.088	117.705	99.554	96.6979	195.541	104.652	1679.8	3766.84	-1.1651	2.178e-19	1.7403e-18	DOWN	--	--	--	--	--	--	CFA1; potential cyclopropane-fatty-acyl-phospholipid synthase similar to plant cyclopropane synthase (AAM33848)	http://www.genome.jp/dbget-bin/www_bget?cal:CaO19.12294		sp|Q5APD4|C9MT_CANAL Sphingolipid C9-methyltransferase OS=Candida albicans (strain SC5314 / ATCC MYA-2876) GN=MTS1 PE=1 SV=1//0
W5Q_00935	AJJF01000001.1	+	2147746	2149401	1656	21194	22737	17433	30655	23031	21166	721.306	730.344	614.723	2282.5	1791.1	2049.26	688.791	2040.95	35160.9	14243.7	1.3037	6.4791e-26	7.5342e-25	UP	--	--	--	--	--	--	MLS1; malate synthase 1 capable of functionally substituting for S. cerevisiae MLS1 (YNL117W); gluconeogenesis; K01638 malate synthase [EC:2.3.3.9]	http://www.genome.jp/dbget-bin/www_bget?cal:CaO19.12296		sp|Q02216|MASY_CANTR Malate synthase, glyoxysomal OS=Candida tropicalis GN=PMS1 PE=3 SV=1//0
W5Q_00936	AJJF01000001.1	+	2149653	2150357	705	34	21	23	40	24	14	2.71805	1.58447	1.90505	6.99586	4.38419	3.18389	2.06919	4.85465	35.4474	18.2422	0.9584	0.028781	0.044803	UP	--	--	--	--	--	--	hypothetical protein	http://www.genome.jp/dbget-bin/www_bget?cal:CaO19.12297		-//-
W5Q_00937	AJJF01000001.1	-	2150376	2151959	1584	2274	2030	2169	1273	1329	1086	80.91	68.1704	79.9598	99.0932	108.053	109.924	76.3467	105.69	1748.53	1512.77	0.20894	0.12495	0.16943	FALSE	--	--	--	--	--	--	--	--		--
W5Q_00938	AJJF01000001.1	+	2152405	2153739	1335	3567	3359	3973	794	830	532	150.588	133.839	173.782	73.3347	80.0689	63.8923	152.736	72.432	1009.62	2552.38	-1.338	4.4038e-11	1.9243e-10	DOWN	--	--	--	--	--	--	URA1; likely dihydroorotate oxidase similar to S. pombe ura3 (SPAC57A10.12c) and to S. cerevisiae URA1 (YKL216W) involved in pyrimidine base biosynthesis; K00254 dihydroorotate dehydrogenase [EC:1.3.5.2]	http://www.genome.jp/dbget-bin/www_bget?cal:CaO19.12299		sp|Q874I4|PYRD_CANAL Dihydroorotate dehydrogenase (quinone), mitochondrial OS=Candida albicans (strain SC5314 / ATCC MYA-2876) GN=URA9 PE=1 SV=1//0
W5Q_00939	AJJF01000001.1	+	2153921	2154754	834	491	477	413	140	103	80	33.1805	30.4234	28.9169	20.6982	15.9052	15.3795	30.8402	17.3276	150.23	321.383	-1.0971	1.4723e-09	5.7069e-09	DOWN	--	--	--	--	--	--	similar to S. cerevisiae YGR113W; K02307 DASH complex subunit DAM1	http://www.genome.jp/dbget-bin/www_bget?cal:CaO19.12300		sp|Q5APC8|DAM1_CANAL DASH complex subunit DAM1 OS=Candida albicans (strain SC5314 / ATCC MYA-2876) GN=DAM1 PE=3 SV=1//0
W5Q_00940	AJJF01000001.1	-	2154775	2154993	219	37	58	39	41	35	29	9.52192	14.0877	10.3989	23.084	20.5822	21.2311	11.3362	21.6324	49.3554	30.9833	0.67172	0.040891	0.061933	FALSE	--	--	--	--	--	--	--	--		--
W5Q_00941	AJJF01000001.1	+	2155213	2156109	897	1109	1178	1023	461	310	269	69.6797	69.8566	66.5964	63.3693	44.5078	48.0815	68.7109	51.9862	484.315	770.185	-0.66926	6.8292e-06	1.8083e-05	DOWN	--	--	--	--	--	--	cell wall function	http://www.genome.jp/dbget-bin/www_bget?cal:CaO19.12302		sp|P0CB64|GET2_CANAW Golgi to ER traffic protein 2 OS=Candida albicans (strain WO-1) GN=GET2 PE=3 SV=1//1.60183e-174
W5Q_00942	AJJF01000001.1	-	2156186	2157265	1080	710	743	846	439	339	310	37.0512	36.5948	45.7419	50.12	40.4243	46.021	39.796	45.5218	511.636	537.949	-0.072353	0.66867	0.72562	FALSE	--	--	--	--	--	--	--	--		--
W5Q_00943	AJJF01000001.1	+	2157696	2158037	342	293	330	299	312	290	249	48.2846	51.3266	51.052	112.486	109.204	116.732	50.2211	112.808	402.398	214.693	0.90635	3.6847e-08	1.2453e-07	UP	--	--	--	--	--	--	hypothetical protein	http://www.genome.jp/dbget-bin/www_bget?cal:CaO19.12305		-//-
W5Q_00944	AJJF01000001.1	-	2158131	2160326	2196	1083	1310	1139	1005	1120	934	27.7948	31.7317	30.2872	56.4292	65.6829	68.1919	29.9379	63.4347	1456.11	821.631	0.82556	7.9699e-08	2.62e-07	UP	--	--	--	--	--	--	similar to S. cerevisiae YLR047C, potential Ferric Reductase	http://www.genome.jp/dbget-bin/www_bget?cal:CaO19.12306		sp|Q12209|FRE8_YEAST Probable ferric reductase transmembrane component 8 OS=Saccharomyces cerevisiae (strain ATCC 204508 / S288c) GN=FRE8 PE=1 SV=1//8.94574e-98
W5Q_00945	AJJF01000001.1	-	2160889	2162034	1146	1495	1501	1262	673	610	495	73.5231	69.6708	64.3046	72.4104	68.5507	69.2531	69.1662	70.0714	837.204	990.277	-0.24225	0.07725	0.10969	FALSE	--	--	--	--	--	--	--	--		--
W5Q_00946	AJJF01000001.1	-	2162420	2162941	522	1322	1562	1161	224	199	139	142.734	159.172	129.876	52.9113	49.0964	42.6936	143.927	48.2337	262.354	938.068	-1.8382	8.999e-34	1.6092e-32	DOWN	--	--	--	--	--	--	similar to S. cerevisiae YMR071C	http://www.genome.jp/dbget-bin/www_bget?cal:CaO19.12308		sp|Q5APC0|TVP18_CANAL Golgi apparatus membrane protein TVP18 OS=Candida albicans (strain SC5314 / ATCC MYA-2876) GN=TVP18 PE=3 SV=1//4.89761e-121
W5Q_00947	AJJF01000001.1	+	2163613	2164854	1242	681	756	659	275	262	192	30.9024	32.3784	30.9836	27.3012	27.1673	24.7855	31.4215	26.418	342.238	487.696	-0.51098	0.0010587	0.0021074	DOWN	--	--	--	--	--	--	similar to S. cerevisiae YGR210C; K06942	http://www.genome.jp/dbget-bin/www_bget?cal:CaO19.12309		sp|P42942|YG4I_YEAST Uncharacterized GTP-binding protein YGR210C OS=Saccharomyces cerevisiae (strain ATCC 204508 / S288c) GN=YGR210C PE=1 SV=1//5.83786e-176
W5Q_00948	AJJF01000001.1	+	2165184	2169386	4203	1261	1284	990	1739	1419	1224	16.9092	16.2503	13.7544	51.0165	43.48	46.6918	15.638	47.0628	2059.71	820.756	1.3274	2.2591e-23	2.2892e-22	UP	--	--	--	--	--	--	SKI3; similar to S. cerevisiae SKI3 (YPR189W) dsRNA virus protection family member with tetratricopeptide repeats; K12600 superkiller protein 3	http://www.genome.jp/dbget-bin/www_bget?cal:CaO19.12311		sp|P17883|SKI3_YEAST Superkiller protein 3 OS=Saccharomyces cerevisiae (strain ATCC 204508 / S288c) GN=SKI3 PE=1 SV=2//0
W5Q_00949	AJJF01000001.1	-	2169447	2170430	984	3992	4014	3695	1290	1452	1245	228.645	216.989	219.274	161.646	190.037	202.858	221.636	184.847	1901.55	2726.08	-0.51965	2.3501e-05	5.8905e-05	DOWN	--	--	--	--	--	--	STS1; protein degradation, vescular transport; K11888 protein Cut8	http://www.genome.jp/dbget-bin/www_bget?cal:CaO19.12312		sp|C4YD57|STS1_CANAW Tethering factor for nuclear proteasome STS1 OS=Candida albicans (strain WO-1) GN=STS1 PE=3 SV=1//0
W5Q_00950	AJJF01000001.1	-	2171450	2173306	1857	5471	6020	5230	2179	2126	1650	166.044	172.441	164.459	144.682	147.441	142.459	167.648	144.861	2807.01	3890.45	-0.4709	0.00017595	0.00039276	DOWN	--	--	--	--	--	--	similar to S. cerevisiae YPL260W	http://www.genome.jp/dbget-bin/www_bget?cal:CaO19.12313		sp|Q08977|YP260_YEAST UPF0662 protein YPL260W OS=Saccharomyces cerevisiae (strain ATCC 204508 / S288c) GN=YPL260W PE=1 SV=1//5.79924e-99
W5Q_00951	AJJF01000001.1	-	2174154	2175338	1185	1759	1966	1624	1105	754	673	83.6594	88.2511	80.0267	114.978	81.9445	91.0574	83.9791	95.9933	1181.76	1243.25	-0.073172	0.66865	0.72562	FALSE	--	--	--	--	--	--	--	--		--
W5Q_00952	AJJF01000001.1	+	2176860	2178599	1740	109	108	133	108	151	89	3.53057	3.30164	4.46344	7.65323	11.1762	8.20086	3.76521	9.0101	164.281	82.0351	1.0019	0.0011695	0.0023099	UP	--	--	--	--	--	--	HCM1; potential forkhead-like transcription factor similar to S. cerevisiae HCM1 (YCR065W) with a role in spindle pole body assembly; K09413 forkhead transcription factor HCM1	http://www.genome.jp/dbget-bin/www_bget?cal:CaO19.12316		sp|O43058|SEP1_SCHPO Forkhead protein sep1 OS=Schizosaccharomyces pombe (strain 972 / ATCC 24843) GN=sep1 PE=1 SV=1//6.74057e-32
W5Q_00953	AJJF01000001.1	-	2178929	2179381	453	326	321	240	199	137	167	40.5589	37.6931	30.9372	54.1658	38.9484	59.1067	36.3964	50.7403	239.053	205.85	0.21574	0.35243	0.42141	FALSE	--	--	--	--	--	--	--	--		--
W5Q_00954	AJJF01000001.1	-	2179660	2179754	95	1	2	2	1	3	1	0.593258	1.11985	1.22935	1.29792	4.06691	1.6877	0.980819	2.35084	2.36077	1.16599	1.0177	0.62033	0.6822	FALSE	--	--	--	--	--	--	--	--		--
W5Q_00955	AJJF01000001.1	+	2181910	2183325	1416	18	19	14	25	11	16	0.716434	0.713748	0.577341	2.17694	1.00045	1.81165	0.669174	1.66302	24.3674	11.8298	1.0425	0.026923	0.042168	UP	--	--	--	--	--	--	LIP3; C. albicans secretory lipase 3	http://www.genome.jp/dbget-bin/www_bget?cal:CaO19.12319		sp|Q9P8W2|LIP3_CANAX Lipase 3 OS=Candida albicans GN=LIP3 PE=3 SV=2//0
W5Q_00956	AJJF01000001.1	-	2183468	2184286	819	504	489	425	156	148	123	34.6828	31.7599	30.3021	23.4861	23.2726	24.0791	32.2483	23.6126	201.746	330.018	-0.71001	2.7935e-05	6.931e-05	DOWN	--	--	--	--	--	--	hypothetical protein	http://www.genome.jp/dbget-bin/www_bget?cal:CaO19.12320		-//-
W5Q_00957	AJJF01000001.1	+	2185596	2188481	2886	622	606	515	697	453	382	12.1468	11.1694	10.4203	29.7788	20.2148	21.222	11.2455	23.7385	711.141	405.48	0.8105	8.7704e-05	0.00020397	UP	--	--	--	--	--	--	similar to internal portion of VPS41 protein involved in vacuolar assembly	http://www.genome.jp/dbget-bin/www_bget?cal:CaO19.12322		sp|P38959|VPS41_YEAST Vacuolar protein sorting-associated protein 41 OS=Saccharomyces cerevisiae (strain ATCC 204508 / S288c) GN=VPS41 PE=1 SV=2//1.14947e-153
W5Q_00958	AJJF01000001.1	+	2188836	2189648	813	113	103	99	46	30	20	7.83349	6.73909	7.11069	6.9765	4.75223	3.94419	7.22776	5.22431	44.0606	73.4625	-0.73752	0.014683	0.024253	DOWN	--	--	--	--	--	--	hypothetical protein	http://www.genome.jp/dbget-bin/www_bget?cal:CaO19.4861		-//-
W5Q_00959	AJJF01000001.1	+	2189710	2189993	284	112	115	75	55	33	37	22.2263	21.5394	15.4209	23.8789	14.9645	20.8882	19.7289	19.9106	58.6882	69.9058	-0.25234	0.3596	0.42862	FALSE	--	--	--	--	--	--	--	--		--
W5Q_00960	AJJF01000001.1	-	2189975	2190572	598	565	616	506	233	171	150	53.2494	54.7942	49.4102	48.0425	36.8266	40.2169	52.4846	41.6953	259.278	392.084	-0.59667	0.00030179	0.00064804	DOWN	--	--	--	--	--	--	similar to S. pombe SPBC2A9.05c and to S. cerevisiae vesicle protein TVP23p; C terminal eukaryotic DUF846	http://www.genome.jp/dbget-bin/www_bget?cal:CaO19.12326		sp|Q5APA2|TVP23_CANAL Golgi apparatus membrane protein TVP23 OS=Candida albicans (strain SC5314 / ATCC MYA-2876) GN=TVP23 PE=3 SV=1//1.3933e-104
W5Q_00961	AJJF01000001.1	+	2190838	2191262	324	898	895	752	655	594	480	156.206	146.938	135.531	249.268	236.107	237.528	146.225	240.968	813.971	591.891	0.45965	0.0011447	0.0022667	UP	--	--	--	--	--	--	--	--		sp|P38958|PT100_YEAST Protein PET100, mitochondrial OS=Saccharomyces cerevisiae (strain ATCC 204508 / S288c) GN=PET100 PE=1 SV=1//1.1896e-27
W5Q_00962	AJJF01000001.1	-	2191427	2193937	2511	1120	1143	1057	1390	1114	979	25.1384	24.2133	24.5808	68.2557	57.1354	62.5107	24.6442	62.6339	1637.35	773.539	1.0818	6.7237e-16	4.1634e-15	UP	--	--	--	--	--	--	PDC2; transcriptional regulator of pyruvate decarboxylase genes; contains DDE superfamily domain found in strand transferase-associated endonucleases and Centromeric DNA binding proteins	http://www.genome.jp/dbget-bin/www_bget?cal:CaO19.4863		sp|O60035|PDC2_CANAX Protein PDC2 OS=Candida albicans GN=PDC2 PE=3 SV=1//0
W5Q_00963	AJJF01000001.1	-	2194759	2195673	915	600	627	609	507	394	350	36.957	36.4503	38.8654	68.3215	55.4552	61.3289	37.4243	61.7019	587.545	428.185	0.45647	0.0017307	0.003336	UP	--	--	--	--	--	--	YJU3; similar to YJU3; contains abhydrolase fold domain	http://www.genome.jp/dbget-bin/www_bget?cal:CaO19.4864		sp|P28321|MGLL_YEAST Monoglyceride lipase OS=Saccharomyces cerevisiae (strain ATCC 204508 / S288c) GN=YJU3 PE=1 SV=2//1.72956e-69
W5Q_00964	AJJF01000001.1	+	2196840	2198696	1857	654	764	662	478	376	317	19.8487	21.8845	20.8168	31.7385	26.0761	27.3694	20.85	28.3947	548.762	483.861	0.18159	0.19825	0.25569	FALSE	--	--	--	--	--	--	--	--		--
W5Q_00965	AJJF01000001.1	-	2199106	2200899	1794	1324	1356	1316	515	559	500	41.5942	40.2061	42.8352	35.3961	40.1288	44.6854	41.5452	40.0701	751.244	931.942	-0.31096	0.016174	0.026476	DOWN	--	--	--	--	--	--	CPP1; dual specificity protein tyrosine phosphatase; negative regulator of CEK1 and EFG1; weak similarity to S. cerevisiae MSG5 (YNL053W)	http://www.genome.jp/dbget-bin/www_bget?cal:CaO19.12330		sp|P43078|PTPX_CANAW Probable tyrosine-protein phosphatase OS=Candida albicans (strain WO-1) GN=CPP1 PE=3 SV=2//0
W5Q_00966	AJJF01000001.1	-	2207292	2210828	3537	563	681	607	456	635	462	8.97099	10.2416	10.0212	15.8965	23.1209	20.9423	9.7446	19.9866	740.771	430.812	0.78197	0.002481	0.0046735	UP	--	--	--	--	--	--	SWE1; similar to S. cerevisiae serine/tyrosine dual-specificity protein kinase that inhibits G2/M transition; K03114 mitosis inhibitor protein kinase SWE1 [EC:2.7.11.1]	http://www.genome.jp/dbget-bin/www_bget?cal:CaO19.12331		sp|Q5AP97|SWE1_CANAL Mitosis inhibitor protein kinase SWE1 OS=Candida albicans (strain SC5314 / ATCC MYA-2876) GN=SWE1 PE=1 SV=1//0
W5Q_00967	AJJF01000001.1	+	2213539	2215095	1557	1530	1826	1361	554	554	441	55.3822	62.3831	51.0431	43.8724	45.8235	45.4118	56.2694	45.0359	731.95	1093.93	-0.57971	1.8625e-05	4.7202e-05	DOWN	--	--	--	--	--	--	SFU1; similar to siderophore regulation protein, and to GATA type transcription factor; Suppressor of Ferric Uptake	http://www.genome.jp/dbget-bin/www_bget?cal:CaO19.12333		sp|Q5AP95|SFU1_CANAL Suppressor of ferric uptake 1 OS=Candida albicans (strain SC5314 / ATCC MYA-2876) GN=SFU1 PE=1 SV=1//0
W5Q_00968	AJJF01000001.1	+	2215258	2216952	1695	4471	4355	3686	2005	1983	1670	148.663	136.67	126.985	145.853	150.668	157.967	137.439	151.496	2680.3	2910.49	-0.11887	0.30441	0.37058	FALSE	--	--	--	--	--	--	--	--		--
W5Q_00969	AJJF01000001.1	+	2218052	2219794	1743	9552	10120	9284	3460	4277	3421	308.862	308.843	311.032	244.765	316.016	314.684	309.579	291.821	5323.02	6745.03	-0.34158	0.0066737	0.011695	DOWN	--	--	--	--	--	--	ERO1; protein disulfide bond formation in the ER	http://www.genome.jp/dbget-bin/www_bget?cal:CaO19.12335		sp|Q8NIP5|ERO1_KLULA Endoplasmic reticulum oxidoreductin-1 OS=Kluyveromyces lactis (strain ATCC 8585 / CBS 2359 / DSM 70799 / NBRC 1267 / NRRL Y-1140 / WM37) GN=ERO1 PE=3 SV=1//1.14573e-107
W5Q_00970	AJJF01000001.1	+	2220396	2221247	852	212	253	224	132	133	91	14.0237	15.7956	15.3524	19.1031	20.1038	17.1246	15.0572	18.7772	166.974	160.343	0.058456	0.74267	0.79213	FALSE	--	--	--	--	--	--	--	--		--
W5Q_00971	AJJF01000001.1	-	2221728	2222240	513	283	344	270	554	481	454	31.0911	35.6694	30.7336	133.157	120.752	141.892	32.498	131.933	705.465	208.227	1.7604	1.1923e-29	1.7105e-28	UP	--	--	--	--	--	--	hypothetical protein	http://www.genome.jp/dbget-bin/www_bget?cal:CaO19.4873		-//-
W5Q_00972	AJJF01000001.1	-	2223723	2225543	1821	741	803	730	764	742	605	22.9338	23.4563	23.4089	51.7314	52.476	53.2677	23.2663	52.4917	997.452	529.588	0.91338	1.0477e-10	4.4619e-10	UP	--	--	--	--	--	--	MNN23; possible mannosyltransferase; one of six C. albicans genes similar to S. cerevisiae Golgi mannosyltransferase MNN2 (YBR015C); K05535 alpha 1,2-mannosyltransferase [EC:2.4.1.-]	http://www.genome.jp/dbget-bin/www_bget?cal:CaO19.12338		sp|Q5AP90|MNN23_CANAL Alpha-1,2-mannosyltransferase MNN23 OS=Candida albicans (strain SC5314 / ATCC MYA-2876) GN=MNN23 PE=3 SV=1//0
W5Q_00973	AJJF01000001.1	+	2226808	2227296	489	146	140	114	157	149	91	16.8272	15.2291	13.6133	39.5878	39.2414	29.8367	15.2232	36.222	184.687	92.9826	0.99005	5.706e-07	1.7118e-06	UP	--	--	--	--	--	--	CWC21; similar to spliceosome complex component	http://www.genome.jp/dbget-bin/www_bget?cal:CaO19.12339		sp|Q5AP89|CWC21_CANAL Pre-mRNA-splicing factor CWC21 OS=Candida albicans (strain SC5314 / ATCC MYA-2876) GN=CWC21 PE=3 SV=1//4.53233e-115
W5Q_00974	AJJF01000001.1	-	2227639	2230182	2544	865	1059	802	362	321	243	19.1631	22.1429	18.4088	17.5453	16.2501	15.3147	19.9049	16.37	433.999	632.342	-0.54301	0.00027555	0.00059551	DOWN	--	--	--	--	--	--	similar to E. coli and Bacillus subtilis MinD	http://www.genome.jp/dbget-bin/www_bget?cal:CaO19.12342		sp|Q5AP87|AIM21_CANAL Altered inheritance of mitochondria protein 21 OS=Candida albicans (strain SC5314 / ATCC MYA-2876) GN=AIM21 PE=3 SV=1//0
W5Q_00975	AJJF01000001.1	-	2230524	2231007	375	4947	5075	5402	1220	1170	817	743.495	719.879	841.183	401.143	401.811	349.309	768.186	384.087	1502.35	3604.01	-1.2624	1.1213e-20	9.8192e-20	DOWN	--	--	--	--	--	--	--	--		sp|Q9P926|NTF2_CANAX Nuclear transport factor 2 OS=Candida albicans GN=NTF2 PE=3 SV=1//1.83322e-87
W5Q_00976	AJJF01000001.1	+	2232233	2234401	2169	460	506	482	121	100	79	11.9527	12.4093	12.9764	6.87854	5.93755	5.83964	12.4461	6.21858	140.445	337.536	-1.265	2.2536e-12	1.0858e-11	DOWN	--	--	--	--	--	--	YFW5; one of eight Candida genes similar to N. crassa NCU02877.1, and to several plant orfs with glycine-rich C termini; designated YFW for conserved residues	http://www.genome.jp/dbget-bin/www_bget?cal:CaO19.12344		sp|Q9ZQ47|GRDP1_ARATH Glycine-rich domain-containing protein 1 OS=Arabidopsis thaliana GN=GRDP1 PE=2 SV=1//1.22493e-08
W5Q_00977	AJJF01000001.1	-	2234616	2235470	855	2958	3038	2723	1242	994	813	194.984	189.006	185.973	179.113	149.723	152.455	189.988	160.43	1427.76	2030.19	-0.50786	0.0001342	0.00030403	DOWN	--	--	--	--	--	--	TFA2; Small subunit of TFIIE transcription factor; K03137 transcription initiation factor TFIIE subunit beta	http://www.genome.jp/dbget-bin/www_bget?cal:CaO19.12345		sp|P36145|T2EB_YEAST Transcription initiation factor IIE subunit beta OS=Saccharomyces cerevisiae (strain ATCC 204508 / S288c) GN=TFA2 PE=1 SV=3//1.05443e-60
W5Q_00978	AJJF01000001.1	-	2236098	2238329	2232	1414	1487	1516	925	1261	1036	35.7044	35.4382	39.6618	51.0997	72.7592	74.419	36.9348	66.0926	1545.51	1031.14	0.58385	0.025348	0.039916	UP	--	--	--	--	--	--	similar to S. cerevisiae YBR203W	http://www.genome.jp/dbget-bin/www_bget?cal:CaO19.12346		sp|Q5APS5|CS111_CANAL F-box protein COS111 OS=Candida albicans (strain SC5314 / ATCC MYA-2876) GN=COS111 PE=3 SV=1//0
W5Q_00979	AJJF01000001.1	+	2248665	2251022	2358	78	68	56	25	39	37	1.86431	1.53398	1.38679	1.30727	2.13004	2.5158	1.59503	1.98437	49.0902	46.9782	0.063443	1	1	FALSE	--	--	--	--	--	--	--	--		--
W5Q_00980	AJJF01000001.1	+	2254509	2255432	924	16830	20333	15491	4717	4497	3432	1026.55	1170.53	978.982	629.455	626.784	595.516	1058.69	617.252	5949.42	12215.9	-1.0379	4.7164e-17	3.1694e-16	DOWN	--	--	--	--	--	--	MIR1; likely mitochondrial carrier protein similar to S. cerevisiae MIR1 (YJR077C) putative inorganic phosphate transporter; K15102 solute carrier family 25 (mitochondrial phosphate transporter), member 3	http://www.genome.jp/dbget-bin/www_bget?cal:CaO19.12349		sp|P23641|MPCP_YEAST Mitochondrial phosphate carrier protein OS=Saccharomyces cerevisiae (strain ATCC 204508 / S288c) GN=MIR1 PE=1 SV=1//8.33898e-151
W5Q_00981	AJJF01000001.1	+	2257305	2258021	717	101	125	114	275	316	186	7.93906	9.27354	9.28438	47.2916	56.759	41.5922	8.83233	48.5476	363.857	79.1683	2.2004	1.3113e-15	7.9651e-15	UP	--	--	--	--	--	--	hypothetical protein	http://www.genome.jp/dbget-bin/www_bget?cal:CaO19.12350		-//-
W5Q_00982	AJJF01000001.1	-	2258339	2260546	2208	3952	4514	4301	2096	2301	1847	100.875	108.747	113.746	117.048	134.21	134.118	107.79	128.458	2964.15	2975.9	-0.0057099	0.87975	0.90898	FALSE	--	--	--	--	--	--	--	--		--
W5Q_00983	AJJF01000001.1	+	2263580	2264413	834	1757	2018	1608	556	469	450	118.733	128.709	112.587	82.2014	72.4225	86.5097	120.01	80.3779	698.497	1250.17	-0.8398	5.4249e-10	2.1754e-09	DOWN	--	--	--	--	--	--	YRA1; weak similarity to RNA:RNA annealing protein; mRNA nuclear export; K12881 THO complex subunit 4	http://www.genome.jp/dbget-bin/www_bget?cal:CaO19.12353		-//-
W5Q_00984	AJJF01000001.1	-	2264656	2266410	1755	1026	1059	1075	780	990	790	32.9486	32.0977	35.7683	54.8009	72.6482	72.172	33.6049	66.5404	1222.46	737.642	0.7288	0.00076381	0.0015534	UP	--	--	--	--	--	--	HOL1; one of five genes similar to S. cerevisiae HOL1 (YNR055C) putative plasma membrane ion transporter	http://www.genome.jp/dbget-bin/www_bget?cal:CaO19.12354		sp|P53389|HOL1_YEAST Protein HOL1 OS=Saccharomyces cerevisiae (strain ATCC 204508 / S288c) GN=HOL1 PE=1 SV=1//0
W5Q_00985	AJJF01000001.1	-	2267675	2270614	2940	871	837	929	814	806	696	16.697	15.1437	18.4517	34.1387	35.3065	37.956	16.7641	35.8004	1098.68	616.728	0.83307	2.6905e-09	1.0188e-08	UP	--	--	--	--	--	--	CLA4; serine-threonine kinase; signal transduction; Virulence and hyphal formation of Candida albicans require the Ste20p-like protein kinase CaCla4p; K08286 protein-serine/threonine kinase [EC:2.7.11.-]	http://www.genome.jp/dbget-bin/www_bget?cal:CaO19.4890		sp|Q5APR8|CLA4_CANAL Serine/threonine-protein kinase CLA4 OS=Candida albicans (strain SC5314 / ATCC MYA-2876) GN=CLA4 PE=1 SV=1//0
W5Q_00986	AJJF01000001.1	-	2273776	2274993	1218	3455	3766	3126	1481	1789	1509	159.87	164.47	149.868	149.926	189.16	198.637	158.07	179.241	2284.19	2405.29	-0.074529	0.49272	0.5594	FALSE	--	--	--	--	--	--	--	--		--
W5Q_00987	AJJF01000001.1	-	2277528	2281853	4326	1224	1355	1323	1481	1166	1061	15.9464	16.6612	17.8583	42.2123	34.7119	39.3231	16.822	38.7491	1744.9	910.035	0.93915	1.46e-12	7.1151e-12	UP	--	--	--	--	--	--	hypothetical protein	http://www.genome.jp/dbget-bin/www_bget?cal:CaO19.12358		-//-
W5Q_00988	AJJF01000001.1	-	2282250	2282984	735	278	376	243	117	91	67	21.3169	27.2117	19.3057	19.6277	15.9449	14.6152	22.6114	16.7293	127.906	207.357	-0.69703	0.00081193	0.001646	DOWN	--	--	--	--	--	--	similar to S. cerevisiae YER010C	http://www.genome.jp/dbget-bin/www_bget?cal:CaO19.12359		sp|P40011|RRAAH_YEAST 4-hydroxy-4-methyl-2-oxoglutarate aldolase OS=Saccharomyces cerevisiae (strain ATCC 204508 / S288c) GN=YER010C PE=1 SV=1//2.84525e-69
W5Q_00989	AJJF01000001.1	-	2283260	2284081	822	491	495	423	263	251	181	33.6649	32.0323	30.0494	39.4507	39.325	35.3041	31.9155	38.0266	326.035	327.788	-0.0077374	1	1	FALSE	--	--	--	--	--	--	--	--		--
W5Q_00990	AJJF01000001.1	-	2284478	2285200	723	1614	1582	1480	754	622	563	125.815	116.392	119.534	128.589	110.795	124.85	120.58	121.411	914.275	1089.81	-0.25337	0.061566	0.089346	FALSE	--	--	--	--	--	--	--	--		--
W5Q_00991	AJJF01000001.1	-	2285582	2286544	963	907	841	1093	314	357	236	53.0821	46.4541	66.2768	40.2044	47.7429	39.292	55.271	42.4131	426.933	666.637	-0.64289	0.007453	0.012965	DOWN	--	--	--	--	--	--	putative phosphatidylinositol transfer protein	http://www.genome.jp/dbget-bin/www_bget?cal:CaO19.12362		sp|Q5AP66|SFH5_CANAL Phosphatidylinositol transfer protein SFH5 OS=Candida albicans (strain SC5314 / ATCC MYA-2876) GN=SFH5 PE=3 SV=1//0
W5Q_00992	AJJF01000001.1	-	2286805	2287494	690	1196	1283	1548	748	950	724	97.6898	98.9082	131.005	133.667	177.313	168.232	109.201	159.737	1153.77	943.466	0.29031	0.2305	0.29185	FALSE	--	--	--	--	--	--	--	--		--
W5Q_00993	AJJF01000001.1	+	2289676	2292516	2841	1272	1043	1421	2576	2961	2544	25.2338	19.5285	29.2072	111.801	134.225	143.57	24.6565	129.865	3858.09	877.432	2.1365	6.6682e-19	5.1788e-18	UP	--	--	--	--	--	--	GCA1; cell wall mannoprotein glycosyl hydrolase whose expression increases in presence of galatose; also expressed in rat model oral candidiasis; similar to S. cerevisiae ROT2 (YBR229C) ER alpha-glucosidase involved in cell wall biosynthesis; K01187 alpha-glucosidase [EC:3.2.1.20]	http://www.genome.jp/dbget-bin/www_bget?cal:CaO19.4899		sp|O74254|AMYG_CANAL Glucoamylase 1 OS=Candida albicans (strain SC5314 / ATCC MYA-2876) GN=GAM1 PE=1 SV=2//0
W5Q_00994	AJJF01000001.1	+	2294542	2297028	2487	2071	2317	2268	217	210	182	46.9323	49.557	53.2518	10.7586	10.8745	11.7331	49.9137	11.1221	288.655	1552.39	-2.4271	2.311e-62	1.3788e-60	DOWN	--	--	--	--	--	--	similar to S.cerevisieae MNN1 (YER001W) Golgi mannosyltransferase; K05538 alpha 1,3-mannosyltransferase [EC:2.4.1.-]	http://www.genome.jp/dbget-bin/www_bget?cal:CaO19.4900		sp|Q5APQ8|MNN12_CANAL Putative alpha-1,3-mannosyltransferase MNN12 OS=Candida albicans (strain SC5314 / ATCC MYA-2876) GN=MNN12 PE=3 SV=1//0
W5Q_00995	AJJF01000001.1	+	2298247	2299281	1035	387	440	412	148	116	109	21.0736	22.6135	23.2447	17.6316	14.4339	16.8851	22.3106	16.3169	175.796	288.7	-0.71566	5.1409e-05	0.00012352	DOWN	--	--	--	--	--	--	similar to S. cerevisiae YER175C	http://www.genome.jp/dbget-bin/www_bget?cal:CaO19.12367		sp|A6ZRD1|TMT1_YEAS7 Trans-aconitate 3-methyltransferase OS=Saccharomyces cerevisiae (strain YJM789) GN=TMT1 PE=3 SV=1//2.38755e-23
W5Q_00996	AJJF01000001.1	+	2300488	2301552	1065	914	972	800	243	162	126	48.3686	48.548	43.864	28.1337	19.5899	18.9688	46.9269	22.2308	245.788	624.331	-1.3449	3.464e-17	2.3501e-16	DOWN	--	--	--	--	--	--	GPI12; N-acetylglucosaminylphosphatidylinositol deacetylase; K03434 N-acetylglucosaminylphosphatidylinositol deacetylase [EC:3.5.1.89]	http://www.genome.jp/dbget-bin/www_bget?cal:CaO19.12368		sp|Q9HDW9|GPI12_SCHPO Probable N-acetylglucosaminyl-phosphatidylinositol de-N-acetylase OS=Schizosaccharomyces pombe (strain 972 / ATCC 24843) GN=gpi12 PE=3 SV=1//9.60188e-22
W5Q_00997	AJJF01000001.1	-	2301574	2302914	1341	588	715	502	502	342	297	24.7124	28.3617	21.8596	46.1578	32.8446	35.5096	24.9779	38.1707	531.723	418.093	0.34685	0.034576	0.053087	FALSE	--	--	--	--	--	--	--	--		--
W5Q_00998	AJJF01000001.1	+	2303749	2305305	1557	382	418	358	175	125	132	13.8274	14.2805	13.4265	13.8586	10.3392	13.5926	13.8448	12.5968	203.987	269.356	-0.40104	0.020293	0.032641	DOWN	--	--	--	--	--	--	hypothetical protein	http://www.genome.jp/dbget-bin/www_bget?cal:CaO19.12370		-//-
W5Q_00999	AJJF01000001.1	-	2305403	2307715	2313	1876	1981	1513	388	372	274	45.7114	45.5579	38.1971	20.6836	20.7126	18.993	43.1555	20.1297	485.691	1246.44	-1.3597	5.0512e-22	4.7007e-21	DOWN	--	--	--	--	--	--	low complexity, serine-rich orf; weak similarity to S. cerevisiae MTL1 mechanosensor of cell wall stress	http://www.genome.jp/dbget-bin/www_bget?cal:CaO19.4906		-//-
W5Q_01000	AJJF01000001.1	-	2311132	2312949	1818	787	754	1057	2723	3489	2671	24.3976	22.0614	33.9507	184.682	247.158	235.558	26.8032	222.466	4234.16	610.626	2.7937	5.0922e-20	4.2719e-19	UP	--	--	--	--	--	--	similar to S. cerevisiae YCR061W	http://www.genome.jp/dbget-bin/www_bget?cal:CaO19.12373		sp|P25639|YCV1_YEAST Uncharacterized membrane protein YCR061W OS=Saccharomyces cerevisiae (strain ATCC 204508 / S288c) GN=YCR061W PE=1 SV=2//1.6179e-123
W5Q_01001	AJJF01000001.1	+	2313717	2314052	336	24	9	18	9	19	9	4.02568	1.42481	3.12824	3.30274	7.28251	4.29459	2.85958	4.95995	17.5459	12.0425	0.543	0.37343	0.44246	FALSE	--	--	--	--	--	--	--	--		--
W5Q_01002	AJJF01000001.1	-	2315071	2317269	2199	1317	1702	1146	843	675	568	33.7542	41.1708	30.4317	47.2686	39.5317	41.4135	35.1189	42.7379	978.304	963.745	0.021632	0.86419	0.89562	FALSE	--	--	--	--	--	--	--	--		--
W5Q_01003	AJJF01000001.1	-	2318171	2318849	321	30327	32478	28157	5255	5181	3839	5324.66	5381.94	5122.11	2018.54	2078.62	1917.48	5276.24	2004.88	6715.86	21164.3	-1.656	2.4788e-40	5.8611e-39	DOWN	--	--	--	--	--	--	--	--		sp|P27075|RL44_CANTR 60S ribosomal protein L44 OS=Candida tropicalis GN=RPL44 PE=3 SV=2//1.7521e-62
W5Q_01004	AJJF01000001.1	-	2319424	2320176	753	511	630	334	116	176	91	38.2466	44.5041	25.9011	18.9947	30.1013	19.376	36.2173	22.824	180.267	339.908	-0.91501	0.007853	0.013594	DOWN	--	--	--	--	--	--	potential signal peptide	http://www.genome.jp/dbget-bin/www_bget?cal:CaO19.12376		sp|Q5AP52|FGR41_CANAL Filamentous growth regulator 41 OS=Candida albicans (strain SC5314 / ATCC MYA-2876) GN=FGR41 PE=1 SV=1//4.17547e-86
W5Q_01005	AJJF01000001.1	+	2322349	2323311	963	115	150	118	40	30	29	6.73037	8.28552	7.15522	5.12158	4.01201	4.82825	7.39037	4.65395	46.6299	88.8952	-0.93085	0.00053034	0.0011025	DOWN	--	--	--	--	--	--	potential BED Zinc finger domain	http://www.genome.jp/dbget-bin/www_bget?cal:CaO19.12377		-//-
W5Q_01006	AJJF01000001.1	-	2323432	2325366	1935	444	509	473	523	412	361	12.9321	13.9924	14.2741	33.3266	27.421	29.9119	13.7328	30.2199	608.636	332.215	0.87346	4.911e-09	1.8112e-08	UP	--	--	--	--	--	--	similar to S. cerevisiae YOR322C; C terminus is almost identical to nonallelic CaP19.4912	http://www.genome.jp/dbget-bin/www_bget?cal:CaO19.983		sp|Q75BI0|LDB19_ASHGO Protein LDB19 OS=Ashbya gossypii (strain ATCC 10895 / CBS 109.51 / FGSC 9923 / NRRL Y-1056) GN=LDB19 PE=3 SV=1//2.1854e-113
W5Q_01007	AJJF01000001.1	+	2327276	2328784	1509	39	33	36	21	20	20	1.45661	1.16327	1.39309	1.71593	1.7069	2.125	1.33766	1.84928	29.123	25.2515	0.20579	0.65785	0.71618	FALSE	--	--	--	--	--	--	--	--		--
W5Q_01008	AJJF01000001.1	+	2329419	2331932	2514	612	606	542	713	695	533	13.72	12.8222	12.5893	34.9699	35.603	33.9923	13.0438	34.8551	914.322	409.823	1.1577	7.4875e-16	4.6184e-15	UP	--	--	--	--	--	--	similar to S. cerevisiae YEL043W	http://www.genome.jp/dbget-bin/www_bget?cal:CaO19.8600		sp|P32618|YEF3_YEAST Uncharacterized protein YEL043W OS=Saccharomyces cerevisiae (strain ATCC 204508 / S288c) GN=YEL043W PE=1 SV=1//4.69172e-08
W5Q_01009	AJJF01000001.1	+	2333471	2334532	1062	6943	7168	6816	3039	4050	3192	368.46	359.028	374.777	352.839	491.131	481.9	367.421	441.957	4916.02	4878.49	0.011055	0.93106	0.95163	FALSE	--	--	--	--	--	--	--	--		--
W5Q_01010	AJJF01000001.1	+	2334887	2336119	1233	891	1157	866	602	397	428	40.7269	49.9143	41.0131	60.201	41.4662	55.6544	43.8848	52.4405	671.831	675.67	-0.0082212	0.951	0.96729	FALSE	--	--	--	--	--	--	--	--		--
W5Q_01011	AJJF01000001.1	+	2336505	2337515	1011	1854	2105	1736	1199	1174	854	103.354	110.753	100.269	146.231	149.549	135.433	104.792	143.738	1516.27	1323.57	0.1961	0.13083	0.17647	FALSE	--	--	--	--	--	--	--	--		--
W5Q_01012	AJJF01000001.1	+	2337992	2339518	1527	1696	1780	1505	709	611	470	62.5971	62.0063	57.5526	57.2503	51.5311	49.3489	60.7186	52.7101	838.504	1158.42	-0.46627	0.0007808	0.0015865	DOWN	--	--	--	--	--	--	DJP1; one of two genes similar to S. cerevisiae DJP1 (YIR004W) DnaJ-like protein required for peroxisome biogenesis	http://www.genome.jp/dbget-bin/www_bget?cal:CaO19.991		sp|P40564|DJP1_YEAST DnaJ-like protein 1 OS=Saccharomyces cerevisiae (strain ATCC 204508 / S288c) GN=DJP1 PE=1 SV=1//6.93126e-17
W5Q_01013	AJJF01000001.1	+	2339802	2341673	1872	2829	2929	2749	1009	982	712	85.1715	83.2278	85.7504	66.4593	67.5573	60.9807	84.7166	64.9991	1269.5	1982.62	-0.64314	1.1291e-06	3.263e-06	DOWN	--	--	--	--	--	--	leukotriene A4 hydrolase/leucyl aminopeptidase; K01254 leukotriene-A4 hydrolase [EC:3.3.2.6]	http://www.genome.jp/dbget-bin/www_bget?cal:CaO19.992		sp|Q59NB8|LKHA4_CANAL Leukotriene A-4 hydrolase homolog OS=Candida albicans (strain SC5314 / ATCC MYA-2876) GN=LKH1 PE=3 SV=1//0
W5Q_01014	AJJF01000001.1	+	2342237	2342761	525	576	708	449	140	106	89	61.8344	71.7346	49.9407	32.8806	26.0024	27.18	61.1699	28.6876	156.662	400.632	-1.3546	5.7715e-10	2.3101e-09	DOWN	--	--	--	--	--	--	DOP98; one of two genes similar to Amanita muscaria DOPA-dioxygenase; K10253 DOPA 4,5-dioxygenase [EC:1.14.99.-]	http://www.genome.jp/dbget-bin/www_bget?cal:CaO19.993		sp|P56739|Y212_BOTFU Uncharacterized 21.2 kDa protein OS=Botryotinia fuckeliana PE=2 SV=1//1.02895e-16
W5Q_01015	AJJF01000001.1	+	2343806	2344354	549	254	269	206	179	134	133	26.0753	26.0636	21.911	40.2023	31.434	38.8417	24.6833	36.826	210.36	169.217	0.31399	0.094794	0.13233	FALSE	--	--	--	--	--	--	--	--		--
W5Q_01016	AJJF01000001.1	+	2345587	2347440	1854	186	167	147	172	123	78	5.65419	4.79139	4.62994	11.439	8.54402	6.74533	5.02517	8.90946	171.56	116.416	0.55943	0.021362	0.034161	UP	--	--	--	--	--	--	LPF7; similar to a group of Candida orfs that show weak similarity to Leucine-rich repeat viral proteins	http://www.genome.jp/dbget-bin/www_bget?cal:CaO19.996		-//-
W5Q_01017	AJJF01000001.1	+	2348420	2349019	600	958	1029	907	228	234	173	89.9873	91.2261	88.2721	46.8548	50.2263	46.2289	89.8285	47.77	299.251	673.572	-1.1705	1.4739e-14	8.3935e-14	DOWN	--	--	--	--	--	--	SNL1; integral membrane protein; K14017 HSP70 co-chaperone SNL1	http://www.genome.jp/dbget-bin/www_bget?cal:CaO19.997		-//-
W5Q_01018	AJJF01000001.1	-	2349155	2350717	1563	132	161	127	106	65	53	4.75973	5.47926	4.74474	8.36214	5.35576	5.4367	4.99457	6.38487	103.495	97.5064	0.085985	0.61427	0.67647	FALSE	--	--	--	--	--	--	--	--		--
W5Q_01019	AJJF01000001.1	-	2351107	2351295	189	113	102	94	496	529	478	33.6964	28.7074	29.0425	323.587	360.463	405.494	30.4821	363.181	717.199	72.0063	3.3162	3.2619e-44	9.3801e-43	UP	--	--	--	--	--	--	GCA12; closely related to C. albicans GCA1 cell wall mannoprotein glycosyl hydrolase; similar to S. cerevisiae ROT2 (YBR229C) ER alpha-glucosidase involved in cell wall biosynthesis; allelic site is frameshifted	http://www.genome.jp/dbget-bin/www_bget?cal:CaO19.8614		sp|O74254|AMYG_CANAL Glucoamylase 1 OS=Candida albicans (strain SC5314 / ATCC MYA-2876) GN=GAM1 PE=1 SV=2//4.82324e-33
W5Q_01020	AJJF01000001.1	-	2351488	2353968	2481	666	648	567	1989	2575	1994	15.1292	13.8932	13.3452	98.8504	133.665	128.86	14.1225	120.458	3129.16	437.829	2.8373	1.3559e-19	1.0957e-18	UP	--	--	--	--	--	--	GCA12; closely related to C. albicans GCA1 cell wall mannoprotein glycosyl hydrolase; similar to S. cerevisiae ROT2 (YBR229C) ER alpha-glucosidase involved in cell wall biosynthesis; allelic site is frameshifted	http://www.genome.jp/dbget-bin/www_bget?cal:CaO19.8614		sp|O74254|AMYG_CANAL Glucoamylase 1 OS=Candida albicans (strain SC5314 / ATCC MYA-2876) GN=GAM1 PE=1 SV=2//0
W5Q_01021	AJJF01000001.1	-	2355874	2357766	1893	151	161	127	96	70	63	4.49566	4.52408	3.9176	6.25304	4.76227	5.33591	4.31245	5.45041	107.288	101.957	0.073527	0.7313	0.78254	FALSE	--	--	--	--	--	--	--	--		--
W5Q_01022	AJJF01000001.1	-	2358763	2360571	1809	42	23	41	13	19	14	1.30851	0.676307	1.32347	0.886085	1.35264	1.24082	1.10276	1.15985	21.998	25.0091	-0.18508	0.67833	0.7341	FALSE	--	--	--	--	--	--	--	--		--
W5Q_01023	AJJF01000001.1	-	2362506	2362838	333	679	612	556	157	250	207	114.919	97.7602	97.4985	58.1334	96.6858	99.6654	103.393	84.8282	296.424	430.291	-0.53765	0.015129	0.024924	DOWN	--	--	--	--	--	--	hypothetical protein	http://www.genome.jp/dbget-bin/www_bget?cal:CaO19.1830		-//-
W5Q_01024	AJJF01000001.1	-	2367110	2367532	423	1	2	7	4	3	0	0.133238	0.251504	0.966329	1.16598	0.913372	0	0.450357	0.693117	3.03769	2.40392	0.33759	0.76743	0.81342	FALSE	--	--	--	--	--	--	--	--		--
W5Q_01025	AJJF01000001.1	+	2368381	2370174	1794	1989	2251	1525	745	575	483	62.4855	66.7433	49.6381	51.2041	41.2774	43.1661	59.6223	45.2159	843.984	1334.82	-0.66136	2.7385e-05	6.8078e-05	DOWN	--	--	--	--	--	--	TPN11; one of two genes similar to S. cerevisiae plasma membrane pyridoxine transport protein TPN1 (YGL186C)	http://www.genome.jp/dbget-bin/www_bget?cal:CaO19.1832		sp|P53099|TPN1_YEAST Vitamin B6 transporter TPN1 OS=Saccharomyces cerevisiae (strain ATCC 204508 / S288c) GN=TPN1 PE=1 SV=1//0
W5Q_01026	AJJF01000001.1	+	2371040	2372479	1440	24491	24299	20559	5962	5000	4267	958.542	897.596	833.694	510.505	447.172	475.093	896.611	477.59	7163.6	16130.8	-1.1711	2.9826e-21	2.6668e-20	DOWN	--	--	--	--	--	--	CBF5; likely pseudouridylate synthase similar to S. cerevisiae box H/ACA snoRNP component CBF5 (YLR175W) involved in nucleolar RNA modification; K11131 H/ACA ribonucleoprotein complex subunit 4 [EC:5.4.99.-]	http://www.genome.jp/dbget-bin/www_bget?cal:CaO19.1833		sp|O43101|CBF5_CANAL Centromere/microtubule-binding protein CBF5 OS=Candida albicans (strain SC5314 / ATCC MYA-2876) GN=CBF5 PE=3 SV=1//0
W5Q_01027	AJJF01000001.1	-	2372643	2375375	2733	155	155	170	180	174	121	3.19639	3.0168	3.63226	8.12089	8.19929	7.09846	3.28182	7.80621	222.552	112.23	0.98769	1.562e-07	4.9883e-07	UP	--	--	--	--	--	--	proline-rich protein	http://www.genome.jp/dbget-bin/www_bget?cal:CaO19.1834		-//-
W5Q_01028	AJJF01000001.1	-	2375812	2377716	1905	664	695	588	517	545	404	19.6445	19.4064	18.0239	33.4631	36.8441	34.002	19.0249	34.7698	691.789	452.82	0.6114	3.0444e-05	7.5244e-05	UP	--	--	--	--	--	--	similar to Ras guanine nucleotide exchange factor RasGEFB	http://www.genome.jp/dbget-bin/www_bget?cal:CaO19.1835		-//-
W5Q_01029	AJJF01000001.1	+	2379521	2380876	1356	75	72	69	176	189	124	3.11723	2.82441	2.97137	16.0038	17.9502	14.6616	2.971	16.2052	229.523	50.3674	2.1881	1.3999e-25	1.6103e-24	UP	--	--	--	--	--	--	APN2; similar to S. cerevisiae APN2 (YBL019W) DNA repair apurinic/apyrimidinic endonuclease; K10772 AP endonuclease 2 [EC:4.2.99.18]	http://www.genome.jp/dbget-bin/www_bget?cal:CaO19.1836		sp|P38207|APN2_YEAST DNA-(apurinic or apyrimidinic site) lyase 2 OS=Saccharomyces cerevisiae (strain ATCC 204508 / S288c) GN=APN2 PE=1 SV=1//1.06024e-85
W5Q_01030	AJJF01000001.1	+	2381107	2381823	717	4117	4658	3256	2144	2089	1776	323.615	345.569	265.175	368.703	375.22	397.139	311.453	380.354	2846.08	2787.26	0.03013	0.90788	0.93284	FALSE	--	--	--	--	--	--	--	--		--
W5Q_01031	AJJF01000001.1	-	2382793	2387790	4998	4697	4986	5074	9002	9266	7600	52.9653	53.0653	59.2818	222.082	238.761	243.801	55.1042	234.881	12259	3444.82	1.8313	9.1602e-47	2.9535e-45	UP	--	--	--	--	--	--	RPA190; RNA polymerase I largest subunit; K02999 DNA-directed RNA polymerase I subunit RPA1 [EC:2.7.7.6]	http://www.genome.jp/dbget-bin/www_bget?cal:CaO19.1839		sp|P10964|RPA1_YEAST DNA-directed RNA polymerase I subunit RPA190 OS=Saccharomyces cerevisiae (strain ATCC 204508 / S288c) GN=RPA190 PE=1 SV=2//0
W5Q_01032	AJJF01000001.1	-	2388203	2391980	3687	4090	4420	3940	1930	1885	1439	62.5198	63.7682	62.4008	64.5438	65.8423	62.5758	62.8963	64.3206	2474.57	2898.33	-0.22804	0.072882	0.10416	FALSE	--	--	--	--	--	--	--	--		--
W5Q_01033	AJJF01000001.1	+	2392490	2393464	975	399	447	358	198	188	120	23.064	24.387	21.441	25.0398	24.8325	19.7331	22.964	23.2018	235.893	279.669	-0.24559	0.18089	0.23558	FALSE	--	--	--	--	--	--	--	--		--
W5Q_01034	AJJF01000001.1	-	2393509	2394414	906	666	905	586	304	186	183	41.4298	53.1343	37.7691	41.3729	26.4394	32.3848	44.1111	33.399	313.996	498.636	-0.66724	0.0033506	0.0061643	DOWN	--	--	--	--	--	--	NIT3; potential amidase or N acetyltransferase similar to S. cerevisiae NIT3 (YLR351C)	http://www.genome.jp/dbget-bin/www_bget?cal:CaO19.2351		sp|P49954|NIT3_YEAST Probable hydrolase NIT3 OS=Saccharomyces cerevisiae (strain ATCC 204508 / S288c) GN=NIT3 PE=1 SV=1//1.54753e-100
W5Q_01035	AJJF01000001.1	-	2394657	2396207	1551	121	107	114	65	79	66	4.39684	3.66967	4.29201	5.1674	6.55967	6.82261	4.11951	6.18323	100.346	79.9232	0.3283	0.19558	0.25275	FALSE	--	--	--	--	--	--	--	--		--
W5Q_01036	AJJF01000001.1	-	2397257	2399050	1794	1376	1371	1238	1002	760	681	43.2278	40.6509	40.2963	68.8677	54.5579	60.8616	41.3917	61.4291	1146.54	928.084	0.30496	0.020939	0.033545	UP	--	--	--	--	--	--	MNN25; possible mannosyltransferase; one of six C. albicans genes similar to S. cerevisiae Golgi mannosyltransferase MNN2 (YBR015C); K10970 alpha 1,2-mannosyltransferase [EC:2.4.1.-]	http://www.genome.jp/dbget-bin/www_bget?cal:CaO19.2347		sp|Q59WF4|MNN2_CANAL Alpha-1,2-mannosyltransferase MNN2 OS=Candida albicans (strain SC5314 / ATCC MYA-2876) GN=MNN2 PE=1 SV=1//0
W5Q_01037	AJJF01000001.1	+	2399983	2401857	1875	3089	3285	2699	1432	964	890	92.8504	93.1942	84.0561	94.1699	66.2129	76.104	90.0336	78.8289	1535.4	2108.85	-0.45784	0.00060683	0.0012521	DOWN	--	--	--	--	--	--	FMP40; similar to S. cerevisiae FMP40 (YPL222W) mitochondrial protein	http://www.genome.jp/dbget-bin/www_bget?cal:CaO19.2346		sp|Q08968|FMP40_YEAST UPF0061 protein FMP40 OS=Saccharomyces cerevisiae (strain ATCC 204508 / S288c) GN=FMP40 PE=1 SV=1//3.33747e-118
W5Q_01038	AJJF01000001.1	-	2401989	2403146	1158	11394	13202	11360	3820	3174	2310	554.542	606.437	572.845	406.748	352.992	319.832	577.942	359.857	4338.58	8363.25	-0.94684	7.4946e-14	4.0242e-13	DOWN	--	--	--	--	--	--	DHN6; dehydrin (Hordeum vulgare)	http://www.genome.jp/dbget-bin/www_bget?cal:CaO19.2344		-//-
W5Q_01039	AJJF01000001.1	-	2404810	2405273	390	1098	1204	942	293	197	168	158.674	164.216	141.044	92.6347	65.0532	69.0658	154.645	75.5846	306.141	753.23	-1.2989	1.8726e-17	1.2938e-16	DOWN	--	--	--	--	--	--	--	--		sp|Q75EU0|VA0E_ASHGO V-type proton ATPase subunit e OS=Ashbya gossypii (strain ATCC 10895 / CBS 109.51 / FGSC 9923 / NRRL Y-1056) GN=VMA9 PE=3 SV=1//3.5323e-22
W5Q_01040	AJJF01000001.1	+	2405291	2406739	1449	173	244	191	66	29	47	6.72891	8.95728	7.69719	5.61625	2.57749	5.20053	7.79446	4.46476	66.9792	141.074	-1.0747	4.092e-05	9.9631e-05	DOWN	--	--	--	--	--	--	weak similarity to S. cerevisiae STP22 putative ubiquitin receptor, and to mouse tumor susceiptibility protein TSG101; K12183 ESCRT-I complex subunit TSG101	http://www.genome.jp/dbget-bin/www_bget?cal:CaO19.2343		sp|P25604|STP22_YEAST Suppressor protein STP22 of temperature-sensitive alpha-factor receptor and arginine permease OS=Saccharomyces cerevisiae (strain ATCC 204508 / S288c) GN=STP22 PE=1 SV=3//2.45079e-06
[truncated: 5,484 more rows]
