# Supplementary material for: Multi-omics Analyses Reveal Synergistic Carbohydrate Metabolism in Streptococcus mutans-Candida albicans Mixed-Species Biofilms
Source: Infect Immun. 2019 Sep 19;87(10):e00339-19. doi: 10.1128/IAI.00339-19 (PMC6759298; doi:10.1128/IAI.00339-19)
Supplement: Supplemental file 2 [file IAI.00339-19-s0002.xlsx]

## Sheet: Sm_gene.description
Supplementary table 3: Transcriptomics data of S. mutans
Gene_id	chromosome	Strand	start	end	length	Sm_s_sp1_readcount	Sm_s_sp2_readcount	Sm_s_sp3_readcount	Sm_m_sp1_readcount	Sm_m_sp2_readcount	Sm_m_sp3_readcount	Sm_s_sp1_fpkm	Sm_s_sp2_fpkm	Sm_s_sp3_fpkm	Sm_m_sp1_fpkm	Sm_m_sp2_fpkm	Sm_m_sp3_fpkm	Sm_s_sp_group_fpkm	Sm_m_sp_group_fpkm	Sm_m_sp_readcount(Sm_m_spvsSm_s_sp)	Sm_s_sp_readcount(Sm_m_spvsSm_s_sp)	log2FoldChange(Sm_m_spvsSm_s_sp)	pval(Sm_m_spvsSm_s_sp)	padj(Sm_m_spvsSm_s_sp)	significant(Sm_m_spvsSm_s_sp)	biological_process	biological_process_description	cellular_component	cellular_component_description	molecular_function	molecular_function_description	KEGG AnnotInfo	KEGG url	gene_name	description
Novel00001	NC_004350.2	+	38417	38624	208	48	37	37	158	165	168	50.7438	48.7383	48.2489	41.2245	45.0721	50.9321	49.2436	45.7429	94.545	70.5188	0.42299	0.33619	0.45052	FALSE	--	--	--	--	--	--	--	--	--	--
Novel00002	NC_004350.2	+	211974	212123	150	1738	1671	1858	3696	3403	3376	2547.79	3052.23	3359.72	1337.22	1289.02	1419.24	2986.58	1348.49	2012.98	3055.9	-0.60226	1.3947e-05	6.5196e-05	DOWN	--	--	--	--	--	--	hypothetical protein	http://www.genome.jp/dbget-bin/www_bget?smu:SMU_220c	--	--
Novel00003	NC_004350.2	+	578150	578251	102	0	0	0	0	0	0	0	0	0	0	0	0	0	0	0	0	NA	NA	NA	NA	--	--	--	--	--	--	--	--	--	--
Novel00004	NC_004350.2	+	1176311	1176630	320	4051	4132	4114	11764	9876	10691	2783.67	3537.87	3487.09	1995.11	1753.55	2106.75	3269.54	1951.8	6213.83	7134.28	-0.19928	0.11352	0.19019	FALSE	GO:0009058//GO:0032774//GO:0009889//GO:0051252//GO:0006807//GO:0046483//GO:0009059//GO:0043170//GO:0006355//GO:0010556//GO:1901362//GO:0080090//GO:0031326//GO:0006725//GO:0018130//GO:0060255//GO:0090304//GO:0034654//GO:0034645//GO:0044271//GO:0031323//GO:1901576//GO:0097659//GO:0006351//GO:0050789//GO:0010467//GO:0019438//GO:0010468//GO:2000112//GO:1901360//GO:0044249//GO:0044260//GO:0008150//GO:…	biosynthetic process//RNA biosynthetic process//regulation of biosynthetic process//regulation of RNA metabolic process//nitrogen compound metabolic process//heterocycle metabolic process//macromolecule biosynthetic process//macromolecule metabolic process//regulation of transcription, DNA-templated//regulation of macromolecule biosynthetic process//organic cyclic compound biosynthetic process//r…	--	--	GO:0003700//GO:0003674//GO:0001071	transcription factor activity, sequence-specific DNA binding//molecular_function//nucleic acid binding transcription factor activity	--	--	--	--
Novel00005	NC_004350.2	-	1502498	1502563	66	306	349	388	2143	1960	1859	1019.49	1448.82	1594.55	1762.14	1687.33	1776.15	1354.28	1741.87	1144.84	606.427	0.91674	5.1175e-08	3.5715e-07	UP	--	--	--	--	--	--	--	--	--	--
Novel00006	NC_004350.2	-	1672710	1672942	233	2104	1752	1766	8804	8447	7959	1985.61	2060.2	2055.81	2050.62	2059.84	2154.01	2033.88	2088.16	4843.4	3253.28	0.57413	9.652e-06	4.632e-05	UP	--	--	--	--	--	--	--	--	--	--
Novel00007	NC_004350.2	-	1757926	1758491	566	45047	30020	29058	540532	517246	449794	17500.7	14532	13925.1	51828.3	51924	50112.1	15319.3	51288.1	289284	60048.7	2.2683	1.2618e-83	2.7787e-81	UP	--	--	--	--	--	--	--	--	--	--
SMU_01	NC_004350.2	+	194	1552	1359	1841	1712	1704	3583	3472	3370	297.879	345.156	340.094	143.083	145.16	156.371	327.71	148.205	2004.03	3046.27	-0.60414	1.1933e-05	5.6716e-05	DOWN	GO:0009058//GO:0009889//GO:0006974//GO:0044699//GO:0046483//GO:0006807//GO:0043170//GO:0009059//GO:0010556//GO:0080090//GO:0031326//GO:0006725//GO:0006259//GO:0090304//GO:0060255//GO:0006261//GO:0006310//GO:0051716//GO:0034645//GO:0031323//GO:1901576//GO:0050789//GO:0044710//GO:0006950//GO:0006270//GO:1901360//GO:2000112//GO:0044249//GO:0008150//GO:0044260//GO:0051052//GO:0033554//GO:0009987//GO:…	biosynthetic process//regulation of biosynthetic process//cellular response to DNA damage stimulus//single-organism process//heterocycle metabolic process//nitrogen compound metabolic process//macromolecule metabolic process//macromolecule biosynthetic process//regulation of macromolecule biosynthetic process//regulation of primary metabolic process//regulation of cellular biosynthetic process//c…	--	--	GO:0043565//GO:0016462//GO:0003677//GO:0003723//GO:0001882//GO:0097367//GO:0003674//GO:0003676//GO:1901363//GO:0003678//GO:0043168//GO:0035639//GO:0036094//GO:0097159//GO:0043167//GO:1901265//GO:0032553//GO:0032549//GO:0032555//GO:0001883//GO:0032550//GO:0016787//GO:0005488//GO:0017111//GO:0003824//GO:0017076//GO:0030554//GO:0016818//GO:0016817//GO:0004386//GO:0003724//GO:0009378//GO:0005524//GO:…	sequence-specific DNA binding//pyrophosphatase activity//DNA binding//RNA binding//nucleoside binding//carbohydrate derivative binding//molecular_function//nucleic acid binding//heterocyclic compound binding//DNA helicase activity//anion binding//purine ribonucleoside triphosphate binding//small molecule binding//organic cyclic compound binding//ion binding//nucleoside phosphate binding//ribonucl…	dnaA; chromosome replication initiator DnaA; K02313 chromosomal replication initiator protein	http://www.genome.jp/dbget-bin/www_bget?smu:SMU_01	--	--
SMU_02	NC_004350.2	+	1708	2844	1137	6279	4735	4983	15963	15176	14393	1214.33	1141.01	1188.72	761.931	758.376	798.245	1181.35	772.851	8747.54	9247.48	-0.080182	0.48206	0.59715	FALSE	GO:0009058//GO:0006807//GO:0046483//GO:0009059//GO:0043170//GO:0006725//GO:0034645//GO:0006259//GO:0090304//GO:1901576//GO:1901360//GO:0044260//GO:0008150//GO:0044249//GO:0008152//GO:0044237//GO:0009987//GO:0044238//GO:0006260//GO:0071704//GO:0034641//GO:0006139	biosynthetic process//nitrogen compound metabolic process//heterocycle metabolic process//macromolecule biosynthetic process//macromolecule metabolic process//cellular aromatic compound metabolic process//cellular macromolecule biosynthetic process//DNA metabolic process//nucleic acid metabolic process//organic substance biosynthetic process//organic cyclic compound metabolic process//cellular ma…	GO:0043234//GO:0044424//GO:0005575//GO:0042575//GO:0061695//GO:0005622//GO:0005623//GO:1990234//GO:0009360//GO:0032991//GO:0044464//GO:1902494	protein complex//intracellular part//cellular_component//DNA polymerase complex//transferase complex, transferring phosphorus-containing groups//intracellular//cell//transferase complex//DNA polymerase III complex//macromolecular complex//cell part//catalytic complex	GO:0003677//GO:0008408//GO:1901363//GO:0003676//GO:0003674//GO:0016740//GO:0097159//GO:0003887//GO:0016779//GO:0005488//GO:0016787//GO:0003824//GO:0034061//GO:0016772//GO:0016788//GO:0004518//GO:0004527	DNA binding//3'-5' exonuclease activity//heterocyclic compound binding//nucleic acid binding//molecular_function//transferase activity//organic cyclic compound binding//DNA-directed DNA polymerase activity//nucleotidyltransferase activity//binding//hydrolase activity//catalytic activity//DNA polymerase activity//transferase activity, transferring phosphorus-containing groups//hydrolase activity, …	--	--	--	--
SMU_05	NC_004350.2	+	3106	3297	192	1390	1351	1329	2083	1932	1892	1591.91	1927.91	1877.47	588.775	571.733	621.391	1799.09	593.967	1135.03	2359.6	-1.0558	9.0202e-13	1.077e-11	DOWN	GO:1901576//GO:0097659//GO:0006351//GO:0010467//GO:0044271//GO:0018130//GO:0034654//GO:0090304//GO:0034645//GO:0006725//GO:1901362//GO:0009059//GO:0043170//GO:0006807//GO:0046483//GO:0009058//GO:0032774//GO:0034641//GO:0006139//GO:0071704//GO:0016070//GO:0044238//GO:0008152//GO:0009987//GO:0044237//GO:0044249//GO:0044260//GO:0008150//GO:0019438//GO:1901360	organic substance biosynthetic process//nucleic acid-templated transcription//transcription, DNA-templated//gene expression//cellular nitrogen compound biosynthetic process//heterocycle biosynthetic process//nucleobase-containing compound biosynthetic process//nucleic acid metabolic process//cellular macromolecule biosynthetic process//cellular aromatic compound metabolic process//organic cyclic …	--	--	GO:0097159//GO:0016740//GO:0034062//GO:0003676//GO:0003674//GO:1901363//GO:0003677//GO:0016772//GO:0003824//GO:0003899//GO:0005488//GO:0016779	organic cyclic compound binding//transferase activity//RNA polymerase activity//nucleic acid binding//molecular_function//heterocyclic compound binding//DNA binding//transferase activity, transferring phosphorus-containing groups//catalytic activity//DNA-directed RNA polymerase activity//binding//nucleotidyltransferase activity	hypothetical protein	http://www.genome.jp/dbget-bin/www_bget?smu:SMU_05	--	--
SMU_06	NC_004350.2	+	3461	4576	1116	1769	1165	1129	2545	2517	2189	348.553	286.018	274.397	123.761	128.146	123.688	302.989	125.199	1391.96	2342.75	-0.75108	0.0051834	0.013625	DOWN	GO:0006826//GO:0015684//GO:0044699//GO:0044765//GO:0051234//GO:1902578//GO:0006810//GO:0072511//GO:0030001//GO:0006811//GO:0070838//GO:0051179//GO:0006812//GO:0008150//GO:0000041	iron ion transport//ferrous iron transport//single-organism process//single-organism transport//establishment of localization//single-organism localization//transport//divalent inorganic cation transport//metal ion transport//ion transport//divalent metal ion transport//localization//cation transport//biological_process//transition metal ion transport	GO:0044425//GO:0031224//GO:0016020//GO:0005575//GO:0016021	membrane part//intrinsic component of membrane//membrane//cellular_component//integral component of membrane	GO:0043167//GO:0097159//GO:0005525//GO:0035639//GO:0036094//GO:0032555//GO:0032549//GO:0032553//GO:1901265//GO:0046873//GO:0019001//GO:0003924//GO:0016462//GO:0032561//GO:0015075//GO:1901363//GO:0015093//GO:0043168//GO:0022891//GO:0003674//GO:0097367//GO:0072509//GO:0001882//GO:0046915//GO:0016817//GO:0016818//GO:0022857//GO:0017076//GO:0000166//GO:0022892//GO:0005488//GO:0016787//GO:0032550//GO:…	ion binding//organic cyclic compound binding//GTP binding//purine ribonucleoside triphosphate binding//small molecule binding//purine ribonucleotide binding//ribonucleoside binding//ribonucleotide binding//nucleoside phosphate binding//metal ion transmembrane transporter activity//guanyl nucleotide binding//GTPase activity//pyrophosphatase activity//guanyl ribonucleotide binding//ion transmembran…	GTP-binding protein YchF; K06942	http://www.genome.jp/dbget-bin/www_bget?smu:SMU_06	--	--
SMU_07	NC_004350.2	+	4663	5232	570	419	343	312	723	589	581	161.638	164.874	148.467	68.8375	58.7122	64.2757	158.326	63.9418	363.158	620.872	-0.7737	0.00012371	0.0004789	DOWN	--	--	--	--	GO:0003824//GO:0016787//GO:0004045//GO:0016788//GO:0003674//GO:0052689	catalytic activity//hydrolase activity//aminoacyl-tRNA hydrolase activity//hydrolase activity, acting on ester bonds//molecular_function//carboxylic ester hydrolase activity	pth; peptidyl-tRNA hydrolase; K01056 peptidyl-tRNA hydrolase, PTH1 family [EC:3.1.1.29]	http://www.genome.jp/dbget-bin/www_bget?smu:SMU_07	--	--
SMU_08	NC_004350.2	+	5234	8722	3489	3846	3171	3244	7189	7063	6575	242.389	249.016	252.191	111.822	115.021	118.834	247.865	115.226	4001.81	5937.59	-0.56922	8.0548e-06	3.9225e-05	DOWN	GO:0043170//GO:0006974//GO:0044699//GO:0006807//GO:0046483//GO:0006725//GO:0006259//GO:0090304//GO:0051716//GO:0044260//GO:0008150//GO:0033554//GO:0008152//GO:0009987//GO:0044237//GO:0006950//GO:0044710//GO:1901360//GO:0034641//GO:0006139//GO:0071704//GO:0006281//GO:0050896//GO:0044763//GO:0044238	macromolecule metabolic process//cellular response to DNA damage stimulus//single-organism process//nitrogen compound metabolic process//heterocycle metabolic process//cellular aromatic compound metabolic process//DNA metabolic process//nucleic acid metabolic process//cellular response to stimulus//cellular macromolecule metabolic process//biological_process//cellular response to stress//metaboli…	--	--	GO:0001882//GO:0097367//GO:0003676//GO:0003674//GO:0043168//GO:1901363//GO:0003677//GO:1901265//GO:0032553//GO:0005198//GO:0032549//GO:0032555//GO:0036094//GO:0035639//GO:0097159//GO:0043167//GO:0003824//GO:0042302//GO:0001883//GO:0032550//GO:0016787//GO:0005488//GO:0005524//GO:0032559//GO:0000166//GO:0017076//GO:0030554	nucleoside binding//carbohydrate derivative binding//nucleic acid binding//molecular_function//anion binding//heterocyclic compound binding//DNA binding//nucleoside phosphate binding//ribonucleotide binding//structural molecule activity//ribonucleoside binding//purine ribonucleotide binding//small molecule binding//purine ribonucleoside triphosphate binding//organic cyclic compound binding//ion b…	trcF; transcription-repair coupling factor; K03723 transcription-repair coupling factor (superfamily II helicase) [EC:3.6.4.-]	http://www.genome.jp/dbget-bin/www_bget?smu:SMU_08	--	--
SMU_09	NC_004350.2	+	8852	9124	273	520	614	644	1262	1037	1099	418.838	616.222	639.841	250.876	215.826	253.852	558.3	240.184	652.672	1033.78	-0.6635	0.000151	0.00056897	DOWN	--	--	--	--	GO:0005488//GO:0003674//GO:0003676//GO:1901363//GO:0003723//GO:0097159	binding//molecular_function//nucleic acid binding//heterocyclic compound binding//RNA binding//organic cyclic compound binding	hypothetical protein	http://www.genome.jp/dbget-bin/www_bget?smu:SMU_09	--	--
SMU_10	NC_004350.2	+	9111	9482	372	964	1257	1220	3359	2858	2985	569.822	925.815	889.541	490.037	436.523	505.996	795.059	477.518	1767.91	2001.98	-0.17938	0.33516	0.44946	FALSE	GO:0070838//GO:0045184//GO:0043269//GO:0055085//GO:0033036//GO:0002115//GO:0007049//GO:0006811//GO:0002376//GO:0008150//GO:0006812//GO:0006814//GO:0051924//GO:0051179//GO:0009987//GO:0050896//GO:0098660//GO:0051641//GO:0051049//GO:1902578//GO:0044763//GO:0046907//GO:0030001//GO:0006886//GO:0015031//GO:0072511//GO:0065007//GO:2001256//GO:0006810//GO:0019882//GO:0044765//GO:0044699//GO:0098655//GO:…	divalent metal ion transport//establishment of protein localization//regulation of ion transport//transmembrane transport//macromolecule localization//store-operated calcium entry//cell cycle//ion transport//immune system process//biological_process//cation transport//sodium ion transport//regulation of calcium ion transport//localization//cellular process//response to stimulus//inorganic ion tra…	GO:0042175//GO:0044432//GO:0016021//GO:0044446//GO:0031300//GO:0098588//GO:0044464//GO:0005789//GO:0043231//GO:0044444//GO:0043229//GO:0043226//GO:0044422//GO:0044424//GO:0031224//GO:0005575//GO:0043227//GO:0031090//GO:0016020//GO:0005737//GO:0012505//GO:0044425//GO:0005783//GO:0030176//GO:0031301//GO:0031227//GO:0005622//GO:0005623	nuclear outer membrane-endoplasmic reticulum membrane network//endoplasmic reticulum part//integral component of membrane//intracellular organelle part//intrinsic component of organelle membrane//bounding membrane of organelle//cell part//endoplasmic reticulum membrane//intracellular membrane-bounded organelle//cytoplasmic part//intracellular organelle//organelle//organelle part//intracellular pa…	GO:0008948//GO:0005488//GO:0042287//GO:0003824//GO:0008324//GO:0016829//GO:0005215//GO:0022890//GO:0022857//GO:0042289//GO:0022892//GO:0015077//GO:0015075//GO:0016831//GO:0005515//GO:0022891//GO:0003674//GO:0015081//GO:0046873//GO:0005102//GO:0016830	oxaloacetate decarboxylase activity//binding//MHC protein binding//catalytic activity//cation transmembrane transporter activity//lyase activity//transporter activity//inorganic cation transmembrane transporter activity//transmembrane transporter activity//MHC class II protein binding//substrate-specific transporter activity//monovalent inorganic cation transmembrane transporter activity//ion tra…	--	--	--	--
SMU_100	NC_004350.2	+	101780	102271	492	1102	665	644	1706	1827	1668	492.517	370.329	355.034	188.181	210.99	213.785	405.96	204.318	1000.13	1388.45	-0.47328	0.11792	0.19574	FALSE	GO:0008643//GO:0051179//GO:0008150//GO:1902578//GO:0006810//GO:0044699//GO:0044765//GO:0071702//GO:0051234//GO:0009401	carbohydrate transport//localization//biological_process//single-organism localization//transport//single-organism process//single-organism transport//organic substance transport//establishment of localization//phosphoenolpyruvate-dependent sugar phosphotransferase system	GO:0044464//GO:0044424//GO:0005737//GO:0005575//GO:0005623//GO:0005622	cell part//intracellular part//cytoplasm//cellular_component//cell//intracellular	GO:0005215//GO:0003824//GO:0016773//GO:0016772//GO:0022857//GO:1901476//GO:0015144//GO:0022892//GO:0008982//GO:0003674//GO:0022891//GO:0016740//GO:0022804	transporter activity//catalytic activity//phosphotransferase activity, alcohol group as acceptor//transferase activity, transferring phosphorus-containing groups//transmembrane transporter activity//carbohydrate transporter activity//carbohydrate transmembrane transporter activity//substrate-specific transporter activity//protein-N(PI)-phosphohistidine-sugar phosphotransferase activity//molecular…	--	--	--	--
SMU_1000	NC_004350.2	+	945720	945845	126	0	0	0	0	0	0	0	0	0	0	0	0	0	0	0	0	NA	NA	NA	NA	GO:0031323//GO:0044271//GO:0050789//GO:0010467//GO:0006351//GO:0097659//GO:1901576//GO:0006725//GO:0080090//GO:0031326//GO:0034645//GO:0060255//GO:0090304//GO:0034654//GO:0018130//GO:0043170//GO:0009059//GO:1901362//GO:0006355//GO:0010556//GO:0009889//GO:0032774//GO:0009058//GO:0046483//GO:0006807//GO:0051252//GO:0071704//GO:0006139//GO:0050794//GO:0034641//GO:0051171//GO:0065007//GO:2001141//GO:…	regulation of cellular metabolic process//cellular nitrogen compound biosynthetic process//regulation of biological process//gene expression//transcription, DNA-templated//nucleic acid-templated transcription//organic substance biosynthetic process//cellular aromatic compound metabolic process//regulation of primary metabolic process//regulation of cellular biosynthetic process//cellular macromol…	--	--	GO:0097159//GO:1901363//GO:0003674//GO:0003676//GO:0003677//GO:0005488	organic cyclic compound binding//heterocyclic compound binding//molecular_function//nucleic acid binding//DNA binding//binding	--	--	--	--
SMU_1001	NC_004350.2	+	945912	946754	843	54	110	113	138	150	164	14.0855	35.7517	36.358	8.88409	10.11	12.2677	28.7317	10.4206	87.1757	161.958	-0.89362	0.069013	0.12655	FALSE	GO:0009292//GO:0008150//GO:0009987//GO:0009294//GO:0044764//GO:0051704	genetic transfer//biological_process//cellular process//DNA mediated transformation//multi-organism cellular process//multi-organism process	--	--	--	--	--	--	--	--
SMU_1002	NC_004350.2	+	946849	948966	2118	720	692	628	1239	1257	1215	74.75	89.5183	80.4234	31.7473	33.7207	36.1739	81.5639	33.8807	713.746	1181.84	-0.72756	1.2947e-05	6.0807e-05	DOWN	GO:0043412//GO:0051276//GO:0043170//GO:0071103//GO:0006807//GO:0046483//GO:0071840//GO:0044267//GO:0006265//GO:0006259//GO:0090304//GO:0006725//GO:0016043//GO:0008152//GO:0009987//GO:0044237//GO:0006464//GO:0006996//GO:0044260//GO:0008150//GO:0036211//GO:1901360//GO:0071704//GO:0034641//GO:0006139//GO:0044238//GO:0019538	macromolecule modification//chromosome organization//macromolecule metabolic process//DNA conformation change//nitrogen compound metabolic process//heterocycle metabolic process//cellular component organization or biogenesis//cellular protein metabolic process//DNA topological change//DNA metabolic process//nucleic acid metabolic process//cellular aromatic compound metabolic process//cellular com…	GO:0005575//GO:0044424//GO:0043226//GO:0043229//GO:0005623//GO:0005622//GO:0043228//GO:0043232//GO:0005694//GO:0044464	cellular_component//intracellular part//organelle//intracellular organelle//cell//intracellular//non-membrane-bounded organelle//intracellular non-membrane-bounded organelle//chromosome//cell part	GO:1901363//GO:0003676//GO:0003674//GO:0003677//GO:0046872//GO:0043167//GO:0046914//GO:0003916//GO:0097159//GO:0016853//GO:0043169//GO:0003824//GO:0005488//GO:0016151	heterocyclic compound binding//nucleic acid binding//molecular_function//DNA binding//metal ion binding//ion binding//transition metal ion binding//DNA topoisomerase activity//organic cyclic compound binding//isomerase activity//cation binding//catalytic activity//binding//nickel cation binding	topA; DNA topoisomerase I; K03168 DNA topoisomerase I [EC:5.99.1.2]	http://www.genome.jp/dbget-bin/www_bget?smu:SMU_1002	--	--
SMU_1003	NC_004350.2	+	949332	950666	1335	740	738	710	1286	1274	1274	121.886	151.463	144.253	52.2783	54.222	60.1774	139.201	55.5592	737.564	1268.72	-0.78253	2.133e-06	1.1711e-05	DOWN	GO:0006139//GO:0034641//GO:0071704//GO:0044255//GO:0034660//GO:0044281//GO:0032787//GO:0016070//GO:0044763//GO:0044238//GO:0008033//GO:0008150//GO:0044260//GO:0044237//GO:0009987//GO:0006082//GO:0008152//GO:0006396//GO:0044710//GO:0006399//GO:1901360//GO:0006631//GO:0034470//GO:0010467//GO:0019752//GO:0006725//GO:0006629//GO:0090304//GO:0043436//GO:0043170//GO:0055114//GO:0044699//GO:0046483//GO:…	nucleobase-containing compound metabolic process//cellular nitrogen compound metabolic process//organic substance metabolic process//cellular lipid metabolic process//ncRNA metabolic process//small molecule metabolic process//monocarboxylic acid metabolic process//RNA metabolic process//single-organism cellular process//primary metabolic process//tRNA processing//biological_process//cellular macr…	--	--	GO:0000166//GO:0048037//GO:0003824//GO:0005488//GO:0050660//GO:0050662//GO:1901265//GO:0036094//GO:0097159//GO:0043167//GO:0016616//GO:0016491//GO:0003674//GO:1901363//GO:0003857//GO:0043168//GO:0016614	nucleotide binding//cofactor binding//catalytic activity//binding//flavin adenine dinucleotide binding//coenzyme binding//nucleoside phosphate binding//small molecule binding//organic cyclic compound binding//ion binding//oxidoreductase activity, acting on the CH-OH group of donors, NAD or NADP as acceptor//oxidoreductase activity//molecular_function//heterocyclic compound binding//3-hydroxyacyl-…	gid; tRNA (uracil-5-)-methyltransferase Gid; K04094 methylenetetrahydrofolate--tRNA-(uracil-5-)-methyltransferase [EC:2.1.1.74]	http://www.genome.jp/dbget-bin/www_bget?smu:SMU_1003	--	--
SMU_1004	NC_004350.2	+	951112	955542	4431	1273	940	959	3291	2858	2679	63.173	58.1243	58.7038	40.3077	36.6478	38.1256	60.0004	38.3603	1693.73	1832.68	-0.11375	0.42573	0.54263	FALSE	GO:0009058//GO:0044699//GO:0009059//GO:0034637//GO:0043170//GO:0044711//GO:0016051//GO:0034645//GO:0044042//GO:0033692//GO:1901576//GO:0044710//GO:0044723//GO:0044264//GO:0009250//GO:0005976//GO:0044249//GO:0044260//GO:0008150//GO:0008152//GO:0044262//GO:0044237//GO:0009987//GO:0044763//GO:0044238//GO:0006073//GO:0000271//GO:0071704//GO:0005975	biosynthetic process//single-organism process//macromolecule biosynthetic process//cellular carbohydrate biosynthetic process//macromolecule metabolic process//single-organism biosynthetic process//carbohydrate biosynthetic process//cellular macromolecule biosynthetic process//glucan metabolic process//cellular polysaccharide biosynthetic process//organic substance biosynthetic process//single-or…	--	--	GO:0016757//GO:0046527//GO:0003674//GO:0016740//GO:0003824//GO:0016758	transferase activity, transferring glycosyl groups//glucosyltransferase activity//molecular_function//transferase activity//catalytic activity//transferase activity, transferring hexosyl groups	--	--	--	--
SMU_1005	NC_004350.2	+	955738	960105	4368	3808	2994	2867	15937	15344	14328	191.699	187.802	178.03	198.009	199.592	206.847	185.844	201.483	8761.71	5588.6	0.64873	1.7935e-07	1.1749e-06	UP	GO:0044042//GO:0034645//GO:0016051//GO:0033692//GO:1901576//GO:0009058//GO:0044699//GO:0009059//GO:0043170//GO:0034637//GO:0044711//GO:0006073//GO:0044238//GO:0044763//GO:0005975//GO:0071704//GO:0000271//GO:0044723//GO:0044710//GO:0005976//GO:0009250//GO:0044264//GO:0044260//GO:0008150//GO:0044249//GO:0008152//GO:0009987//GO:0044237//GO:0044262	glucan metabolic process//cellular macromolecule biosynthetic process//carbohydrate biosynthetic process//cellular polysaccharide biosynthetic process//organic substance biosynthetic process//biosynthetic process//single-organism process//macromolecule biosynthetic process//macromolecule metabolic process//cellular carbohydrate biosynthetic process//single-organism biosynthetic process//cellular …	--	--	GO:0016740//GO:0016757//GO:0003674//GO:0046527//GO:0016758//GO:0003824	transferase activity//transferase activity, transferring glycosyl groups//molecular_function//glucosyltransferase activity//transferase activity, transferring hexosyl groups//catalytic activity	gtfC; glucosyltransferase-SI; K00689 dextransucrase [EC:2.4.1.5]	http://www.genome.jp/dbget-bin/www_bget?smu:SMU_1005	--	--
SMU_1006	NC_004350.2	+	960370	961122	753	141	193	167	396	378	345	41.1746	70.2254	60.1548	28.5405	28.5223	28.8915	57.1849	28.6514	214.868	291.432	-0.43971	0.094262	0.16345	FALSE	GO:0051179//GO:0008152//GO:0044237//GO:0009987//GO:0019720//GO:0009108//GO:0044260//GO:0006614//GO:0090150//GO:0007165//GO:0008150//GO:0044249//GO:0006790//GO:1901566//GO:1901360//GO:0006777//GO:0007264//GO:0044802//GO:0006613//GO:0006612//GO:0033036//GO:1902582//GO:0045184//GO:0033365//GO:0007154//GO:0006810//GO:0065007//GO:0019637//GO:0015031//GO:0061024//GO:0051189//GO:0072599//GO:0044700//GO:…	localization//metabolic process//cellular metabolic process//cellular process//Mo-molybdopterin cofactor metabolic process//coenzyme biosynthetic process//cellular macromolecule metabolic process//SRP-dependent cotranslational protein targeting to membrane//establishment of protein localization to membrane//signal transduction//biological_process//cellular biosynthetic process//sulfur compound me…	--	--	GO:0003824//GO:0017111//GO:0005488//GO:0016787//GO:0032550//GO:0016301//GO:0001883//GO:0005524//GO:0000166//GO:0032559//GO:0016887//GO:0016817//GO:0016773//GO:0016818//GO:0030554//GO:0017076//GO:0016772//GO:0043168//GO:1901363//GO:0003674//GO:0097367//GO:0001882//GO:0003924//GO:0016462//GO:0032561//GO:0032549//GO:0032555//GO:0032553//GO:0004020//GO:1901265//GO:0019001//GO:0043167//GO:0097159//GO:…	catalytic activity//nucleoside-triphosphatase activity//binding//hydrolase activity//purine ribonucleoside binding//kinase activity//purine nucleoside binding//ATP binding//nucleotide binding//adenyl ribonucleotide binding//ATPase activity//hydrolase activity, acting on acid anhydrides//phosphotransferase activity, alcohol group as acceptor//hydrolase activity, acting on acid anhydrides, in phosp…	--	--	--	--
SMU_1007	NC_004350.2	+	961124	963127	2004	476	468	465	1105	1042	1014	52.2293	63.9852	62.9367	29.9244	29.5432	31.907	59.7171	30.4582	607.46	817.054	-0.42764	0.01769	0.039752	DOWN	--	--	GO:0005622//GO:0016023//GO:0005623//GO:0016020//GO:0005575//GO:0043227//GO:0005737//GO:0042470//GO:0043226//GO:0031410//GO:0043229//GO:0044424//GO:0043231//GO:0031988//GO:0044444//GO:0048770//GO:0044464//GO:0031982	intracellular//cytoplasmic membrane-bounded vesicle//cell//membrane//cellular_component//membrane-bounded organelle//cytoplasm//melanosome//organelle//cytoplasmic vesicle//intracellular organelle//intracellular part//intracellular membrane-bounded organelle//membrane-bounded vesicle//cytoplasmic part//pigment granule//cell part//vesicle	--	--	ABC transporter permease; K02004 putative ABC transport system permease protein	http://www.genome.jp/dbget-bin/www_bget?smu:SMU_1007	--	--
SMU_1008	NC_004350.2	+	963169	963840	672	238	202	180	726	744	751	77.8776	82.3595	72.6528	58.6312	62.9059	70.4719	77.63	64.003	427.509	358.542	0.25381	0.25935	0.36559	FALSE	GO:0051171//GO:0065007//GO:0044700//GO:0071704//GO:0034641//GO:0050794//GO:0006139//GO:1903506//GO:0044238//GO:0016070//GO:0019219//GO:0044763//GO:0019222//GO:2001141//GO:0050896//GO:0008152//GO:0009987//GO:0044237//GO:0044260//GO:0007165//GO:0008150//GO:0044249//GO:2000112//GO:1901360//GO:0019438//GO:0010468//GO:0007154//GO:0006351//GO:0050789//GO:0010467//GO:1901576//GO:0097659//GO:0035556//GO:…	regulation of nitrogen compound metabolic process//biological regulation//single organism signaling//organic substance metabolic process//cellular nitrogen compound metabolic process//regulation of cellular process//nucleobase-containing compound metabolic process//regulation of nucleic acid-templated transcription//primary metabolic process//RNA metabolic process//regulation of nucleobase-contai…	--	--	GO:0005488//GO:0097159//GO:1901363//GO:0003676//GO:0003674//GO:0003677	binding//organic cyclic compound binding//heterocyclic compound binding//nucleic acid binding//molecular_function//DNA binding	--	--	--	--
SMU_1009	NC_004350.2	+	963837	964790	954	1256	1004	915	2356	2245	2210	289.498	288.348	260.149	134.026	133.707	146.079	279.332	137.938	1309.3	1834.87	-0.48688	0.00091767	0.0029055	DOWN	GO:0051716//GO:0050789//GO:0044699//GO:0023052//GO:0044763//GO:0050896//GO:0065007//GO:0050794//GO:0044700//GO:0007154//GO:0009987//GO:0008150//GO:0007165	cellular response to stimulus//regulation of biological process//single-organism process//signaling//single-organism cellular process//response to stimulus//biological regulation//regulation of cellular process//single organism signaling//cell communication//cellular process//biological_process//signal transduction	--	--	GO:0016740//GO:0000155//GO:0004872//GO:0038023//GO:0003674//GO:0008289//GO:0004871//GO:0016773//GO:0016775//GO:0016772//GO:0005057//GO:0004672//GO:0060089//GO:0005488//GO:0016301//GO:0004673//GO:0003824	transferase activity//phosphorelay sensor kinase activity//receptor activity//signaling receptor activity//molecular_function//lipid binding//signal transducer activity//phosphotransferase activity, alcohol group as acceptor//phosphotransferase activity, nitrogenous group as acceptor//transferase activity, transferring phosphorus-containing groups//receptor signaling protein activity//protein kin…	histidine kinase; K00936 [EC:2.7.3.-]	http://www.genome.jp/dbget-bin/www_bget?smu:SMU_1009	--	--
SMU_101	NC_004350.2	+	102284	103081	798	1296	994	910	2508	2618	2380	357.114	341.283	309.305	170.564	186.404	188.07	335.901	181.679	1442.83	1848.32	-0.35731	0.027674	0.05792	FALSE	GO:0008150//GO:0008643//GO:0051179//GO:1902578//GO:0006810//GO:0044765//GO:0044699//GO:0051234//GO:0071702//GO:0009401	biological_process//carbohydrate transport//localization//single-organism localization//transport//single-organism transport//single-organism process//establishment of localization//organic substance transport//phosphoenolpyruvate-dependent sugar phosphotransferase system	GO:0016021//GO:0031224//GO:0016020//GO:0005575//GO:0044425	integral component of membrane//intrinsic component of membrane//membrane//cellular_component//membrane part	--	--	--	--	--	--
SMU_1010	NC_004350.2	-	964941	965990	1050	174	188	159	186	194	182	36.4389	49.0569	41.073	9.61358	10.4978	10.9302	42.1896	10.3472	108.079	302.147	-1.4832	2.0102e-07	1.2936e-06	DOWN	--	--	--	--	GO:0003824//GO:0008080//GO:0016410//GO:0016746//GO:0003674//GO:0016874//GO:0008771//GO:0016407//GO:0016877//GO:0016878//GO:0016747//GO:0016740	catalytic activity//N-acetyltransferase activity//N-acyltransferase activity//transferase activity, transferring acyl groups//molecular_function//ligase activity//[citrate (pro-3S)-lyase] ligase activity//acetyltransferase activity//ligase activity, forming carbon-sulfur bonds//acid-thiol ligase activity//transferase activity, transferring acyl groups other than amino-acyl groups//transferase act…	citC; citrate lyase ligase; K01910 [citrate (pro-3S)-lyase] ligase [EC:6.2.1.22]	http://www.genome.jp/dbget-bin/www_bget?smu:SMU_1010	--	--
SMU_1011	NC_004350.2	-	966166	967056	891	118	172	158	232	262	237	29.1212	52.8911	48.0982	14.131	16.7075	16.7732	43.3701	15.8706	140.64	260.886	-0.89141	0.001951	0.0057033	DOWN	GO:0008152//GO:0044237//GO:0009987//GO:0008150//GO:0006796//GO:0006793//GO:0016310	metabolic process//cellular metabolic process//cellular process//biological_process//phosphate-containing compound metabolic process//phosphorus metabolic process//phosphorylation	--	--	GO:0003674//GO:0043168//GO:1901363//GO:0001882//GO:0097367//GO:0097159//GO:0046917//GO:0043167//GO:0036094//GO:0035639//GO:0016740//GO:0032553//GO:0032549//GO:0032555//GO:1901265//GO:0005488//GO:0001883//GO:0032550//GO:0003824//GO:0016780//GO:0030554//GO:0017076//GO:0016772//GO:0005524//GO:0032559//GO:0000166	molecular_function//anion binding//heterocyclic compound binding//nucleoside binding//carbohydrate derivative binding//organic cyclic compound binding//triphosphoribosyl-dephospho-CoA synthase activity//ion binding//small molecule binding//purine ribonucleoside triphosphate binding//transferase activity//ribonucleotide binding//ribonucleoside binding//purine ribonucleotide binding//nucleoside pho…	citG; CitG protein; K05966 triphosphoribosyl-dephospho-CoA synthase [EC:2.4.2.52]	http://www.genome.jp/dbget-bin/www_bget?smu:SMU_1011	--	--
SMU_1012c	NC_004350.2	-	967062	967751	690	82	105	113	162	167	141	26.1318	41.6938	44.42	12.7417	13.7517	12.8859	37.4152	13.1264	90.2327	174.625	-0.95254	0.0057175	0.014872	DOWN	GO:0019438//GO:0010468//GO:2000112//GO:1901360//GO:0044249//GO:0044260//GO:0008150//GO:0008152//GO:0044237//GO:0009987//GO:0019222//GO:2001141//GO:0019219//GO:0016070//GO:0044238//GO:1903506//GO:0034641//GO:0006139//GO:0050794//GO:0071704//GO:0065007//GO:0051171//GO:0009058//GO:0032774//GO:0009889//GO:0051252//GO:0006807//GO:0046483//GO:0009059//GO:0043170//GO:0010556//GO:0006355//GO:1901362//GO:…	aromatic compound biosynthetic process//regulation of gene expression//regulation of cellular macromolecule biosynthetic process//organic cyclic compound metabolic process//cellular biosynthetic process//cellular macromolecule metabolic process//biological_process//metabolic process//cellular metabolic process//cellular process//regulation of metabolic process//regulation of RNA biosynthetic proc…	GO:0009289//GO:0042995//GO:0044464//GO:0005575//GO:0005623	pilus//cell projection//cell part//cellular_component//cell	GO:0001071//GO:0003700//GO:0003674	nucleic acid binding transcription factor activity//transcription factor activity, sequence-specific DNA binding//molecular_function	transcriptional regulator	http://www.genome.jp/dbget-bin/www_bget?smu:SMU_1012c	--	--
SMU_1013c	NC_004350.2	-	967981	969384	1404	163	255	275	323	312	338	25.5285	49.7628	53.1269	12.4852	12.6263	15.1808	42.8061	13.4308	187.353	404.27	-1.1096	0.0035001	0.0094901	DOWN	GO:0008150//GO:0009987//GO:0051179//GO:0055085//GO:0006810//GO:1902578//GO:0044763//GO:0051234//GO:0044765//GO:0044699	biological_process//cellular process//localization//transmembrane transport//transport//single-organism localization//single-organism cellular process//establishment of localization//single-organism transport//single-organism process	GO:0016021//GO:0016020//GO:0005575//GO:0031224//GO:0044425	integral component of membrane//membrane//cellular_component//intrinsic component of membrane//membrane part	--	--	Mg2+/citrate transporter; K03300 citrate-Mg2+:H+ or citrate-Ca2+:H+ symporter, CitMHS family	http://www.genome.jp/dbget-bin/www_bget?smu:SMU_1013c	--	--
SMU_1014	NC_004350.2	+	969627	970007	381	147	146	149	431	423	374	84.8393	104.993	106.074	61.3923	63.0816	61.9002	98.6355	62.1247	235.771	256.391	-0.12096	0.64965	0.7417	FALSE	GO:0006811//GO:0055085//GO:0006812//GO:0006814//GO:0051179//GO:0009987//GO:0008150//GO:0044763//GO:0098660//GO:1902578//GO:0006810//GO:0030001//GO:0044699//GO:0098655//GO:0098662//GO:0044765//GO:0015672//GO:0051234//GO:0034220//GO:0071436//GO:0035725	ion transport//transmembrane transport//cation transport//sodium ion transport//localization//cellular process//biological_process//single-organism cellular process//inorganic ion transmembrane transport//single-organism localization//transport//metal ion transport//single-organism process//cation transmembrane transport//inorganic cation transmembrane transport//single-organism transport//monova…	GO:0005575//GO:0016020	cellular_component//membrane	GO:0008948//GO:0005215//GO:0022890//GO:0003824//GO:0008324//GO:0016829//GO:0022857//GO:0015077//GO:0022892//GO:0016831//GO:0015075//GO:0022891//GO:0003674//GO:0015081//GO:0016830//GO:0046873	oxaloacetate decarboxylase activity//transporter activity//inorganic cation transmembrane transporter activity//catalytic activity//cation transmembrane transporter activity//lyase activity//transmembrane transporter activity//monovalent inorganic cation transmembrane transporter activity//substrate-specific transporter activity//carboxy-lyase activity//ion transmembrane transporter activity//sub…	--	--	--	--
SMU_1016	NC_004350.2	+	970026	970418	393	81	72	91	413	452	371	45.3208	50.1963	62.8055	57.0321	65.3482	59.5287	52.7742	60.6363	237.37	141.567	0.74566	0.010435	0.025129	UP	GO:1901657//GO:0008150//GO:0006213//GO:0008152//GO:0051179//GO:0009987//GO:0044237//GO:0008643//GO:0006814//GO:0006812//GO:0044710//GO:0006811//GO:1901360//GO:0071704//GO:0034641//GO:0030001//GO:0055086//GO:0006139//GO:0072527//GO:0006810//GO:0044281//GO:1902578//GO:0044238//GO:0044763//GO:0071702//GO:0051234//GO:0015672//GO:0044765//GO:0006807//GO:0046483//GO:0044699//GO:0055114//GO:1901564//GO:…	glycosyl compound metabolic process//biological_process//pyrimidine nucleoside metabolic process//metabolic process//localization//cellular process//cellular metabolic process//carbohydrate transport//sodium ion transport//cation transport//single-organism metabolic process//ion transport//organic cyclic compound metabolic process//organic substance metabolic process//cellular nitrogen compound m…	--	--	GO:0003824//GO:0005488//GO:0016763//GO:0016651//GO:0016655//GO:1901363//GO:0003676//GO:0003674//GO:0016491//GO:0003723//GO:0016757//GO:0016740//GO:0097159	catalytic activity//binding//transferase activity, transferring pentosyl groups//oxidoreductase activity, acting on NAD(P)H//oxidoreductase activity, acting on NAD(P)H, quinone or similar compound as acceptor//heterocyclic compound binding//nucleic acid binding//molecular_function//oxidoreductase activity//RNA binding//transferase activity, transferring glycosyl groups//transferase activity//orga…	bcc; acetyl-CoA carboxylase biotin carboxyl carrier protein subunit	http://www.genome.jp/dbget-bin/www_bget?smu:SMU_1016	--	--
SMU_1017	NC_004350.2	+	970441	971562	1122	451	394	402	2506	2453	2153	88.387	96.2133	97.1812	121.213	124.22	121.003	93.9272	122.145	1365.28	722.132	0.91886	1.4475e-08	1.0868e-07	UP	GO:1902578//GO:0030001//GO:0006810//GO:0006811//GO:0008150//GO:0006812//GO:0006814//GO:0051179//GO:0044765//GO:0044699//GO:0015672//GO:0051234	single-organism localization//metal ion transport//transport//ion transport//biological_process//cation transport//sodium ion transport//localization//single-organism transport//single-organism process//monovalent inorganic cation transport//establishment of localization	--	--	GO:0003824//GO:0016829//GO:0003674	catalytic activity//lyase activity//molecular_function	oadB; oxaloacetate decarboxylase, sodium ion pump subunit; K01572 oxaloacetate decarboxylase, beta subunit [EC:4.1.1.3]	http://www.genome.jp/dbget-bin/www_bget?smu:SMU_1017	--	--
SMU_1018	NC_004350.2	+	971596	971724	129	13	10	21	94	86	70	22.1594	21.2394	44.1549	39.5457	37.8788	34.2179	29.1846	37.2142	47.8989	25.5928	0.90425	0.15582	0.24413	FALSE	GO:0035725//GO:0071436//GO:0034220//GO:0015672//GO:0051234//GO:0044765//GO:0044699//GO:0098655//GO:0098662//GO:0030001//GO:0006810//GO:0098660//GO:1902578//GO:0044763//GO:0008150//GO:0006812//GO:0006814//GO:0051179//GO:0009987//GO:0055085//GO:0006811	sodium ion transmembrane transport//sodium ion export//ion transmembrane transport//monovalent inorganic cation transport//establishment of localization//single-organism transport//single-organism process//cation transmembrane transport//inorganic cation transmembrane transport//metal ion transport//transport//inorganic ion transmembrane transport//single-organism localization//single-organism ce…	GO:0005575//GO:0016020	cellular_component//membrane	GO:0046873//GO:0016830//GO:0015081//GO:0022891//GO:0003674//GO:0015075//GO:0016831//GO:0022892//GO:0022803//GO:0015077//GO:0022838//GO:0022857//GO:0003824//GO:0008324//GO:0016829//GO:0005215//GO:0015267//GO:0022890//GO:0005216//GO:0008948	metal ion transmembrane transporter activity//carbon-carbon lyase activity//sodium ion transmembrane transporter activity//substrate-specific transmembrane transporter activity//molecular_function//ion transmembrane transporter activity//carboxy-lyase activity//substrate-specific transporter activity//passive transmembrane transporter activity//monovalent inorganic cation transmembrane transporte…	--	--	--	--
SMU_1019	NC_004350.2	+	971809	972117	309	91	83	88	584	493	462	64.7572	73.5955	77.2455	102.569	90.6517	94.282	71.8661	95.8342	295.159	151.854	0.95881	0.00043012	0.0014749	UP	--	--	--	--	--	--	cilG; citrate lyase subunit gamma; K01646 citrate lyase subunit gamma (acyl carrier protein)	http://www.genome.jp/dbget-bin/www_bget?smu:SMU_1019	--	--
SMU_102	NC_004350.2	+	103071	103892	822	1248	1042	949	3500	3312	2834	333.847	347.318	313.144	231.078	228.932	217.407	331.436	225.805	1850.25	1872.97	-0.017605	0.8808	0.92319	FALSE	GO:0009401//GO:0071702//GO:0051234//GO:0044765//GO:0044699//GO:0006810//GO:1902578//GO:0008150//GO:0008643//GO:0051179	phosphoenolpyruvate-dependent sugar phosphotransferase system//organic substance transport//establishment of localization//single-organism transport//single-organism process//transport//single-organism localization//biological_process//carbohydrate transport//localization	GO:0044425//GO:0016020//GO:0005575//GO:0031224//GO:0016021	membrane part//membrane//cellular_component//intrinsic component of membrane//integral component of membrane	--	--	--	--	--	--
SMU_1020	NC_004350.2	+	972105	973007	903	471	518	511	3156	2823	2590	114.693	157.171	153.491	189.675	177.628	180.866	141.785	182.723	1644.15	871.015	0.91658	2.8125e-09	2.2845e-08	UP	GO:1901360//GO:0044723//GO:0044710//GO:0009132//GO:0044262//GO:0006082//GO:0009987//GO:0044237//GO:0009117//GO:0042278//GO:0008152//GO:0008150//GO:1901657//GO:0044763//GO:0032787//GO:0009119//GO:0006081//GO:0072521//GO:0044238//GO:0006793//GO:0006796//GO:0016310//GO:0009144//GO:0072524//GO:0046128//GO:0044281//GO:0044712//GO:0006091//GO:0019637//GO:0055086//GO:0006139//GO:0034641//GO:0009126//GO:…	organic cyclic compound metabolic process//single-organism carbohydrate metabolic process//single-organism metabolic process//nucleoside diphosphate metabolic process//cellular carbohydrate metabolic process//organic acid metabolic process//cellular process//cellular metabolic process//nucleotide metabolic process//purine nucleoside metabolic process//metabolic process//biological_process//glycos…	--	--	GO:0000287//GO:0030955//GO:0005488//GO:0031420//GO:0003824//GO:0004743//GO:0016773//GO:0016772//GO:0016746//GO:0004474//GO:0046872//GO:0003674//GO:0043167//GO:0016740//GO:0043169//GO:0046912	magnesium ion binding//potassium ion binding//binding//alkali metal ion binding//catalytic activity//pyruvate kinase activity//phosphotransferase activity, alcohol group as acceptor//transferase activity, transferring phosphorus-containing groups//transferase activity, transferring acyl groups//malate synthase activity//metal ion binding//molecular_function//ion binding//transferase activity//cat…	cilB; citrate lyase CilB, citryl-CoA lyase subunit beta; K01644 citrate lyase subunit beta / citryl-CoA lyase [EC:4.1.3.34]	http://www.genome.jp/dbget-bin/www_bget?smu:SMU_1020	--	--
SMU_1021	NC_004350.2	+	972994	974529	1536	1291	1211	1165	7650	7801	6655	184.816	216.015	205.723	270.291	288.567	273.214	202.185	277.357	4244.08	2124.63	0.99824	4.7115e-14	6.6702e-13	UP	GO:0051186//GO:0006084//GO:0008152//GO:0006637//GO:0044237//GO:0009987//GO:0006790//GO:0006732//GO:0035383//GO:0008150//GO:0006793//GO:0071704	cofactor metabolic process//acetyl-CoA metabolic process//metabolic process//acyl-CoA metabolic process//cellular metabolic process//cellular process//sulfur compound metabolic process//coenzyme metabolic process//thioester metabolic process//biological_process//phosphorus metabolic process//organic substance metabolic process	GO:0044424//GO:0043234//GO:0005737//GO:0032991//GO:0005575//GO:0044464//GO:0005623//GO:0044444//GO:0009346//GO:0005622	intracellular part//protein complex//cytoplasm//macromolecular complex//cellular_component//cell part//cell//cytoplasmic part//citrate lyase complex//intracellular	GO:0003674//GO:0008410//GO:0003824//GO:0008814//GO:0016740//GO:0016782	molecular_function//CoA-transferase activity//catalytic activity//citrate CoA-transferase activity//transferase activity//transferase activity, transferring sulfur-containing groups	cilA; citrate lyase, alfa subunit; K01643 citrate lyase subunit alpha / citrate CoA-transferase [EC:2.8.3.10]	http://www.genome.jp/dbget-bin/www_bget?smu:SMU_1021	--	--
SMU_1022	NC_004350.2	+	974570	975058	489	282	238	253	1627	1550	1330	126.808	133.352	140.333	180.568	180.099	171.509	133.498	177.392	864.621	447.574	0.94994	2.5537e-07	1.6044e-06	UP	GO:1901576//GO:0044267//GO:0051186//GO:0051188//GO:0009058//GO:0051191//GO:0043170//GO:0009059//GO:0019538//GO:0044238//GO:0051189//GO:0071704//GO:0044237//GO:0009987//GO:0008152//GO:0044249//GO:0008150//GO:0044260	organic substance biosynthetic process//cellular protein metabolic process//cofactor metabolic process//cofactor biosynthetic process//biosynthetic process//prosthetic group biosynthetic process//macromolecule metabolic process//macromolecule biosynthetic process//protein metabolic process//primary metabolic process//prosthetic group metabolic process//organic substance metabolic process//cellula…	--	--	--	--	citG2; 2-(5''-triphosphoribosyl)-3'-dephosphocoenzyme-A synthase; K05964 holo-ACP synthase [EC:2.7.7.61]	http://www.genome.jp/dbget-bin/www_bget?smu:SMU_1022	--	--
SMU_1023	NC_004350.2	+	975071	976462	1392	2009	1832	1887	9771	9613	8259	317.355	360.593	367.69	380.944	392.38	374.139	348.546	382.488	5305.28	3319.18	0.6766	1.286e-07	8.5532e-07	UP	GO:0000105//GO:0071704//GO:0006547//GO:0034641//GO:0044281//GO:0044238//GO:0044763//GO:1901607//GO:0008150//GO:0044249//GO:0008152//GO:0006082//GO:0009987//GO:0044237//GO:0044710//GO:0052803//GO:1901566//GO:1901360//GO:0019438//GO:1901564//GO:1901576//GO:0016053//GO:0006725//GO:0019752//GO:0008652//GO:0043436//GO:0018130//GO:0044283//GO:0006520//GO:0044711//GO:1901362//GO:0046394//GO:0009058//GO:…	histidine biosynthetic process//organic substance metabolic process//histidine metabolic process//cellular nitrogen compound metabolic process//small molecule metabolic process//primary metabolic process//single-organism cellular process//alpha-amino acid biosynthetic process//biological_process//cellular biosynthetic process//metabolic process//organic acid metabolic process//cellular process//c…	--	--	GO:0003824//GO:0003674	catalytic activity//molecular_function	pycB; oxaloacetate decarboxylase; K01571 oxaloacetate decarboxylase, alpha subunit [EC:4.1.1.3]	http://www.genome.jp/dbget-bin/www_bget?smu:SMU_1023	--	--
SMU_1024c	NC_004350.2	-	976530	976691	162	11	15	16	8	11	4	14.9308	25.3693	26.7888	2.68001	3.85803	1.55701	22.363	2.69835	4.38496	24.4634	-2.48	0.018675	0.041728	DOWN	GO:0044238//GO:0034641//GO:0006139//GO:0071704//GO:1901360//GO:0044260//GO:0008150//GO:0008152//GO:0044237//GO:0009987//GO:0015074//GO:0006725//GO:0090304//GO:0006259//GO:0006807//GO:0046483//GO:0043170	primary metabolic process//cellular nitrogen compound metabolic process//nucleobase-containing compound metabolic process//organic substance metabolic process//organic cyclic compound metabolic process//cellular macromolecule metabolic process//biological_process//metabolic process//cellular metabolic process//cellular process//DNA integration//cellular aromatic compound metabolic process//nuclei…	--	--	--	--	transposase fragment	http://www.genome.jp/dbget-bin/www_bget?smu:SMU_1024c	--	--
SMU_1025	NC_004350.2	+	976838	977263	426	40	74	79	148	136	154	20.6469	47.5942	50.2998	18.8544	18.1391	22.7959	39.5136	19.9298	84.3421	112.769	-0.41904	0.30359	0.41612	FALSE	GO:0010629//GO:0010468//GO:0019438//GO:0007049//GO:1901360//GO:2000112//GO:0031324//GO:1903507//GO:0044249//GO:0008150//GO:0044260//GO:0009987//GO:0044237//GO:0008152//GO:0045934//GO:2001141//GO:0019222//GO:2000113//GO:0044763//GO:0019219//GO:0016070//GO:0048519//GO:0007059//GO:0044238//GO:1903506//GO:0006352//GO:0050794//GO:0006139//GO:0034641//GO:0071704//GO:0031327//GO:0065007//GO:0051171//GO:…	negative regulation of gene expression//regulation of gene expression//aromatic compound biosynthetic process//cell cycle//organic cyclic compound metabolic process//regulation of cellular macromolecule biosynthetic process//negative regulation of cellular metabolic process//negative regulation of nucleic acid-templated transcription//cellular biosynthetic process//biological_process//cellular ma…	--	--	GO:0001071//GO:0005488//GO:0016987//GO:0003700//GO:0003677//GO:0000996//GO:0003674//GO:0003676//GO:1901363//GO:0097159//GO:0000990//GO:0000988	nucleic acid binding transcription factor activity//binding//sigma factor activity//transcription factor activity, sequence-specific DNA binding//DNA binding//core DNA-dependent RNA polymerase binding promoter specificity activity//molecular_function//nucleic acid binding//heterocyclic compound binding//organic cyclic compound binding//transcription factor activity, core RNA polymerase binding//t…	--	--	--	--
SMU_1026	NC_004350.2	+	977310	977690	381	32	53	45	106	98	85	18.4684	38.1138	32.0359	15.0988	14.6147	14.0682	29.5394	14.5939	55.429	75.7729	-0.45104	0.3529	0.46848	FALSE	--	--	GO:0005575//GO:0016020	cellular_component//membrane	GO:0022803//GO:0060089//GO:0022892//GO:0022838//GO:0022834//GO:0022857//GO:0015267//GO:0005215//GO:0008066//GO:0005216//GO:0022836//GO:0005230//GO:0004970//GO:0015276//GO:0004872//GO:0004888//GO:0022891//GO:0003674//GO:0038023//GO:0004871//GO:0015075	passive transmembrane transporter activity//molecular transducer activity//substrate-specific transporter activity//substrate-specific channel activity//ligand-gated channel activity//transmembrane transporter activity//channel activity//transporter activity//glutamate receptor activity//ion channel activity//gated channel activity//extracellular ligand-gated ion channel activity//ionotropic glut…	--	--	--	--
SMU_1027	NC_004350.2	+	977808	978446	639	757	698	824	2545	2461	2251	260.495	299.286	349.764	216.147	218.826	222.137	303.182	219.036	1393.75	1322.17	0.076068	0.61239	0.71063	FALSE	GO:0008152//GO:0008150//GO:0006508//GO:0019538//GO:0044238//GO:0071704//GO:0043170	metabolic process//biological_process//proteolysis//protein metabolic process//primary metabolic process//organic substance metabolic process//macromolecule metabolic process	GO:0032991//GO:0005581//GO:0043234//GO:0005575	macromolecular complex//collagen trimer//protein complex//cellular_component	GO:0005488//GO:0016787//GO:0003824//GO:0005201//GO:0070011//GO:0004177//GO:0003677//GO:1901363//GO:0003676//GO:0003674//GO:0097159//GO:0008238//GO:0005198//GO:0008233	binding//hydrolase activity//catalytic activity//extracellular matrix structural constituent//peptidase activity, acting on L-amino acid peptides//aminopeptidase activity//DNA binding//heterocyclic compound binding//nucleic acid binding//molecular_function//organic cyclic compound binding//exopeptidase activity//structural molecule activity//peptidase activity	--	--	--	--
SMU_1028	NC_004350.2	+	978482	979516	1035	3395	3019	3104	7750	7244	6191	721.281	799.198	813.449	406.371	397.673	377.195	777.976	393.746	4062.9	5513.45	-0.44045	0.0006088	0.0020348	DOWN	GO:0044699//GO:0009056//GO:0006505//GO:0051234//GO:0071702//GO:0009057//GO:0043170//GO:0008104//GO:0070727//GO:0006629//GO:1903509//GO:0016052//GO:1901135//GO:0034613//GO:0006643//GO:1901575//GO:0051649//GO:0046488//GO:0006650//GO:0005976//GO:0045184//GO:0044710//GO:0033036//GO:0044237//GO:0009987//GO:0051179//GO:0008152//GO:0008150//GO:0044763//GO:0006793//GO:0046486//GO:0044238//GO:0019538//GO:…	single-organism process//catabolic process//GPI anchor metabolic process//establishment of localization//organic substance transport//macromolecule catabolic process//macromolecule metabolic process//protein localization//cellular macromolecule localization//lipid metabolic process//liposaccharide metabolic process//carbohydrate catabolic process//carbohydrate derivative metabolic process//cellul…	--	--	GO:0003674//GO:0008233//GO:0017171//GO:0016787//GO:0008236//GO:0016161//GO:0003824//GO:0016798//GO:0070011//GO:0016788//GO:0016160//GO:0004553	molecular_function//peptidase activity//serine hydrolase activity//hydrolase activity//serine-type peptidase activity//beta-amylase activity//catalytic activity//hydrolase activity, acting on glycosyl bonds//peptidase activity, acting on L-amino acid peptides//hydrolase activity, acting on ester bonds//amylase activity//hydrolase activity, hydrolyzing O-glycosyl compounds	hydrolase	http://www.genome.jp/dbget-bin/www_bget?smu:SMU_1028	--	--
SMU_1029	NC_004350.2	+	980040	980396	357	35	92	53	69	76	71	21.5578	70.6076	40.2677	10.4892	12.0958	12.5411	44.1444	11.7087	41.5647	105.189	-1.3396	0.05856	0.1096	FALSE	GO:0006725//GO:0080090//GO:0031326//GO:0034645//GO:0090304//GO:0060255//GO:0034654//GO:0018130//GO:0031323//GO:0044271//GO:0050789//GO:0010467//GO:0006351//GO:0097659//GO:1901576//GO:0009889//GO:0032774//GO:0009058//GO:0046483//GO:0006807//GO:0051252//GO:0043170//GO:0009059//GO:1901362//GO:0006355//GO:0010556//GO:2001141//GO:0019222//GO:1903506//GO:0044238//GO:0006352//GO:0016070//GO:0019219//GO:…	cellular aromatic compound metabolic process//regulation of primary metabolic process//regulation of cellular biosynthetic process//cellular macromolecule biosynthetic process//nucleic acid metabolic process//regulation of macromolecule metabolic process//nucleobase-containing compound biosynthetic process//heterocycle biosynthetic process//regulation of cellular metabolic process//cellular nitro…	--	--	GO:0097159//GO:0000990//GO:0000988//GO:0003700//GO:0003677//GO:0000996//GO:1901363//GO:0003674//GO:0003676//GO:0001071//GO:0005488//GO:0016987	organic cyclic compound binding//transcription factor activity, core RNA polymerase binding//transcription factor activity, protein binding//transcription factor activity, sequence-specific DNA binding//DNA binding//core DNA-dependent RNA polymerase binding promoter specificity activity//heterocyclic compound binding//molecular_function//nucleic acid binding//nucleic acid binding transcription fa…	--	--	--	--
SMU_103	NC_004350.2	+	103889	104305	417	442	395	349	1278	1173	918	233.073	259.533	227.007	166.325	159.827	138.82	239.871	154.99	645.157	686.295	-0.089178	0.6226	0.71953	FALSE	GO:0009401//GO:0051234//GO:0071702//GO:0044765//GO:0044699//GO:0006810//GO:1902578//GO:0008150//GO:0051179//GO:0008643	phosphoenolpyruvate-dependent sugar phosphotransferase system//establishment of localization//organic substance transport//single-organism transport//single-organism process//transport//single-organism localization//biological_process//localization//carbohydrate transport	GO:0044425//GO:0005575//GO:0016020//GO:0031224//GO:0016021	membrane part//cellular_component//membrane//intrinsic component of membrane//integral component of membrane	--	--	--	--	--	--
SMU_1030	NC_004350.2	+	980476	980706	231	20	61	54	71	82	79	19.0381	72.3518	63.4061	16.6805	20.1692	21.5655	51.5987	19.4717	44.69	79.1321	-0.82431	0.19736	0.29263	FALSE	--	--	--	--	GO:0005515//GO:0003674//GO:0005488	protein binding//molecular_function//binding	--	--	--	--
SMU_1031	NC_004350.2	+	981073	981276	204	49	85	70	57	76	84	52.8167	114.162	93.0715	15.1637	21.1676	25.9654	86.6833	20.7656	41.9602	118.942	-1.5032	0.00053829	0.0018175	DOWN	--	--	--	--	--	--	xis; transposon excisionase; Tn916 ORF1-like	http://www.genome.jp/dbget-bin/www_bget?smu:SMU_1031	--	--
SMU_1032	NC_004350.2	+	981357	982523	1167	280	345	304	459	426	422	52.7585	80.999	70.6564	21.3454	20.7408	22.8027	68.138	21.6296	251.187	539.789	-1.1036	5.8356e-07	3.5049e-06	DOWN	GO:0015074//GO:0006725//GO:0006259//GO:0090304//GO:0006310//GO:0043170//GO:0046483//GO:0006807//GO:0006139//GO:0034641//GO:0071704//GO:0044238//GO:0008150//GO:0044260//GO:0044237//GO:0009987//GO:0008152//GO:1901360	DNA integration//cellular aromatic compound metabolic process//DNA metabolic process//nucleic acid metabolic process//DNA recombination//macromolecule metabolic process//heterocycle metabolic process//nitrogen compound metabolic process//nucleobase-containing compound metabolic process//cellular nitrogen compound metabolic process//organic substance metabolic process//primary metabolic process//b…	--	--	GO:0097159//GO:0003674//GO:0003676//GO:1901363//GO:0003677//GO:0005488	organic cyclic compound binding//molecular_function//nucleic acid binding//heterocyclic compound binding//DNA binding//binding	tnr5; transposon integrase; Tn916 ORF3-like	http://www.genome.jp/dbget-bin/www_bget?smu:SMU_1032	--	--
SMU_1034c	NC_004350.2	-	982973	984043	1071	5911	5712	5962	9960	9362	8994	1213.6	1461.27	1509.91	504.698	496.669	529.552	1394.93	510.306	5440.29	10198.6	-0.90662	5.2777e-13	6.4971e-12	DOWN	GO:0006310//GO:0006259//GO:0090304//GO:0015074//GO:0006725//GO:0006807//GO:0046483//GO:0043170//GO:0044238//GO:0034641//GO:0006139//GO:0071704//GO:1901360//GO:0008152//GO:0044237//GO:0009987//GO:0044260//GO:0008150	DNA recombination//DNA metabolic process//nucleic acid metabolic process//DNA integration//cellular aromatic compound metabolic process//nitrogen compound metabolic process//heterocycle metabolic process//macromolecule metabolic process//primary metabolic process//cellular nitrogen compound metabolic process//nucleobase-containing compound metabolic process//organic substance metabolic process//o…	--	--	GO:0097159//GO:0003677//GO:0003676//GO:0003674//GO:1901363//GO:0005488	organic cyclic compound binding//DNA binding//nucleic acid binding//molecular_function//heterocyclic compound binding//binding	site-specific tyrosine recombinase XerS	http://www.genome.jp/dbget-bin/www_bget?smu:SMU_1034c	--	--
SMU_1035	NC_004350.2	+	984162	985043	882	170	242	202	211	226	209	42.3824	75.1759	62.12	12.983	14.5589	14.9425	59.8928	14.1615	124.248	357.246	-1.5237	1.4032e-07	9.2704e-07	DOWN	GO:0009058//GO:0006807//GO:0046483//GO:0009059//GO:0043170//GO:0043412//GO:0070525//GO:0006725//GO:0002949//GO:0090304//GO:0006259//GO:0034645//GO:0009451//GO:0034470//GO:1901576//GO:0010467//GO:0006396//GO:0006399//GO:1901360//GO:0008033//GO:0044249//GO:0006400//GO:0044260//GO:0008150//GO:0008152//GO:0044237//GO:0009987//GO:0016070//GO:0006260//GO:0044238//GO:0034641//GO:0006139//GO:0071704//GO:…	biosynthetic process//nitrogen compound metabolic process//heterocycle metabolic process//macromolecule biosynthetic process//macromolecule metabolic process//macromolecule modification//tRNA threonylcarbamoyladenosine metabolic process//cellular aromatic compound metabolic process//tRNA threonylcarbamoyladenosine modification//nucleic acid metabolic process//DNA metabolic process//cellular macro…	--	--	GO:0032561//GO:0016791//GO:0016462//GO:0003924//GO:0001882//GO:0097367//GO:0003674//GO:0003678//GO:0043168//GO:1901363//GO:0036094//GO:0035639//GO:0005525//GO:0097159//GO:0043167//GO:0019001//GO:1901265//GO:0032553//GO:0032555//GO:0098519//GO:0032549//GO:0001883//GO:0032550//GO:0016787//GO:0005488//GO:0042578//GO:0003824//GO:0017111//GO:0030554//GO:0017076//GO:0016818//GO:0016887//GO:0016788//GO:…	guanyl ribonucleotide binding//phosphatase activity//pyrophosphatase activity//GTPase activity//nucleoside binding//carbohydrate derivative binding//molecular_function//DNA helicase activity//anion binding//heterocyclic compound binding//small molecule binding//purine ribonucleoside triphosphate binding//GTP binding//organic cyclic compound binding//ion binding//guanyl nucleotide binding//nucleos…	glrA; ABC transporter ATP-binding protein; K01990 ABC-2 type transport system ATP-binding protein	http://www.genome.jp/dbget-bin/www_bget?smu:SMU_1035	--	--
SMU_1036	NC_004350.2	+	985064	985807	744	121	148	128	168	198	174	35.7616	54.503	46.6644	12.2546	15.121	14.7476	45.643	14.0411	103.901	230.626	-1.1503	0.00020523	0.00074912	DOWN	--	--	--	--	--	--	hypothetical protein; K01992 ABC-2 type transport system permease protein	http://www.genome.jp/dbget-bin/www_bget?smu:SMU_1036	--	--
SMU_1037c	NC_004350.2	-	985855	986733	879	9424	10195	9937	23276	21792	19476	2357.5	3177.83	3066.31	1437.08	1408.63	1397.19	2867.21	1414.3	12386.7	17157.5	-0.47005	0.00011938	0.00046486	DOWN	GO:0009987//GO:0007166//GO:0007165//GO:0008150//GO:0007154//GO:0065007//GO:0050794//GO:0044700//GO:0044763//GO:0050896//GO:0023052//GO:0044699//GO:0050789//GO:0051716	cellular process//cell surface receptor signaling pathway//signal transduction//biological_process//cell communication//biological regulation//regulation of cellular process//single organism signaling//single-organism cellular process//response to stimulus//signaling//single-organism process//regulation of biological process//cellular response to stimulus	GO:0016021//GO:0005886//GO:0031226//GO:0005634//GO:0043231//GO:0044459//GO:0044464//GO:0071944//GO:0016020//GO:0043227//GO:0005575//GO:0031224//GO:0044424//GO:0043229//GO:0043226//GO:0005623//GO:0005622//GO:0005887//GO:0044425	integral component of membrane//plasma membrane//intrinsic component of plasma membrane//nucleus//intracellular membrane-bounded organelle//plasma membrane part//cell part//cell periphery//membrane//membrane-bounded organelle//cellular_component//intrinsic component of membrane//intracellular part//intracellular organelle//organelle//cell//intracellular//integral component of plasma membrane//mem…	GO:0004673//GO:0003824//GO:0016301//GO:0060089//GO:0016775//GO:0016773//GO:0016772//GO:0005057//GO:0004672//GO:0003674//GO:0038023//GO:0004871//GO:0016740//GO:0000155//GO:0004872	protein histidine kinase activity//catalytic activity//kinase activity//molecular transducer activity//phosphotransferase activity, nitrogenous group as acceptor//phosphotransferase activity, alcohol group as acceptor//transferase activity, transferring phosphorus-containing groups//receptor signaling protein activity//protein kinase activity//molecular_function//signaling receptor activity//sign…	histidine kinase	http://www.genome.jp/dbget-bin/www_bget?smu:SMU_1037c	--	--
SMU_1038c	NC_004350.2	-	986733	987425	693	4005	4154	4100	10389	10176	8846	1270.79	1642.35	1604.72	813.583	834.318	804.932	1505.95	817.611	5645.25	7113.3	-0.33348	0.0084897	0.021007	DOWN	GO:0010468//GO:0019438//GO:1901360//GO:2000112//GO:0007154//GO:0009987//GO:0044237//GO:0008152//GO:0044249//GO:0007165//GO:0008150//GO:0044260//GO:0016070//GO:0019219//GO:0044763//GO:1903506//GO:0044238//GO:0050896//GO:2001141//GO:0019222//GO:0065007//GO:0051171//GO:0050794//GO:0006139//GO:0034641//GO:0071704//GO:0044700//GO:0051252//GO:0044699//GO:0046483//GO:0006807//GO:0009058//GO:0009889//GO:…	regulation of gene expression//aromatic compound biosynthetic process//organic cyclic compound metabolic process//regulation of cellular macromolecule biosynthetic process//cell communication//cellular process//cellular metabolic process//metabolic process//cellular biosynthetic process//signal transduction//biological_process//cellular macromolecule metabolic process//RNA metabolic process//regu…	--	--	GO:0005488//GO:0003677//GO:0003674//GO:0003676//GO:1901363//GO:0097159	binding//DNA binding//molecular_function//nucleic acid binding//heterocyclic compound binding//organic cyclic compound binding	response regulator	http://www.genome.jp/dbget-bin/www_bget?smu:SMU_1038c	--	--
SMU_1039c	NC_004350.2	-	987558	988391	834	3073	3094	3149	8030	7850	7008	810.217	1016.45	1024.13	522.53	534.8	529.875	950.266	529.068	4394.81	5404.77	-0.29843	0.020681	0.045495	DOWN	--	--	--	--	GO:0003824//GO:0016740//GO:0003674//GO:0016757	catalytic activity//transferase activity//molecular_function//transferase activity, transferring glycosyl groups	lipopolysaccharide glycosyltransferase	http://www.genome.jp/dbget-bin/www_bget?smu:SMU_1039c	--	--
SMU_104	NC_004350.2	+	104305	106500	2196	2791	2503	2177	11417	11205	9268	279.468	312.291	268.89	282.151	289.913	266.133	286.883	279.399	6116.82	4322.92	0.50078	7.8238e-05	0.00031658	UP	GO:0044238//GO:0016070//GO:0071704//GO:0005975//GO:0034641//GO:0006139//GO:1901360//GO:0019438//GO:0044260//GO:0008150//GO:0044249//GO:0006360//GO:0008152//GO:0044237//GO:0009987//GO:0006725//GO:0034645//GO:0018130//GO:0034654//GO:0090304//GO:0044271//GO:0006351//GO:0010467//GO:1901576//GO:0097659//GO:0032774//GO:0009058//GO:0006807//GO:0046483//GO:0009059//GO:0043170//GO:1901362	primary metabolic process//RNA metabolic process//organic substance metabolic process//carbohydrate metabolic process//cellular nitrogen compound metabolic process//nucleobase-containing compound metabolic process//organic cyclic compound metabolic process//aromatic compound biosynthetic process//cellular macromolecule metabolic process//biological_process//cellular biosynthetic process//transcri…	--	--	GO:0004553//GO:0001168//GO:0001071//GO:0016787//GO:0016798//GO:0003824//GO:0001167//GO:0003700//GO:0003674	hydrolase activity, hydrolyzing O-glycosyl compounds//transcription factor activity, RNA polymerase I upstream control element sequence-specific binding//nucleic acid binding transcription factor activity//hydrolase activity//hydrolase activity, acting on glycosyl bonds//catalytic activity//RNA polymerase I transcription factor activity, sequence-specific DNA binding//transcription factor activit…	alpha-glucosidase; K01238 [EC:3.2.1.-]	http://www.genome.jp/dbget-bin/www_bget?smu:SMU_104	--	--
SMU_1040c	NC_004350.2	-	988407	989162	756	1633	1585	1504	6184	5905	5586	474.973	574.433	539.604	443.925	443.798	465.934	529.67	451.219	3395.76	2736.84	0.31122	0.019679	0.04353	UP	GO:0008150//GO:0008152//GO:0044710//GO:0044699//GO:0055114	biological_process//metabolic process//single-organism metabolic process//single-organism process//oxidation-reduction process	--	--	GO:0003824//GO:0005488//GO:0048037//GO:0003674//GO:0016491//GO:0050662	catalytic activity//binding//cofactor binding//molecular_function//oxidoreductase activity//coenzyme binding	oxidoreductase	http://www.genome.jp/dbget-bin/www_bget?smu:SMU_1040c	--	--
SMU_1041	NC_004350.2	+	989323	990069	747	517	439	494	3406	3195	2965	152.186	161.018	179.372	247.449	243.018	250.293	164.192	246.92	1836.89	840.002	1.1288	1.7157e-13	2.267e-12	UP	GO:0051179//GO:0009987//GO:0090150//GO:0006614//GO:0008150//GO:0044802//GO:0006613//GO:0045184//GO:1902582//GO:0033365//GO:0006612//GO:0033036//GO:0015031//GO:0061024//GO:0072599//GO:0006810//GO:0006886//GO:0044763//GO:0006605//GO:0046907//GO:0051641//GO:1902578//GO:0051234//GO:0071702//GO:0070972//GO:0008104//GO:0070727//GO:0044699//GO:0044765//GO:0072657//GO:0071840//GO:0051649//GO:0045047//GO:…	localization//cellular process//establishment of protein localization to membrane//SRP-dependent cotranslational protein targeting to membrane//biological_process//single-organism membrane organization//cotranslational protein targeting to membrane//establishment of protein localization//single-organism intracellular transport//protein localization to organelle//protein targeting to membrane//mac…	--	--	GO:0017111//GO:0003824//GO:0016787//GO:0005488//GO:0001883//GO:0032550//GO:0005524//GO:0000166//GO:0032559//GO:0016887//GO:0016817//GO:0017076//GO:0030554//GO:0016818//GO:0003674//GO:0043168//GO:1901363//GO:0001882//GO:0097367//GO:0003924//GO:0032561//GO:0016462//GO:0032553//GO:0032549//GO:0032555//GO:0019001//GO:1901265//GO:0097159//GO:0043167//GO:0036094//GO:0035639//GO:0016740//GO:0005525	nucleoside-triphosphatase activity//catalytic activity//hydrolase activity//binding//purine nucleoside binding//purine ribonucleoside binding//ATP binding//nucleotide binding//adenyl ribonucleotide binding//ATPase activity//hydrolase activity, acting on acid anhydrides//purine nucleotide binding//adenyl nucleotide binding//hydrolase activity, acting on acid anhydrides, in phosphorus-containing an…	ABC transporter ATP-binding protein; K01990 ABC-2 type transport system ATP-binding protein	http://www.genome.jp/dbget-bin/www_bget?smu:SMU_1041	--	--
SMU_1042	NC_004350.2	+	990066	991673	1608	1943	1761	1820	8869	8501	7775	265.7	300.058	306.997	299.33	300.38	304.902	290.918	301.537	4828.7	3200.8	0.59321	4.3869e-06	2.2237e-05	UP	--	--	--	--	--	--	hypothetical protein; K01992 ABC-2 type transport system permease protein	http://www.genome.jp/dbget-bin/www_bget?smu:SMU_1042	--	--
SMU_1043c	NC_004350.2	-	991774	992769	996	1527	1131	1185	5278	5095	4629	337.12	311.125	322.707	287.589	290.651	293.071	323.651	290.437	2880.88	2220.92	0.37535	0.0067928	0.017305	UP	GO:0008152//GO:0008150	metabolic process//biological_process	--	--	GO:0016746//GO:0003824//GO:0016740//GO:0003674	transferase activity, transferring acyl groups//catalytic activity//transferase activity//molecular_function	phosphotransacetylase; K00625 phosphate acetyltransferase [EC:2.3.1.8]	http://www.genome.jp/dbget-bin/www_bget?smu:SMU_1043c	--	--
SMU_1044c	NC_004350.2	-	992786	993676	891	568	465	455	1048	930	855	140.177	142.99	138.511	63.833	59.3052	60.5109	140.559	61.2164	543.534	860.668	-0.66309	0.00023561	0.00084907	DOWN	GO:0043170//GO:0043412//GO:0006807//GO:0046483//GO:0009451//GO:0006725//GO:0090304//GO:0044260//GO:0008150//GO:0001522//GO:0008152//GO:0044237//GO:0009987//GO:1901360//GO:0034641//GO:0006139//GO:0071704//GO:0016070//GO:0044238	macromolecule metabolic process//macromolecule modification//nitrogen compound metabolic process//heterocycle metabolic process//RNA modification//cellular aromatic compound metabolic process//nucleic acid metabolic process//cellular macromolecule metabolic process//biological_process//pseudouridine synthesis//metabolic process//cellular metabolic process//cellular process//organic cyclic compoun…	--	--	GO:0016866//GO:0009982//GO:0003676//GO:0003674//GO:1901363//GO:0003723//GO:0016853//GO:0097159//GO:0003824//GO:0005488	intramolecular transferase activity//pseudouridine synthase activity//nucleic acid binding//molecular_function//heterocyclic compound binding//RNA binding//isomerase activity//organic cyclic compound binding//catalytic activity//binding	pseudouridylate synthase; K06180 23S rRNA pseudouridine1911/1915/1917 synthase [EC:5.4.99.23]	http://www.genome.jp/dbget-bin/www_bget?smu:SMU_1044c	--	--
SMU_1045c	NC_004350.2	-	993673	994506	834	416	326	347	784	703	670	109.681	107.098	112.853	51.0166	47.8935	50.6587	109.877	49.8563	414.116	629.914	-0.60512	0.0021396	0.0061369	DOWN	GO:0019359//GO:0044710//GO:1901566//GO:1901360//GO:0019438//GO:0008150//GO:0044249//GO:1901293//GO:0008152//GO:0009117//GO:0044237//GO:0009987//GO:0009108//GO:0044281//GO:0072524//GO:0006796//GO:0006793//GO:0044238//GO:0044763//GO:0019363//GO:0071704//GO:0034641//GO:0006139//GO:0055086//GO:0009165//GO:0006741//GO:0019637//GO:0006739//GO:0006733//GO:0009058//GO:0046496//GO:0006807//GO:0051188//GO:…	nicotinamide nucleotide biosynthetic process//single-organism metabolic process//organonitrogen compound biosynthetic process//organic cyclic compound metabolic process//aromatic compound biosynthetic process//biological_process//cellular biosynthetic process//nucleoside phosphate biosynthetic process//metabolic process//nucleotide metabolic process//cellular metabolic process//cellular process//…	--	--	GO:0016301//GO:0003824//GO:0016772//GO:0016773//GO:0003951//GO:0003674//GO:0016740	kinase activity//catalytic activity//transferase activity, transferring phosphorus-containing groups//phosphotransferase activity, alcohol group as acceptor//NAD+ kinase activity//molecular_function//transferase activity	inorganic polyphosphate/ATP-NAD kinase; K00858 NAD+ kinase [EC:2.7.1.23]	http://www.genome.jp/dbget-bin/www_bget?smu:SMU_1045c	--	--
SMU_1046c	NC_004350.2	-	994481	995146	666	487	480	473	1074	1072	943	160.79	197.469	192.635	87.5168	91.4551	89.2859	183.631	89.4193	593.157	835.007	-0.49337	0.0062634	0.016102	DOWN	GO:0006725//GO:0009116//GO:0034032//GO:1901135//GO:0006753//GO:1901564//GO:0009259//GO:0046483//GO:0006807//GO:0006163//GO:0044699//GO:0009150//GO:0015969//GO:0033875//GO:1901068//GO:0033865//GO:0044281//GO:0046128//GO:0006793//GO:0072521//GO:0044238//GO:0006796//GO:0044763//GO:0009119//GO:0071704//GO:0019693//GO:0055086//GO:0006139//GO:0034641//GO:0019637//GO:0044710//GO:1901360//GO:0034035//GO:…	cellular aromatic compound metabolic process//nucleoside metabolic process//purine nucleoside bisphosphate metabolic process//carbohydrate derivative metabolic process//nucleoside phosphate metabolic process//organonitrogen compound metabolic process//ribonucleotide metabolic process//heterocycle metabolic process//nitrogen compound metabolic process//purine nucleotide metabolic process//single-o…	--	--	GO:0097159//GO:0003723//GO:1901363//GO:0003674//GO:0003676//GO:0005488	organic cyclic compound binding//RNA binding//heterocyclic compound binding//molecular_function//nucleic acid binding//binding	GTP pyrophosphokinase; K07816 putative GTP pyrophosphokinase [EC:2.7.6.5]	http://www.genome.jp/dbget-bin/www_bget?smu:SMU_1046c	--	--
SMU_1047c	NC_004350.2	-	995546	995653	108	224	218	173	402	410	353	456.068	553.05	434.482	202.006	215.699	206.109	481.2	207.938	223.696	356.022	-0.67043	0.0060218	0.015602	DOWN	--	--	--	--	--	--	hypothetical protein	http://www.genome.jp/dbget-bin/www_bget?smu:SMU_1047c	--	--
SMU_1048	NC_004350.2	+	995645	996211	567	434	487	447	660	670	663	168.311	235.33	213.832	63.1717	67.1397	73.7354	205.824	68.0156	383.459	794.169	-1.0504	5.0715e-08	3.5519e-07	DOWN	--	--	--	--	--	--	hypothetical protein	http://www.genome.jp/dbget-bin/www_bget?smu:SMU_1048	--	--
SMU_105	NC_004350.2	+	106501	107499	999	1780	1339	1256	7131	7340	6098	391.796	367.237	341.015	387.388	417.463	384.917	366.683	396.59	3947.93	2526.77	0.6438	2.9588e-06	1.5555e-05	UP	GO:0031326//GO:0080090//GO:0006725//GO:0034654//GO:0090304//GO:0060255//GO:0018130//GO:0034645//GO:0044271//GO:0031323//GO:0097659//GO:1901576//GO:0010467//GO:0050789//GO:0006351//GO:0009058//GO:0009889//GO:0032774//GO:0051252//GO:0046483//GO:0006807//GO:0043170//GO:0009059//GO:0010556//GO:0006355//GO:1901362//GO:2001141//GO:0019222//GO:0016070//GO:0019219//GO:1903506//GO:0044238//GO:0050794//GO:…	regulation of cellular biosynthetic process//regulation of primary metabolic process//cellular aromatic compound metabolic process//nucleobase-containing compound biosynthetic process//nucleic acid metabolic process//regulation of macromolecule metabolic process//heterocycle biosynthetic process//cellular macromolecule biosynthetic process//cellular nitrogen compound biosynthetic process//regulat…	--	--	GO:0097159//GO:0003700//GO:0043565//GO:0003677//GO:0003674//GO:0003676//GO:1901363//GO:0001071//GO:0005488	organic cyclic compound binding//transcription factor activity, sequence-specific DNA binding//sequence-specific DNA binding//DNA binding//molecular_function//nucleic acid binding//heterocyclic compound binding//nucleic acid binding transcription factor activity//binding	transcriptional regulator; repressor of sugar transport operon	http://www.genome.jp/dbget-bin/www_bget?smu:SMU_105	--	--
SMU_1050	NC_004350.2	+	996314	997294	981	1502	1275	1333	4111	3851	3656	336.671	356.101	368.562	227.426	223.045	235.008	353.778	228.493	2231.64	2379.61	-0.092617	0.49427	0.60734	FALSE	GO:0019637//GO:0009165//GO:0034641//GO:0055086//GO:0006139//GO:0071704//GO:0044763//GO:0006796//GO:0044238//GO:0006793//GO:0044281//GO:0009117//GO:0008152//GO:1901293//GO:0009987//GO:0044237//GO:0044249//GO:1901657//GO:0008150//GO:0019438//GO:1901360//GO:0044710//GO:1901576//GO:1901564//GO:0006753//GO:0044271//GO:0018130//GO:0034654//GO:1901135//GO:0009116//GO:0006725//GO:0044711//GO:1901362//GO:…	organophosphate metabolic process//nucleotide biosynthetic process//cellular nitrogen compound metabolic process//nucleobase-containing small molecule metabolic process//nucleobase-containing compound metabolic process//organic substance metabolic process//single-organism cellular process//phosphate-containing compound metabolic process//primary metabolic process//phosphorus metabolic process//sm…	--	--	GO:0016772//GO:0016778//GO:0003824//GO:0000287//GO:0005488//GO:0004749//GO:0043167//GO:0016740//GO:0043169//GO:0003674//GO:0046872	transferase activity, transferring phosphorus-containing groups//diphosphotransferase activity//catalytic activity//magnesium ion binding//binding//ribose phosphate diphosphokinase activity//ion binding//transferase activity//cation binding//molecular_function//metal ion binding	--	--	--	--
SMU_1051	NC_004350.2	+	997355	998416	1062	2626	2166	2205	6249	6110	5594	543.72	558.812	563.162	319.336	326.892	332.157	555.231	326.128	3448.52	4048.73	-0.23149	0.072591	0.13139	FALSE	GO:0006520//GO:0044699//GO:0006807//GO:1901564//GO:0019752//GO:0043436//GO:0008150//GO:0006082//GO:0009987//GO:0044237//GO:0008152//GO:0044710//GO:0071704//GO:0044281//GO:0044763//GO:0044238	cellular amino acid metabolic process//single-organism process//nitrogen compound metabolic process//organonitrogen compound metabolic process//carboxylic acid metabolic process//oxoacid metabolic process//biological_process//organic acid metabolic process//cellular process//cellular metabolic process//metabolic process//single-organism metabolic process//organic substance metabolic process//smal…	--	--	GO:0003674//GO:0030170//GO:1901363//GO:0043168//GO:0097159//GO:0043167//GO:0003824//GO:0016829//GO:0005488//GO:0048037	molecular_function//pyridoxal phosphate binding//heterocyclic compound binding//anion binding//organic cyclic compound binding//ion binding//catalytic activity//lyase activity//binding//cofactor binding	--	--	--	--
SMU_1052	NC_004350.2	+	998418	998765	348	5497	4947	5070	14448	13284	12853	3473.37	3894.88	3951.64	2253.15	2168.89	2329.01	3773.3	2250.35	7796.12	8987.94	-0.20523	0.094155	0.16341	FALSE	--	--	--	--	--	--	--	--	--	--
SMU_1053	NC_004350.2	+	999061	999702	642	430	395	401	1278	1398	1289	147.278	168.575	169.418	108.033	123.726	126.609	161.757	119.456	762.766	710.418	0.10257	0.57537	0.68042	FALSE	GO:0006355//GO:0010556//GO:1902679//GO:1901362//GO:0051253//GO:0043170//GO:0009059//GO:0051252//GO:0055114//GO:0044699//GO:0046483//GO:0006807//GO:0048523//GO:0009058//GO:0009889//GO:0032774//GO:0097659//GO:1901576//GO:0050789//GO:0009892//GO:0010467//GO:0006351//GO:0031323//GO:0044271//GO:0010558//GO:0010605//GO:0060255//GO:0090304//GO:0034654//GO:0009890//GO:0018130//GO:0045892//GO:0034645//GO:…	regulation of transcription, DNA-templated//regulation of macromolecule biosynthetic process//negative regulation of RNA biosynthetic process//organic cyclic compound biosynthetic process//negative regulation of RNA metabolic process//macromolecule metabolic process//macromolecule biosynthetic process//regulation of RNA metabolic process//oxidation-reduction process//single-organism process//hete…	GO:0005737//GO:0005575//GO:0044424//GO:0005623//GO:0005622//GO:0044464	cytoplasm//cellular_component//intracellular part//cell//intracellular//cell part	GO:0003674//GO:0016491//GO:0003676//GO:1901363//GO:0000996//GO:0016620//GO:0003677//GO:0003700//GO:0000988//GO:0050662//GO:1901265//GO:0000990//GO:0051287//GO:0097159//GO:0036094//GO:0016987//GO:0003824//GO:0005488//GO:0001071//GO:0000166//GO:0016903//GO:0048037	molecular_function//oxidoreductase activity//nucleic acid binding//heterocyclic compound binding//core DNA-dependent RNA polymerase binding promoter specificity activity//oxidoreductase activity, acting on the aldehyde or oxo group of donors, NAD or NADP as acceptor//DNA binding//transcription factor activity, sequence-specific DNA binding//transcription factor activity, protein binding//coenzyme…	--	--	--	--
SMU_1054	NC_004350.2	+	999726	1000421	696	523	469	503	1836	1699	1587	165.233	184.627	196.023	143.161	138.698	143.785	181.961	141.881	983.465	866.375	0.18288	0.27582	0.38526	FALSE	GO:0019752//GO:0043436//GO:0006541//GO:1901564//GO:0006807//GO:1901605//GO:0044699//GO:0006520//GO:0044281//GO:0044238//GO:0009064//GO:0044763//GO:0071704//GO:0044710//GO:0008150//GO:0009987//GO:0044237//GO:0006082//GO:0008152	carboxylic acid metabolic process//oxoacid metabolic process//glutamine metabolic process//organonitrogen compound metabolic process//nitrogen compound metabolic process//alpha-amino acid metabolic process//single-organism process//cellular amino acid metabolic process//small molecule metabolic process//primary metabolic process//glutamine family amino acid metabolic process//single-organism cell…	--	--	GO:0003674//GO:0016787//GO:0003824	molecular_function//hydrolase activity//catalytic activity	--	--	--	--
SMU_1055	NC_004350.2	-	1000418	1001047	630	286	215	213	652	636	552	99.823	93.5039	91.704	56.1654	57.3593	55.2515	95.0103	56.2587	353.149	412.535	-0.22424	0.29513	0.40706	FALSE	--	--	--	--	--	--	--	--	--	--
SMU_1056	NC_004350.2	+	1001046	1001165	120	172	119	101	596	637	533	315.175	271.705	228.291	269.542	301.61	280.086	271.724	283.746	339.151	225.965	0.58583	0.02009	0.044293	UP	--	--	--	--	--	--	hypothetical protein	http://www.genome.jp/dbget-bin/www_bget?smu:SMU_1056	--	--
SMU_1057	NC_004350.2	-	1001196	1001933	738	623	476	485	1913	1805	1753	185.625	176.719	178.252	140.676	138.966	149.786	180.199	143.143	1051.36	915.608	0.19945	0.24104	0.3437	FALSE	--	--	--	--	--	--	--	--	--	--
SMU_1058	NC_004350.2	-	1001930	1002598	669	1041	864	944	2981	2732	2535	342.16	353.85	382.732	241.823	232.029	238.945	359.581	237.599	1583.33	1649.58	-0.059136	0.6797	0.76937	FALSE	GO:0006139//GO:0050794//GO:0034641//GO:0071704//GO:0065007//GO:0051171//GO:2001141//GO:0019222//GO:0019219//GO:0016070//GO:1903506//GO:0044238//GO:0006352//GO:0044249//GO:0008150//GO:0044260//GO:0044237//GO:0009987//GO:0008152//GO:0010468//GO:0019438//GO:1901360//GO:2000112//GO:0031323//GO:0044271//GO:0097659//GO:1901576//GO:0050789//GO:0010467//GO:0006351//GO:0080090//GO:0031326//GO:0006725//GO:…	nucleobase-containing compound metabolic process//regulation of cellular process//cellular nitrogen compound metabolic process//organic substance metabolic process//biological regulation//regulation of nitrogen compound metabolic process//regulation of RNA biosynthetic process//regulation of metabolic process//regulation of nucleobase-containing compound metabolic process//RNA metabolic process//…	--	--	GO:0016987//GO:0001071//GO:0005488//GO:0000990//GO:0000988//GO:0097159//GO:0000996//GO:0003674//GO:0003676//GO:1901363//GO:0003700//GO:0003677	sigma factor activity//nucleic acid binding transcription factor activity//binding//transcription factor activity, core RNA polymerase binding//transcription factor activity, protein binding//organic cyclic compound binding//core DNA-dependent RNA polymerase binding promoter specificity activity//molecular_function//nucleic acid binding//heterocyclic compound binding//transcription factor activit…	--	--	--	--
SMU_1059	NC_004350.2	-	1002695	1003222	528	780	546	651	2521	2363	2162	324.837	283.329	334.423	259.12	254.283	258.206	314.196	257.203	1352.69	1142.83	0.24323	0.12619	0.20634	FALSE	--	--	--	--	--	--	--	--	--	--
SMU_1060	NC_004350.2	-	1003242	1004792	1551	2370	1899	1940	7064	6752	6176	336.002	335.463	339.265	247.173	247.348	251.097	336.91	248.539	3839.02	3591.44	0.096175	0.48291	0.59783	FALSE	GO:0006790//GO:0008033//GO:0006400//GO:0008150//GO:0006614//GO:0090150//GO:0007165//GO:0044260//GO:0044237//GO:0009987//GO:0008152//GO:0051179//GO:0033365//GO:0007154//GO:0006396//GO:0045184//GO:1902582//GO:0033036//GO:0044710//GO:0044723//GO:0006612//GO:0006399//GO:0006613//GO:0044802//GO:0007264//GO:1901360//GO:0006139//GO:0050794//GO:0034641//GO:0071704//GO:0005975//GO:0006886//GO:0044700//GO:…	sulfur compound metabolic process//tRNA processing//tRNA modification//biological_process//SRP-dependent cotranslational protein targeting to membrane//establishment of protein localization to membrane//signal transduction//cellular macromolecule metabolic process//cellular metabolic process//cellular process//metabolic process//localization//protein localization to organelle//cell communication/…	GO:0048500//GO:0032991//GO:1990904//GO:0044444//GO:0044464//GO:0005575//GO:0030529//GO:0005737//GO:0044424//GO:0005622//GO:0005623	signal recognition particle//macromolecular complex//ribonucleoprotein complex//cytoplasmic part//cell part//cellular_component//intracellular ribonucleoprotein complex//cytoplasm//intracellular part//intracellular//cell	GO:0003824//GO:0017111//GO:0001883//GO:0016301//GO:0032550//GO:0016787//GO:0005488//GO:0032559//GO:0000166//GO:0005524//GO:0008312//GO:0016772//GO:0030554//GO:0017076//GO:0016818//GO:0016773//GO:0004386//GO:0019200//GO:0016817//GO:0003724//GO:0001882//GO:0097367//GO:0003674//GO:0003676//GO:1901363//GO:0043168//GO:0032561//GO:0016462//GO:0003873//GO:0003723//GO:0019001//GO:1901265//GO:0004020//GO:…	catalytic activity//nucleoside-triphosphatase activity//purine nucleoside binding//kinase activity//purine ribonucleoside binding//hydrolase activity//binding//adenyl ribonucleotide binding//nucleotide binding//ATP binding//7S RNA binding//transferase activity, transferring phosphorus-containing groups//adenyl nucleotide binding//purine nucleotide binding//hydrolase activity, acting on acid anhyd…	--	--	--	--
SMU_1061	NC_004350.2	-	1004905	1005237	333	520	387	429	1338	1211	1168	343.371	318.419	349.432	218.059	206.627	221.179	337.074	215.288	713.832	772.486	-0.11393	0.50269	0.61464	FALSE	GO:0010556//GO:0006355//GO:1901362//GO:0051704//GO:0043170//GO:0009059//GO:0051252//GO:0046483//GO:0006807//GO:0044764//GO:0009058//GO:0009889//GO:0032774//GO:0071840//GO:0097659//GO:1901576//GO:0010467//GO:0050789//GO:0006351//GO:0044271//GO:0031323//GO:0019069//GO:0034654//GO:0006259//GO:0090304//GO:0060255//GO:0006310//GO:0018130//GO:0034645//GO:0044085//GO:0031326//GO:0080090//GO:0016043//GO:…	regulation of macromolecule biosynthetic process//regulation of transcription, DNA-templated//organic cyclic compound biosynthetic process//multi-organism process//macromolecule metabolic process//macromolecule biosynthetic process//regulation of RNA metabolic process//heterocycle metabolic process//nitrogen compound metabolic process//multi-organism cellular process//biosynthetic process//regula…	--	--	GO:0003674//GO:0003676//GO:1901363//GO:0043168//GO:0001882//GO:0097367//GO:0000996//GO:0003677//GO:0003700//GO:0043565//GO:0032553//GO:0000988//GO:0032555//GO:0032549//GO:1901265//GO:0000990//GO:0097159//GO:0043167//GO:0016740//GO:0035639//GO:0036094//GO:0016987//GO:0003824//GO:0005488//GO:0001883//GO:0001071//GO:0032550//GO:0032559//GO:0000166//GO:0005524//GO:0000150//GO:0016765//GO:0017076//GO:…	molecular_function//nucleic acid binding//heterocyclic compound binding//anion binding//nucleoside binding//carbohydrate derivative binding//core DNA-dependent RNA polymerase binding promoter specificity activity//DNA binding//transcription factor activity, sequence-specific DNA binding//sequence-specific DNA binding//ribonucleotide binding//transcription factor activity, protein binding//purine …	--	--	--	--
SMU_1062	NC_004350.2	-	1005347	1007077	1731	1676	1285	1238	4549	4615	4141	212.903	203.394	193.987	142.62	151.482	150.853	203.428	148.318	2556.13	2426.25	0.075231	0.62024	0.71764	FALSE	GO:0006810//GO:0051179//GO:0008150//GO:0051234	transport//localization//biological_process//establishment of localization	GO:0005575//GO:0016020	cellular_component//membrane	GO:0005215//GO:0003674	transporter activity//molecular_function	--	--	--	--
SMU_1063	NC_004350.2	-	1007080	1008294	1215	850	562	573	2223	2150	2001	153.832	126.734	127.917	99.2944	100.543	103.852	136.161	101.23	1224.49	1145.08	0.096729	0.65387	0.74523	FALSE	--	--	--	--	GO:0016462//GO:0032561//GO:0003924//GO:0097367//GO:0001882//GO:0043168//GO:1901363//GO:0003674//GO:0005525//GO:0036094//GO:0035639//GO:0043167//GO:0097159//GO:1901265//GO:0019001//GO:0032549//GO:0032555//GO:0032553//GO:0032550//GO:0001883//GO:0005488//GO:0016787//GO:0017111//GO:0003824//GO:0016818//GO:0017076//GO:0030554//GO:0016887//GO:0016817//GO:0004386//GO:0005524//GO:0032559//GO:0000166	pyrophosphatase activity//guanyl ribonucleotide binding//GTPase activity//carbohydrate derivative binding//nucleoside binding//anion binding//heterocyclic compound binding//molecular_function//GTP binding//small molecule binding//purine ribonucleoside triphosphate binding//ion binding//organic cyclic compound binding//nucleoside phosphate binding//guanyl nucleotide binding//ribonucleoside binding…	--	--	--	--
SMU_1064c	NC_004350.2	-	1008567	1009199	633	384	299	306	769	746	760	133.393	129.419	131.119	65.9302	66.9611	75.7103	131.31	69.5339	437.66	571.846	-0.38581	0.049904	0.096122	FALSE	GO:2001141//GO:1902578//GO:0019222//GO:0019219//GO:0016070//GO:1903506//GO:0044238//GO:0006139//GO:0050794//GO:0034641//GO:0030001//GO:0071704//GO:0006813//GO:0065007//GO:0051171//GO:0006810//GO:0010468//GO:0019438//GO:1901360//GO:2000112//GO:0006811//GO:0044249//GO:0008150//GO:0044260//GO:0006812//GO:0044237//GO:0009987//GO:0008152//GO:0051179//GO:0031326//GO:0080090//GO:0006725//GO:0034654//GO:…	regulation of RNA biosynthetic process//single-organism localization//regulation of metabolic process//regulation of nucleobase-containing compound metabolic process//RNA metabolic process//regulation of nucleic acid-templated transcription//primary metabolic process//nucleobase-containing compound metabolic process//regulation of cellular process//cellular nitrogen compound metabolic process//me…	GO:0044464//GO:0005622//GO:0005623//GO:0005575	cell part//intracellular//cell//cellular_component	GO:0022857//GO:0022892//GO:0001071//GO:0008324//GO:0005215//GO:0015075//GO:0003700//GO:0003674//GO:0022891	transmembrane transporter activity//substrate-specific transporter activity//nucleic acid binding transcription factor activity//cation transmembrane transporter activity//transporter activity//ion transmembrane transporter activity//transcription factor activity, sequence-specific DNA binding//molecular_function//substrate-specific transmembrane transporter activity	--	--	--	--
SMU_1065c	NC_004350.2	-	1009203	1009901	699	189	213	212	504	480	457	59.4552	83.4899	82.2636	39.1305	39.0168	41.2272	75.0696	39.7915	276.865	356.665	-0.36539	0.12664	0.20641	FALSE	GO:0032774//GO:0009889//GO:0009058//GO:0006807//GO:0046483//GO:0051252//GO:0009059//GO:0043170//GO:1901362//GO:0006355//GO:0010556//GO:0006725//GO:0080090//GO:0031326//GO:0034645//GO:0018130//GO:0090304//GO:0060255//GO:0034654//GO:0031323//GO:0044271//GO:0006351//GO:0050789//GO:0010467//GO:1901576//GO:0097659//GO:2000112//GO:1901360//GO:0019438//GO:0010468//GO:0044260//GO:0008150//GO:0044249//GO:…	RNA biosynthetic process//regulation of biosynthetic process//biosynthetic process//nitrogen compound metabolic process//heterocycle metabolic process//regulation of RNA metabolic process//macromolecule biosynthetic process//macromolecule metabolic process//organic cyclic compound biosynthetic process//regulation of transcription, DNA-templated//regulation of macromolecule biosynthetic process//c…	GO:0005575//GO:0005622//GO:0005623//GO:0044464	cellular_component//intracellular//cell//cell part	GO:0003700//GO:0003677//GO:1901363//GO:0003676//GO:0003674//GO:0097159//GO:0001071//GO:0005488	transcription factor activity, sequence-specific DNA binding//DNA binding//heterocyclic compound binding//nucleic acid binding//molecular_function//organic cyclic compound binding//nucleic acid binding transcription factor activity//binding	--	--	--	--
SMU_1066	NC_004350.2	+	1010105	1011658	1554	783	718	677	2865	2828	2661	110.794	126.592	118.164	100.054	103.399	107.979	118.517	103.811	1605.54	1261.35	0.34809	0.021785	0.047241	UP	GO:0019637//GO:0009165//GO:0033014//GO:0009126//GO:0034641//GO:0055086//GO:1901137//GO:0006139//GO:0019693//GO:0009161//GO:0042455//GO:0071704//GO:0009119//GO:1901607//GO:0044763//GO:0006796//GO:1901070//GO:0006793//GO:0072521//GO:0044238//GO:0009064//GO:0046128//GO:0006177//GO:0009168//GO:0044281//GO:1901293//GO:0042278//GO:0009236//GO:0008152//GO:0009117//GO:0009987//GO:0072522//GO:0044237//GO:…	organophosphate metabolic process//nucleotide biosynthetic process//tetrapyrrole biosynthetic process//purine nucleoside monophosphate metabolic process//cellular nitrogen compound metabolic process//nucleobase-containing small molecule metabolic process//carbohydrate derivative biosynthetic process//nucleobase-containing compound metabolic process//ribose phosphate metabolic process//ribonucleos…	--	--	GO:0003922//GO:0005524//GO:0000166//GO:0032559//GO:0017076//GO:0030554//GO:0003824//GO:0016787//GO:0005488//GO:0016884//GO:0001883//GO:0032550//GO:0032553//GO:0032549//GO:0032555//GO:0004066//GO:1901265//GO:0097159//GO:0043167//GO:0036094//GO:0035639//GO:0003674//GO:0016879//GO:0043168//GO:1901363//GO:0001882//GO:0016874//GO:0097367	GMP synthase (glutamine-hydrolyzing) activity//ATP binding//nucleotide binding//adenyl ribonucleotide binding//purine nucleotide binding//adenyl nucleotide binding//catalytic activity//hydrolase activity//binding//carbon-nitrogen ligase activity, with glutamine as amido-N-donor//purine nucleoside binding//purine ribonucleoside binding//ribonucleotide binding//ribonucleoside binding//purine ribonu…	guaA; GMP synthase; K01951 GMP synthase (glutamine-hydrolysing) [EC:6.3.5.2]	http://www.genome.jp/dbget-bin/www_bget?smu:SMU_1066	--	--
SMU_1067c	NC_004350.2	-	1011784	1012572	789	630	502	453	3554	3241	3001	175.577	174.324	155.729	244.457	233.394	239.847	168.544	239.233	1880.31	915.883	1.0377	9.4922e-12	9.9019e-11	UP	--	--	GO:0016020//GO:0005575	membrane//cellular_component	--	--	ABC transporter permease; K01992 ABC-2 type transport system permease protein	http://www.genome.jp/dbget-bin/www_bget?smu:SMU_1067c	--	--
SMU_1068c	NC_004350.2	-	1012553	1013413	861	507	431	455	2996	2781	2681	129.482	137.153	143.337	188.843	183.521	196.354	136.657	189.572	1624.84	806.595	1.0104	1.0811e-10	1.0107e-09	UP	--	--	--	--	GO:0003924//GO:0032561//GO:0016462//GO:0003674//GO:0043168//GO:1901363//GO:0001882//GO:0097367//GO:0097159//GO:0043167//GO:0036094//GO:0035639//GO:0005525//GO:0032553//GO:0032555//GO:0032549//GO:0019001//GO:1901265//GO:0016787//GO:0005488//GO:0001883//GO:0032550//GO:0003824//GO:0017111//GO:0016887//GO:0016817//GO:0030554//GO:0017076//GO:0016818//GO:0032559//GO:0000166//GO:0005524	GTPase activity//guanyl ribonucleotide binding//pyrophosphatase activity//molecular_function//anion binding//heterocyclic compound binding//nucleoside binding//carbohydrate derivative binding//organic cyclic compound binding//ion binding//small molecule binding//purine ribonucleoside triphosphate binding//GTP binding//ribonucleotide binding//purine ribonucleotide binding//ribonucleoside binding//…	ABC transporter ATP-binding protein; K01990 ABC-2 type transport system ATP-binding protein	http://www.genome.jp/dbget-bin/www_bget?smu:SMU_1068c	--	--
SMU_1069c	NC_004350.2	-	1013423	1013869	447	97	139	116	676	608	619	47.7166	85.1999	70.3881	82.0731	77.2829	87.323	67.7682	82.2263	365.733	204.821	0.83643	0.00062695	0.0020779	UP	GO:0044699//GO:0009058//GO:0044711//GO:0043170//GO:0009059//GO:0016051//GO:1901576//GO:0005976//GO:0044710//GO:0044723//GO:0008152//GO:0008150//GO:0044238//GO:0071704//GO:0005975//GO:0000271	single-organism process//biosynthetic process//single-organism biosynthetic process//macromolecule metabolic process//macromolecule biosynthetic process//carbohydrate biosynthetic process//organic substance biosynthetic process//polysaccharide metabolic process//single-organism metabolic process//single-organism carbohydrate metabolic process//metabolic process//biological_process//primary metabo…	GO:0016020//GO:0005575	membrane//cellular_component	GO:0003674//GO:0016740//GO:0016301//GO:0004673//GO:0003824//GO:0016773//GO:0016775//GO:0004672//GO:0016772	molecular_function//transferase activity//kinase activity//protein histidine kinase activity//catalytic activity//phosphotransferase activity, alcohol group as acceptor//phosphotransferase activity, nitrogenous group as acceptor//protein kinase activity//transferase activity, transferring phosphorus-containing groups	hypothetical protein	http://www.genome.jp/dbget-bin/www_bget?smu:SMU_1069c	--	--
SMU_106c	NC_004350.2	-	107734	107970	237	1	6	4	3	13	8	0.927805	6.93641	4.57784	0.686965	3.11661	2.12857	4.14735	1.97738	4.64629	6.46688	-0.47699	0.81075	0.87284	FALSE	GO:0006313//GO:0044710//GO:1901360//GO:0044260//GO:0008150//GO:0008152//GO:0044237//GO:0009987//GO:0044763//GO:0044238//GO:0034641//GO:0006139//GO:0071704//GO:0044699//GO:0006807//GO:0046483//GO:0043170//GO:0006725//GO:0006310//GO:0006259//GO:0090304//GO:0032196	transposition, DNA-mediated//single-organism metabolic process//organic cyclic compound metabolic process//cellular macromolecule metabolic process//biological_process//metabolic process//cellular metabolic process//cellular process//single-organism cellular process//primary metabolic process//cellular nitrogen compound metabolic process//nucleobase-containing compound metabolic process//organic …	--	--	GO:0005488//GO:0003824//GO:0003677//GO:0003676//GO:0003674//GO:1901363//GO:0004803//GO:0097159	binding//catalytic activity//DNA binding//nucleic acid binding//molecular_function//heterocyclic compound binding//transposase activity//organic cyclic compound binding	--	--	--	--
SMU_107	NC_004350.2	+	109108	109278	171	4	8	3	11	12	16	5.14362	12.8182	4.75854	3.49107	3.98724	5.90023	7.57344	4.45951	7.54631	8.72699	-0.20971	0.89838	0.93666	FALSE	--	--	--	--	--	--	--	--	--	--
SMU_1070c	NC_004350.2	-	1013859	1014386	528	245	193	219	1588	1359	1525	102.032	100.151	112.502	163.222	146.242	182.13	104.895	163.865	860.201	380.249	1.1777	4.0664e-10	3.5195e-09	UP	--	--	--	--	GO:0097159//GO:0003677//GO:1901363//GO:0003676//GO:0003674//GO:0005488	organic cyclic compound binding//DNA binding//heterocyclic compound binding//nucleic acid binding//molecular_function//binding	hypothetical protein	http://www.genome.jp/dbget-bin/www_bget?smu:SMU_1070c	--	--
SMU_1071c	NC_004350.2	-	1014550	1015401	852	1431	1062	1007	1119	1062	1058	369.322	341.52	320.582	71.2774	70.8227	78.3053	343.808	73.4685	622.723	2021.2	-1.6985	8.1761e-13	9.8811e-12	DOWN	GO:0006629//GO:0044699//GO:0071704//GO:0044238//GO:0008150//GO:0008152//GO:0044710	lipid metabolic process//single-organism process//organic substance metabolic process//primary metabolic process//biological_process//metabolic process//single-organism metabolic process	--	--	GO:0016740//GO:0016747//GO:0003674//GO:0016746//GO:0003824//GO:0008374//GO:0016787	transferase activity//transferase activity, transferring acyl groups other than amino-acyl groups//molecular_function//transferase activity, transferring acyl groups//catalytic activity//O-acyltransferase activity//hydrolase activity	hypothetical protein	http://www.genome.jp/dbget-bin/www_bget?smu:SMU_1071c	--	--
SMU_1072c	NC_004350.2	-	1015450	1015941	492	474	433	415	421	396	395	211.845	241.132	228.787	46.4385	45.7317	50.6264	227.255	47.5989	232.994	765.666	-1.7164	6.2472e-17	1.1681e-15	DOWN	--	--	--	--	GO:0003824//GO:0008080//GO:0016410//GO:0016746//GO:0003674//GO:0016407//GO:0016747//GO:0016740	catalytic activity//N-acetyltransferase activity//N-acyltransferase activity//transferase activity, transferring acyl groups//molecular_function//acetyltransferase activity//transferase activity, transferring acyl groups other than amino-acyl groups//transferase activity	acetyltransferase; K03823 phosphinothricin acetyltransferase [EC:2.3.1.183]	http://www.genome.jp/dbget-bin/www_bget?smu:SMU_1072c	--	--
SMU_1073	NC_004350.2	-	1016005	1017675	1671	16987	12588	12396	32153	30653	28524	2235.35	2064.01	2012.12	1044.26	1042.28	1076.41	2103.83	1054.32	17541.8	24244.1	-0.46683	0.0037057	0.010006	DOWN	GO:0006760//GO:0009058//GO:0046394//GO:0051186//GO:0042559//GO:1901605//GO:0044699//GO:0051188//GO:0046483//GO:0006807//GO:0006520//GO:0006732//GO:0006575//GO:1901362//GO:0044711//GO:0008652//GO:0019752//GO:0006725//GO:0044283//GO:0018130//GO:0043604//GO:0043436//GO:0044271//GO:0043603//GO:0016053//GO:1901576//GO:0042398//GO:1901564//GO:0044710//GO:0019438//GO:1901360//GO:1901566//GO:0044249//GO:…	folic acid-containing compound metabolic process//biosynthetic process//carboxylic acid biosynthetic process//cofactor metabolic process//pteridine-containing compound biosynthetic process//alpha-amino acid metabolic process//single-organism process//cofactor biosynthetic process//heterocycle metabolic process//nitrogen compound metabolic process//cellular amino acid metabolic process//coenzyme m…	--	--	GO:0001882//GO:0016874//GO:0097367//GO:0004329//GO:0003674//GO:1901363//GO:0016879//GO:0043168//GO:0035639//GO:0036094//GO:0097159//GO:0043167//GO:1901265//GO:0032553//GO:0032549//GO:0032555//GO:0001883//GO:0032550//GO:0005488//GO:0003824//GO:0017076//GO:0030554//GO:0005524//GO:0032559//GO:0000166	nucleoside binding//ligase activity//carbohydrate derivative binding//formate-tetrahydrofolate ligase activity//molecular_function//heterocyclic compound binding//ligase activity, forming carbon-nitrogen bonds//anion binding//purine ribonucleoside triphosphate binding//small molecule binding//organic cyclic compound binding//ion binding//nucleoside phosphate binding//ribonucleotide binding//ribon…	fthS; formate--tetrahydrofolate ligase; K01938 formate--tetrahydrofolate ligase [EC:6.3.4.3]	http://www.genome.jp/dbget-bin/www_bget?smu:SMU_1073	--	--
SMU_1074	NC_004350.2	+	1017842	1018528	687	226	225	241	414	445	428	72.3364	89.7341	95.1501	32.7043	36.8036	39.2855	85.7402	36.2645	247.691	401.563	-0.69708	0.0030194	0.0083698	DOWN	--	--	GO:0005622//GO:0005623//GO:0043228//GO:0000228//GO:0043227//GO:0005575//GO:0070013//GO:0043229//GO:0043226//GO:0031981//GO:0044422//GO:0044424//GO:0043231//GO:0031974//GO:0044464//GO:0005634//GO:0005694//GO:0043232//GO:0044446//GO:0044428//GO:0043233	intracellular//cell//non-membrane-bounded organelle//nuclear chromosome//membrane-bounded organelle//cellular_component//intracellular organelle lumen//intracellular organelle//organelle//nuclear lumen//organelle part//intracellular part//intracellular membrane-bounded organelle//membrane-enclosed lumen//cell part//nucleus//chromosome//intracellular non-membrane-bounded organelle//intracellular o…	--	--	phosphopantothenate--cysteine ligase; K01922 phosphopantothenate-cysteine ligase [EC:6.3.2.5]	http://www.genome.jp/dbget-bin/www_bget?smu:SMU_1074	--	--
SMU_1075	NC_004350.2	+	1018521	1019060	540	155	118	141	346	363	292	63.1165	59.8715	70.823	34.7731	38.1945	34.0984	64.6037	35.6887	192.084	239.598	-0.31888	0.24265	0.3455	FALSE	--	--	--	--	GO:0003824//GO:0003674	catalytic activity//molecular_function	--	--	--	--
SMU_1076	NC_004350.2	+	1019135	1019707	573	419	356	385	906	906	826	160.792	170.226	182.245	85.8095	89.8382	90.9014	171.088	88.8497	506.835	671.799	-0.40651	0.031992	0.065709	FALSE	GO:0051179//GO:0008150//GO:0006810//GO:0051180//GO:0071705//GO:0072348//GO:1902578//GO:0045117//GO:0071702//GO:0051234//GO:0044699//GO:0044765//GO:0015888	localization//biological_process//transport//vitamin transport//nitrogen compound transport//sulfur compound transport//single-organism localization//azole transport//organic substance transport//establishment of localization//single-organism process//single-organism transport//thiamine transport	GO:0005886//GO:0044464//GO:0071944//GO:0016020//GO:0005575//GO:0005623	plasma membrane//cell part//cell periphery//membrane//cellular_component//cell	GO:0005215//GO:1901682//GO:0015234//GO:0090482//GO:0022892//GO:0022857//GO:0003674//GO:0022891//GO:0090484//GO:0015238//GO:1901474//GO:0051183//GO:0045118	transporter activity//sulfur compound transmembrane transporter activity//thiamine transmembrane transporter activity//vitamin transmembrane transporter activity//substrate-specific transporter activity//transmembrane transporter activity//molecular_function//substrate-specific transmembrane transporter activity//drug transporter activity//drug transmembrane transporter activity//azole transmembr…	--	--	--	--
SMU_1077	NC_004350.2	+	1019802	1021517	1716	5460	3856	4437	34807	33749	28547	699.649	615.675	701.328	1100.81	1117.46	1049.03	672.217	1089.1	18628.5	7948.72	1.2287	1.2831e-24	4.3105e-23	UP	GO:0044249//GO:0008150//GO:0009987//GO:0044237//GO:0006082//GO:0008152//GO:0044710//GO:1901566//GO:0046451//GO:0005975//GO:0071704//GO:0044281//GO:1901607//GO:0044763//GO:0044238//GO:0009066//GO:0006520//GO:0044711//GO:0009058//GO:0046394//GO:1901605//GO:0044699//GO:0009067//GO:0009085//GO:0006807//GO:0016053//GO:1901576//GO:1901564//GO:0008652//GO:0009089//GO:0019752//GO:0006553//GO:0043648//GO:…	cellular biosynthetic process//biological_process//cellular process//cellular metabolic process//organic acid metabolic process//metabolic process//single-organism metabolic process//organonitrogen compound biosynthetic process//diaminopimelate metabolic process//carbohydrate metabolic process//organic substance metabolic process//small molecule metabolic process//alpha-amino acid biosynthetic pr…	--	--	GO:0003824//GO:0036361//GO:0008837//GO:0016854//GO:0016866//GO:0003674//GO:0016868//GO:0047661//GO:0016855//GO:0016853	catalytic activity//racemase activity, acting on amino acids and derivatives//diaminopimelate epimerase activity//racemase and epimerase activity//intramolecular transferase activity//molecular_function//intramolecular transferase activity, phosphotransferases//amino-acid racemase activity//racemase and epimerase activity, acting on amino acids and derivatives//isomerase activity	pgm; phosphoglucomutase; K01835 phosphoglucomutase [EC:5.4.2.2]	http://www.genome.jp/dbget-bin/www_bget?smu:SMU_1077	--	--
SMU_1078c	NC_004350.2	-	1021648	1023393	1746	1377	1177	1162	3128	3120	2943	173.418	184.699	180.514	97.2264	101.531	106.29	179.544	101.682	1766.7	2150.76	-0.28379	0.044267	0.086697	FALSE	GO:0044765//GO:0044699//GO:0051234//GO:1902578//GO:0044763//GO:0006810//GO:0055085//GO:0008150//GO:0009987//GO:0051179	single-organism transport//single-organism process//establishment of localization//single-organism localization//single-organism cellular process//transport//transmembrane transport//biological_process//cellular process//localization	GO:0044425//GO:0031224//GO:0016020//GO:0005575//GO:0016021	membrane part//intrinsic component of membrane//membrane//cellular_component//integral component of membrane	GO:0022804//GO:0005525//GO:0035639//GO:0016740//GO:0036094//GO:0043167//GO:0097159//GO:1901265//GO:0019001//GO:0032549//GO:0032555//GO:0032553//GO:0016462//GO:0032561//GO:0003924//GO:0097367//GO:0016820//GO:0001882//GO:1901363//GO:0043168//GO:0003674//GO:0016818//GO:0022857//GO:0016772//GO:0043492//GO:0030554//GO:0017076//GO:0016817//GO:0016887//GO:0042623//GO:0005524//GO:0032559//GO:0000166//GO:…	active transmembrane transporter activity//GTP binding//purine ribonucleoside triphosphate binding//transferase activity//small molecule binding//ion binding//organic cyclic compound binding//nucleoside phosphate binding//guanyl nucleotide binding//ribonucleoside binding//purine ribonucleotide binding//ribonucleotide binding//pyrophosphatase activity//guanyl ribonucleotide binding//GTPase activit…	--	--	--	--
SMU_1079c	NC_004350.2	-	1023390	1025123	1734	795	709	690	1985	2016	1933	100.814	112.029	107.932	62.1259	66.0585	70.2956	106.925	66.16	1141.18	1270.44	-0.1548	0.31434	0.42789	FALSE	GO:0008150//GO:0009987//GO:0051179//GO:0055085//GO:0006810//GO:1902578//GO:0044763//GO:0051234//GO:0044765//GO:0044699	biological_process//cellular process//localization//transmembrane transport//transport//single-organism localization//single-organism cellular process//establishment of localization//single-organism transport//single-organism process	GO:0016021//GO:0016020//GO:0005575//GO:0031224//GO:0044425	integral component of membrane//membrane//cellular_component//intrinsic component of membrane//membrane part	GO:0003824//GO:0017111//GO:0005215//GO:0015399//GO:0015405//GO:0001883//GO:0042626//GO:0032550//GO:0016787//GO:0005488//GO:0042623//GO:0000166//GO:0032559//GO:0005524//GO:0043492//GO:0030554//GO:0017076//GO:0016818//GO:0022857//GO:0016817//GO:0016887//GO:0001882//GO:0097367//GO:0016820//GO:0003674//GO:1901363//GO:0043168//GO:0032561//GO:0016462//GO:0003924//GO:0019001//GO:1901265//GO:0032553//GO:…	catalytic activity//nucleoside-triphosphatase activity//transporter activity//primary active transmembrane transporter activity//P-P-bond-hydrolysis-driven transmembrane transporter activity//purine nucleoside binding//ATPase activity, coupled to transmembrane movement of substances//purine ribonucleoside binding//hydrolase activity//binding//ATPase activity, coupled//nucleotide binding//adenyl r…	--	--	--	--
SMU_108	NC_004350.2	+	109280	109417	138	13	12	13	35	29	37	20.7142	23.825	25.5513	13.7642	11.9401	16.9071	23.3635	14.2038	19.4593	22.0316	-0.17912	0.838	0.89393	FALSE	GO:0043412//GO:0043170//GO:0046483//GO:0006807//GO:0009452//GO:0034470//GO:0010467//GO:0001510//GO:0009451//GO:0090304//GO:0006725//GO:0009987//GO:0044237//GO:0008152//GO:0006400//GO:0036260//GO:0008033//GO:0008150//GO:0044260//GO:0006399//GO:1901360//GO:0043414//GO:0006396//GO:0034660//GO:0006139//GO:0034641//GO:0071704//GO:0016070//GO:0032259//GO:0044238	macromolecule modification//macromolecule metabolic process//heterocycle metabolic process//nitrogen compound metabolic process//7-methylguanosine RNA capping//ncRNA processing//gene expression//RNA methylation//RNA modification//nucleic acid metabolic process//cellular aromatic compound metabolic process//cellular process//cellular metabolic process//metabolic process//tRNA modification//RNA cap…	--	--	GO:0008168//GO:0003674//GO:0016423//GO:0008757//GO:0008173//GO:0016740//GO:0016741//GO:0003824//GO:0008176//GO:0008175	methyltransferase activity//molecular_function//tRNA (guanine) methyltransferase activity//S-adenosylmethionine-dependent methyltransferase activity//RNA methyltransferase activity//transferase activity//transferase activity, transferring one-carbon groups//catalytic activity//tRNA (guanine-N7-)-methyltransferase activity//tRNA methyltransferase activity	--	--	--	--
SMU_1080c	NC_004350.2	-	1025133	1025747	615	318	307	315	850	773	742	113.699	136.771	138.926	75.0076	71.4154	76.0806	129.799	74.1679	454.182	545.088	-0.26322	0.19168	0.28564	FALSE	GO:0044699//GO:0007049//GO:0008150//GO:0009987//GO:0044763	single-organism process//cell cycle//biological_process//cellular process//single-organism cellular process	--	--	--	--	--	--	--	--
SMU_1081c	NC_004350.2	-	1025749	1026726	978	379	341	362	883	940	843	85.2129	95.5316	100.397	48.9986	54.6106	54.3543	93.7137	52.6545	512.488	627.014	-0.29098	0.12893	0.20963	FALSE	--	--	GO:0009295//GO:0005575	nucleoid//cellular_component	--	--	--	--	--	--
SMU_1082	NC_004350.2	-	1026723	1027985	1263	402	371	384	1002	1022	954	69.9887	80.4826	82.4664	43.0552	45.9764	47.6311	77.6459	45.5542	572.503	670.573	-0.22811	0.22127	0.32082	FALSE	GO:0008150//GO:0006082//GO:0044237//GO:0009987//GO:0008152//GO:0044710//GO:0071704//GO:0044281//GO:0044238//GO:0044763//GO:0006520//GO:0009058//GO:0006807//GO:0044699//GO:1901564//GO:0019752//GO:0043436	biological_process//organic acid metabolic process//cellular metabolic process//cellular process//metabolic process//single-organism metabolic process//organic substance metabolic process//small molecule metabolic process//primary metabolic process//single-organism cellular process//cellular amino acid metabolic process//biosynthetic process//nitrogen compound metabolic process//single-organism p…	--	--	GO:0016829//GO:0003824//GO:0005488//GO:0048037//GO:0030170//GO:1901363//GO:0043168//GO:0003674//GO:0016740//GO:0043167//GO:0097159	lyase activity//catalytic activity//binding//cofactor binding//pyridoxal phosphate binding//heterocyclic compound binding//anion binding//molecular_function//transferase activity//ion binding//organic cyclic compound binding	--	--	--	--
SMU_1083c	NC_004350.2	-	1027995	1028585	591	163	168	156	318	306	328	60.6464	77.8849	71.5956	29.2012	29.4186	34.9971	70.0423	31.2056	183.27	282.438	-0.62396	0.019335	0.042963	DOWN	--	--	--	--	GO:0005488//GO:1901363//GO:0003676//GO:0003674//GO:0003723//GO:0003725//GO:0097159	binding//heterocyclic compound binding//nucleic acid binding//molecular_function//RNA binding//double-stranded RNA binding//organic cyclic compound binding	hypothetical protein; K07566 L-threonylcarbamoyladenylate synthase [EC:2.7.7.87]	http://www.genome.jp/dbget-bin/www_bget?smu:SMU_1083c	--	--
SMU_1084	NC_004350.2	-	1028578	1029414	837	205	204	175	477	400	381	53.8559	66.7785	56.7103	30.9282	27.1533	28.7042	59.1149	28.9285	241.305	338.354	-0.48768	0.046262	0.089893	FALSE	GO:0044728//GO:0071704//GO:0006139//GO:0034641//GO:0034660//GO:0032775//GO:0065007//GO:0019222//GO:0019538//GO:0044238//GO:0022613//GO:0016070//GO:0006364//GO:0032259//GO:0036211//GO:0008150//GO:0006306//GO:0044260//GO:0006304//GO:0008033//GO:0006400//GO:0036260//GO:0009987//GO:0044237//GO:0008152//GO:0006464//GO:0043414//GO:0016072//GO:0006396//GO:1901360//GO:0006399//GO:0010468//GO:0044267//GO:…	DNA methylation or demethylation//organic substance metabolic process//nucleobase-containing compound metabolic process//cellular nitrogen compound metabolic process//ncRNA metabolic process//DNA methylation on adenine//biological regulation//regulation of metabolic process//protein metabolic process//primary metabolic process//ribonucleoprotein complex biogenesis//RNA metabolic process//rRNA pro…	GO:0044464//GO:0005622//GO:0005623//GO:0005575//GO:0005737//GO:0044424	cell part//intracellular//cell//cellular_component//cytoplasm//intracellular part	GO:0051998//GO:0008649//GO:0008175//GO:0008170//GO:0003824//GO:0016741//GO:0008176//GO:0009007//GO:0005488//GO:0010340//GO:0008171//GO:0016740//GO:0009008//GO:0097159//GO:0008276//GO:1901363//GO:0016423//GO:0004719//GO:0003674//GO:0008168//GO:0003676//GO:0008173//GO:0003677//GO:0003723//GO:0008757//GO:0004809	protein carboxyl O-methyltransferase activity//rRNA methyltransferase activity//tRNA methyltransferase activity//N-methyltransferase activity//catalytic activity//transferase activity, transferring one-carbon groups//tRNA (guanine-N7-)-methyltransferase activity//site-specific DNA-methyltransferase (adenine-specific) activity//binding//carboxyl-O-methyltransferase activity//O-methyltransferase ac…	--	--	--	--
SMU_1085	NC_004350.2	-	1029411	1030490	1080	284	369	371	676	645	599	57.8229	93.6126	93.1749	33.9691	33.9331	34.9742	81.5368	34.2922	368.768	595.879	-0.6923	0.00087602	0.002778	DOWN	GO:0022411//GO:0044267//GO:0043603//GO:0044271//GO:0010467//GO:1901564//GO:0071840//GO:1901576//GO:0016043//GO:0006412//GO:0043604//GO:0034645//GO:0043624//GO:0043170//GO:0009059//GO:0006518//GO:0043043//GO:0009058//GO:0006807//GO:0044699//GO:0043933//GO:0071704//GO:0043241//GO:0034641//GO:0019538//GO:0044238//GO:0006415//GO:0044763//GO:0008150//GO:0044260//GO:0044249//GO:0009987//GO:0044237//GO:…	cellular component disassembly//cellular protein metabolic process//cellular amide metabolic process//cellular nitrogen compound biosynthetic process//gene expression//organonitrogen compound metabolic process//cellular component organization or biogenesis//organic substance biosynthetic process//cellular component organization//translation//amide biosynthetic process//cellular macromolecule bios…	GO:0005622//GO:0005623//GO:0005575//GO:0005737//GO:0044424//GO:0044464	intracellular//cell//cellular_component//cytoplasm//intracellular part//cell part	GO:0003747//GO:0008079//GO:0097159//GO:1901363//GO:0003674//GO:0003676//GO:0016149//GO:0003677//GO:0003723//GO:0008135//GO:0005488	translation release factor activity//translation termination factor activity//organic cyclic compound binding//heterocyclic compound binding//molecular_function//nucleic acid binding//translation release factor activity, codon specific//DNA binding//RNA binding//translation factor activity, RNA binding//binding	rf1; peptide chain release factor 1; K02835 peptide chain release factor 1	http://www.genome.jp/dbget-bin/www_bget?smu:SMU_1085	--	--
SMU_1086	NC_004350.2	-	1030550	1031134	585	140	214	199	376	402	431	52.6232	100.228	92.267	34.8814	39.0443	46.4587	81.7061	40.1281	233.056	322.223	-0.46738	0.097224	0.1679	FALSE	GO:0044700//GO:0050794//GO:0065007//GO:0050896//GO:0044763//GO:0007165//GO:0008150//GO:0009987//GO:0007154//GO:0035556//GO:0050789//GO:0051716//GO:0000160//GO:0023052//GO:0044699	single organism signaling//regulation of cellular process//biological regulation//response to stimulus//single-organism cellular process//signal transduction//biological_process//cellular process//cell communication//intracellular signal transduction//regulation of biological process//cellular response to stimulus//phosphorelay signal transduction system//signaling//single-organism process	GO:0005575//GO:0016020	cellular_component//membrane	GO:0060089//GO:0005524//GO:0032559//GO:0000166//GO:0004672//GO:0030554//GO:0017076//GO:0005057//GO:0016772//GO:0016775//GO:0016773//GO:0019136//GO:0003824//GO:0004673//GO:0032550//GO:0016301//GO:0001883//GO:0005488//GO:1901265//GO:0032549//GO:0032555//GO:0019205//GO:0032553//GO:0004872//GO:0036094//GO:0000155//GO:0035639//GO:0016740//GO:0043167//GO:0097159//GO:0004871//GO:0097367//GO:0001882//GO:…	molecular transducer activity//ATP binding//adenyl ribonucleotide binding//nucleotide binding//protein kinase activity//adenyl nucleotide binding//purine nucleotide binding//receptor signaling protein activity//transferase activity, transferring phosphorus-containing groups//phosphotransferase activity, nitrogenous group as acceptor//phosphotransferase activity, alcohol group as acceptor//deoxynu…	--	--	--	--
SMU_1087	NC_004350.2	+	1031284	1031469	186	47	53	45	207	197	186	55.5635	78.0719	65.6219	60.3975	60.1784	63.0587	66.4191	61.2116	113.344	84.1386	0.42987	0.27458	0.38407	FALSE	GO:0006725//GO:0008152//GO:0009987//GO:0044237//GO:0008150	cellular aromatic compound metabolic process//metabolic process//cellular process//cellular metabolic process//biological_process	--	--	GO:0016853//GO:0003674//GO:0003824	isomerase activity//molecular_function//catalytic activity	--	--	--	--
SMU_1088	NC_004350.2	+	1031551	1032486	936	848	626	762	4687	4788	4106	199.216	183.244	220.815	271.757	290.647	276.623	201.092	279.676	2607.64	1293.71	1.0112	1.3196e-12	1.5385e-11	UP	GO:0008150//GO:0036211//GO:0044260//GO:0006464//GO:0044237//GO:0009987//GO:0008152//GO:0044238//GO:0019538//GO:0071704//GO:0017013//GO:0043170//GO:0043412//GO:0044267	biological_process//protein modification process//cellular macromolecule metabolic process//cellular protein modification process//cellular metabolic process//cellular process//metabolic process//primary metabolic process//protein metabolic process//organic substance metabolic process//protein flavinylation//macromolecule metabolic process//macromolecule modification//cellular protein metabolic p…	--	--	--	--	apbE; thiamine biosynthesis lipoprotein; K03734 thiamine biosynthesis lipoprotein	http://www.genome.jp/dbget-bin/www_bget?smu:SMU_1088	--	--
SMU_1089	NC_004350.2	+	1032511	1033113	603	452	409	456	3210	3166	2801	164.826	185.839	205.115	288.901	298.319	292.915	185.26	293.378	1762.07	763.538	1.2065	7.3223e-15	1.083e-13	UP	--	--	--	--	GO:0003824//GO:0003674//GO:0016491	catalytic activity//molecular_function//oxidoreductase activity	hypothetical protein	http://www.genome.jp/dbget-bin/www_bget?smu:SMU_1089	--	--
SMU_109	NC_004350.2	+	109582	110682	1101	482	432	430	1362	1319	1210	96.2642	107.505	105.933	67.1354	68.0683	69.3016	103.234	68.1684	747.337	778.427	-0.058801	0.7326	0.81573	FALSE	GO:0051234//GO:0044699//GO:0044765//GO:0009987//GO:0051179//GO:0008150//GO:0055085//GO:0006810//GO:0044763//GO:1902578	establishment of localization//single-organism process//single-organism transport//cellular process//localization//biological_process//transmembrane transport//transport//single-organism cellular process//single-organism localization	GO:0016020//GO:0005575//GO:0031224//GO:0044425//GO:0016021	membrane//cellular_component//intrinsic component of membrane//membrane part//integral component of membrane	--	--	--	--	--	--
SMU_1090	NC_004350.2	+	1033133	1034392	1260	2301	1740	1837	15690	15441	13233	401.561	378.364	395.446	675.793	696.294	662.267	391.79	678.118	8514.11	3398.14	1.3251	3.493e-26	1.3314e-24	UP	--	--	--	--	GO:0003824//GO:0016491//GO:0003674	catalytic activity//oxidoreductase activity//molecular_function	hypothetical protein	http://www.genome.jp/dbget-bin/www_bget?smu:SMU_1090	--	--
SMU_1091	NC_004350.2	+	1034634	1036157	1524	845	924	882	3699	3712	3262	121.92	166.119	156.976	131.723	138.392	134.972	148.338	135.029	2049.56	1538.91	0.41341	0.0038935	0.010442	UP	--	--	GO:0016021//GO:0005575//GO:0016020//GO:0031224//GO:0044425	integral component of membrane//cellular_component//membrane//intrinsic component of membrane//membrane part	--	--	wapE; cell wall protein, WapE	http://www.genome.jp/dbget-bin/www_bget?smu:SMU_1091	--	--
SMU_1093	NC_004350.2	+	1036487	1037995	1509	175	191	184	389	407	390	25.5008	34.6797	33.0733	13.9901	15.3247	16.2975	31.0846	15.2041	228.164	319.289	-0.48479	0.053593	0.10174	FALSE	--	--	GO:0016020//GO:0005575	membrane//cellular_component	--	--	--	--	--	--
SMU_1094	NC_004350.2	+	1038011	1038667	657	101	109	107	198	225	224	33.8034	45.4562	44.1741	16.3554	19.4583	21.4995	41.1446	19.1044	124.67	184.025	-0.56179	0.077076	0.13812	FALSE	GO:0006605//GO:0044238//GO:0019538//GO:0046907//GO:0044763//GO:0051641//GO:0044281//GO:1902578//GO:0050896//GO:0006810//GO:0061024//GO:0015031//GO:0065007//GO:0072599//GO:0006886//GO:0044700//GO:0071704//GO:0034641//GO:0050794//GO:1901566//GO:0044802//GO:0006613//GO:0006612//GO:0033036//GO:0044710//GO:0045184//GO:1902582//GO:0033365//GO:0007154//GO:0008152//GO:0051179//GO:0006082//GO:0009987//GO:…	protein targeting//primary metabolic process//protein metabolic process//intracellular transport//single-organism cellular process//cellular localization//small molecule metabolic process//single-organism localization//response to stimulus//transport//membrane organization//protein transport//biological regulation//establishment of protein localization to endoplasmic reticulum//intracellular prot…	GO:0044464//GO:0044444//GO:1990904//GO:0032991//GO:0043232//GO:0005840//GO:0043228//GO:0005623//GO:0005622//GO:0044424//GO:0043226//GO:0043229//GO:0005737//GO:0030529//GO:0005575//GO:0016020	cell part//cytoplasmic part//ribonucleoprotein complex//macromolecular complex//intracellular non-membrane-bounded organelle//ribosome//non-membrane-bounded organelle//cell//intracellular//intracellular part//organelle//intracellular organelle//cytoplasm//intracellular ribonucleoprotein complex//cellular_component//membrane	GO:0016788//GO:0016887//GO:0004386//GO:0016817//GO:0022834//GO:0022857//GO:0016818//GO:0017076//GO:0030554//GO:0022838//GO:0016772//GO:0022803//GO:0000166//GO:0032559//GO:0005524//GO:0022892//GO:0016903//GO:0060089//GO:0005488//GO:0042578//GO:0016787//GO:0032550//GO:0016301//GO:0005216//GO:0001883//GO:0005215//GO:0015267//GO:0017111//GO:0003824//GO:0015276//GO:0043167//GO:0097159//GO:0005525//GO:…	hydrolase activity, acting on ester bonds//ATPase activity//helicase activity//hydrolase activity, acting on acid anhydrides//ligand-gated channel activity//transmembrane transporter activity//hydrolase activity, acting on acid anhydrides, in phosphorus-containing anhydrides//purine nucleotide binding//adenyl nucleotide binding//substrate-specific channel activity//transferase activity, transferr…	--	--	--	--
SMU_1095	NC_004350.2	-	1038786	1040306	1521	11063	9480	9985	30610	28711	27498	1599.37	1707.7	1780.61	1092.18	1072.52	1140.03	1695.89	1101.58	16679.1	17678.3	-0.08394	0.47182	0.58926	FALSE	GO:0009987//GO:0007166//GO:0051179//GO:0008150//GO:0007165//GO:0007154//GO:0065007//GO:0006810//GO:0050794//GO:0007169//GO:0044700//GO:0044763//GO:0050896//GO:0051234//GO:0023052//GO:0007167//GO:0044699//GO:0048013//GO:0050789//GO:0051716	cellular process//cell surface receptor signaling pathway//localization//biological_process//signal transduction//cell communication//biological regulation//transport//regulation of cellular process//transmembrane receptor protein tyrosine kinase signaling pathway//single organism signaling//single-organism cellular process//response to stimulus//establishment of localization//signaling//enzyme l…	GO:0016020//GO:0005575	membrane//cellular_component	GO:0005215//GO:0003674	transporter activity//molecular_function	--	--	--	--
SMU_1096	NC_004350.2	-	1040306	1041028	723	1110	1114	1093	3033	3007	2882	337.59	422.161	410.044	227.665	236.31	251.363	389.932	238.446	1715.27	1923.8	-0.16552	0.25414	0.35928	FALSE	GO:0051716//GO:0050789//GO:0007186//GO:0044699//GO:0023052//GO:0051234//GO:0050896//GO:0044763//GO:0044700//GO:0050794//GO:0006810//GO:0065007//GO:0007154//GO:0008150//GO:0007165//GO:0009987//GO:0051179	cellular response to stimulus//regulation of biological process//G-protein coupled receptor signaling pathway//single-organism process//signaling//establishment of localization//response to stimulus//single-organism cellular process//single organism signaling//regulation of cellular process//transport//biological regulation//cell communication//biological_process//signal transduction//cellular pr…	--	--	GO:0044877//GO:0005525//GO:0035639//GO:0036094//GO:0043167//GO:0097159//GO:1901265//GO:0032403//GO:0019001//GO:0098519//GO:0032555//GO:0032549//GO:0032553//GO:0016462//GO:0032561//GO:0016791//GO:0003924//GO:0005515//GO:0097367//GO:0031683//GO:0004871//GO:0001882//GO:1901363//GO:0043168//GO:0003674//GO:0016818//GO:0017076//GO:0030554//GO:0016817//GO:0016788//GO:0016887//GO:0060089//GO:0032559//GO:…	macromolecular complex binding//GTP binding//purine ribonucleoside triphosphate binding//small molecule binding//ion binding//organic cyclic compound binding//nucleoside phosphate binding//protein complex binding//guanyl nucleotide binding//nucleotide phosphatase activity, acting on free nucleotides//purine ribonucleotide binding//ribonucleoside binding//ribonucleotide binding//pyrophosphatase ac…	--	--	--	--
SMU_1097c	NC_004350.2	-	1041025	1041507	483	406	403	416	1185	1129	1140	184.835	228.607	233.612	133.147	132.811	148.834	215.685	138.264	664.229	710.64	-0.097438	0.59535	0.69577	FALSE	GO:0043170//GO:0009059//GO:1901362//GO:0006355//GO:0010556//GO:0009889//GO:0032774//GO:0009058//GO:0046483//GO:0006807//GO:0051252//GO:0044271//GO:0031323//GO:0050789//GO:0010467//GO:0006351//GO:0097659//GO:1901576//GO:0006725//GO:0080090//GO:0031326//GO:0034645//GO:0090304//GO:0060255//GO:0034654//GO:0018130//GO:0008150//GO:0044260//GO:0044249//GO:0009987//GO:0044237//GO:0008152//GO:1901360//GO:…	macromolecule metabolic process//macromolecule biosynthetic process//organic cyclic compound biosynthetic process//regulation of transcription, DNA-templated//regulation of macromolecule biosynthetic process//regulation of biosynthetic process//RNA biosynthetic process//biosynthetic process//heterocycle metabolic process//nitrogen compound metabolic process//regulation of RNA metabolic process//c…	--	--	GO:0003674//GO:0003700//GO:0001071	molecular_function//transcription factor activity, sequence-specific DNA binding//nucleic acid binding transcription factor activity	--	--	--	--
SMU_1098c	NC_004350.2	-	1041507	1042469	963	415	398	417	1909	1964	1825	94.7604	113.237	117.452	107.582	115.878	119.504	108.483	114.322	1095.45	713.303	0.61894	0.00022298	0.00080648	UP	GO:0055114//GO:0044699//GO:0044710//GO:0008150//GO:0008152	oxidation-reduction process//single-organism process//single-organism metabolic process//biological_process//metabolic process	--	--	--	--	oxidoreductase	http://www.genome.jp/dbget-bin/www_bget?smu:SMU_1098c	--	--
SMU_11	NC_004350.2	+	9482	9601	120	0	0	0	0	0	0	0	0	0	0	0	0	0	0	0	0	NA	NA	NA	NA	--	--	--	--	--	--	--	--	--	--
SMU_110	NC_004350.2	-	110824	111684	861	2793	2753	2732	6413	5913	5768	713.301	876.062	860.65	404.222	390.205	422.442	816.671	405.623	3476.3	4800.38	-0.4656	0.00036097	0.0012596	DOWN	--	--	--	--	GO:1901363//GO:0003676//GO:0003674//GO:0003677//GO:0043565//GO:0097159//GO:0005488	heterocyclic compound binding//nucleic acid binding//molecular_function//DNA binding//sequence-specific DNA binding//organic cyclic compound binding//binding	mutR; transcriptional regulator MutR	http://www.genome.jp/dbget-bin/www_bget?smu:SMU_110	--	--
SMU_1100c	NC_004350.2	-	1042742	1043866	1125	451	553	529	1689	1715	1534	88.1513	134.68	127.542	81.4777	86.6162	85.9841	116.791	84.6927	948.643	891.17	0.090165	0.56942	0.67585	FALSE	--	--	--	--	--	--	--	--	--	--
SMU_1102	NC_004350.2	-	1044251	1045687	1437	1603	1516	1613	5831	5817	5222	245.291	289.051	304.457	220.215	230.001	229.153	279.6	226.456	3240.36	2744.01	0.23987	0.072037	0.13063	FALSE	GO:0044765//GO:0044699//GO:0051234//GO:0006826//GO:0015684//GO:0070838//GO:0006811//GO:0008150//GO:0000041//GO:0051179//GO:0008152//GO:0006812//GO:1902578//GO:0044238//GO:0005975//GO:0071704//GO:0030001//GO:0006810//GO:0072511	single-organism transport//single-organism process//establishment of localization//iron ion transport//ferrous iron transport//divalent metal ion transport//ion transport//biological_process//transition metal ion transport//localization//metabolic process//cation transport//single-organism localization//primary metabolic process//carbohydrate metabolic process//organic substance metabolic process…	GO:0031224//GO:0016020//GO:0005575//GO:0044425//GO:0016021	intrinsic component of membrane//membrane//cellular_component//membrane part//integral component of membrane	GO:0015075//GO:0072509//GO:0015093//GO:0022891//GO:0003674//GO:0046873//GO:0016787//GO:0005381//GO:0016798//GO:0008324//GO:0003824//GO:0022890//GO:0005215//GO:0022857//GO:0046915//GO:0022892//GO:0004553	ion transmembrane transporter activity//divalent inorganic cation transmembrane transporter activity//ferrous iron transmembrane transporter activity//substrate-specific transmembrane transporter activity//molecular_function//metal ion transmembrane transporter activity//hydrolase activity//iron ion transmembrane transporter activity//hydrolase activity, acting on glycosyl bonds//cation transmemb…	--	--	--	--
SMU_1104c	NC_004350.2	-	1045895	1046293	399	393	318	351	1075	1070	1012	216.583	218.366	238.607	146.217	152.37	159.938	224.519	152.842	606.848	614.738	-0.018637	0.90821	0.94492	FALSE	GO:0009199//GO:1901135//GO:0046034//GO:0009167//GO:0009116//GO:0006725//GO:0009259//GO:1901564//GO:0009205//GO:0009123//GO:0006753//GO:0055114//GO:0009150//GO:0044699//GO:0006807//GO:0006163//GO:0009141//GO:0046483//GO:0045333//GO:0006119//GO:0042773//GO:0015980//GO:0009119//GO:0044763//GO:0006796//GO:0006793//GO:0044238//GO:0072521//GO:0022904//GO:0046128//GO:0009144//GO:0016310//GO:0022900//GO:…	ribonucleoside triphosphate metabolic process//carbohydrate derivative metabolic process//ATP metabolic process//purine ribonucleoside monophosphate metabolic process//nucleoside metabolic process//cellular aromatic compound metabolic process//ribonucleotide metabolic process//organonitrogen compound metabolic process//purine ribonucleoside triphosphate metabolic process//nucleoside monophosphate…	GO:0005750//GO:0005740//GO:0044425//GO:0005623//GO:0031967//GO:0005746//GO:0044429//GO:1990204//GO:0098800//GO:0005622//GO:0098803//GO:0044422//GO:0005743//GO:0070469//GO:0044424//GO:0031224//GO:0043229//GO:1902495//GO:0043234//GO:0043226//GO:0005737//GO:0019866//GO:0043227//GO:0005575//GO:0031090//GO:0016020//GO:0044464//GO:1990351//GO:0044444//GO:1902494//GO:0045275//GO:0070069//GO:0043231//GO:…	mitochondrial respiratory chain complex III//mitochondrial envelope//membrane part//cell//organelle envelope//mitochondrial respiratory chain//mitochondrial part//oxidoreductase complex//inner mitochondrial membrane protein complex//intracellular//respiratory chain complex//organelle part//mitochondrial inner membrane//respiratory chain//intracellular part//intrinsic component of membrane//intrac…	--	--	--	--	--	--
SMU_1105c	NC_004350.2	-	1046290	1046904	615	410	321	334	1247	1209	1160	146.593	143.008	147.306	110.041	111.696	118.94	145.636	113.559	694.997	615.914	0.17428	0.36115	0.47784	FALSE	--	--	--	--	GO:0003674//GO:0030246//GO:0005488	molecular_function//carbohydrate binding//binding	--	--	--	--
SMU_1106c	NC_004350.2	-	1046916	1047512	597	595	602	505	1801	1843	1630	219.153	276.283	229.438	163.72	175.404	172.17	241.625	170.431	1013.12	986.158	0.038917	0.82129	0.8818	FALSE	--	--	--	--	--	--	--	--	--	--
SMU_1107c	NC_004350.2	-	1048069	1048644	576	506	537	505	1612	1491	1367	193.167	255.437	237.803	151.881	147.076	149.655	228.802	149.538	858.032	898.185	-0.065981	0.70963	0.79417	FALSE	--	--	--	--	GO:0016788//GO:0003824//GO:0016787//GO:0003674	hydrolase activity, acting on ester bonds//catalytic activity//hydrolase activity//molecular_function	--	--	--	--
SMU_1108c	NC_004350.2	-	1048776	1049588	813	749	728	698	2369	2318	2235	202.58	245.342	232.87	158.138	161.998	173.353	226.931	164.497	1330.67	1260.73	0.077888	0.61938	0.71706	FALSE	--	--	--	--	--	--	--	--	--	--
SMU_1109c	NC_004350.2	-	1049803	1051056	1254	1512	1106	996	2951	2905	2796	265.13	241.651	215.432	127.712	131.624	140.6	240.738	133.312	1663.32	2085.8	-0.32654	0.089439	0.15698	FALSE	GO:0006865//GO:0009987//GO:0051179//GO:0008150//GO:0046942//GO:0006811//GO:0003333//GO:0055085//GO:1903825//GO:0006810//GO:0098656//GO:0071705//GO:0044763//GO:1902578//GO:0071702//GO:0051234//GO:0015711//GO:0044699//GO:0044765//GO:0015849//GO:0006820//GO:0034220	amino acid transport//cellular process//localization//biological_process//carboxylic acid transport//ion transport//amino acid transmembrane transport//transmembrane transport//organic acid transmembrane transport//transport//anion transmembrane transport//nitrogen compound transport//single-organism cellular process//single-organism localization//organic substance transport//establishment of loc…	GO:0016020//GO:0005575	membrane//cellular_component	GO:0005215//GO:0046943//GO:0022892//GO:0022857//GO:0003674//GO:0022891//GO:0005342//GO:0015075//GO:0008514//GO:0008509//GO:0015171	transporter activity//carboxylic acid transmembrane transporter activity//substrate-specific transporter activity//transmembrane transporter activity//molecular_function//substrate-specific transmembrane transporter activity//organic acid transmembrane transporter activity//ion transmembrane transporter activity//organic anion transmembrane transporter activity//anion transmembrane transporter ac…	--	--	--	--
SMU_1111c	NC_004350.2	-	1051336	1052172	837	987	651	552	2455	2430	2136	259.296	213.102	178.88	159.18	164.956	160.924	217.093	161.687	1348.03	1261.53	0.095677	0.74991	0.83141	FALSE	--	--	--	--	--	--	--	--	--	--
SMU_1112c	NC_004350.2	-	1052392	1052796	405	720	477	386	1767	1617	1568	390.915	322.697	258.512	236.779	226.852	244.139	324.041	235.923	951.221	911.628	0.061336	0.86798	0.91458	FALSE	--	--	--	--	--	--	--	--	--	--
SMU_1113	NC_004350.2	-	1053014	1053754	741	2053	1652	1539	6817	6186	5497	609.222	610.834	563.338	499.271	474.329	467.792	594.465	480.464	3548.63	3031.33	0.22731	0.092626	0.16175	FALSE	--	--	--	--	--	--	--	--	--	--
SMU_1114	NC_004350.2	-	1053761	1056238	2478	5325	3474	3273	17837	16953	15176	472.523	384.114	358.256	390.645	388.716	386.19	404.965	388.517	9591.1	6958.34	0.46295	0.020916	0.045909	UP	GO:0044237//GO:0009987//GO:0008152//GO:0008150//GO:0006996//GO:0044260//GO:1901360//GO:0006139//GO:0034641//GO:0071704//GO:0044238//GO:0051276//GO:0071103//GO:0043170//GO:0046483//GO:0006807//GO:0071840//GO:0006259//GO:0090304//GO:0006265//GO:0016043//GO:0006725	cellular metabolic process//cellular process//metabolic process//biological_process//organelle organization//cellular macromolecule metabolic process//organic cyclic compound metabolic process//nucleobase-containing compound metabolic process//cellular nitrogen compound metabolic process//organic substance metabolic process//primary metabolic process//chromosome organization//DNA conformation cha…	GO:0043232//GO:0005694//GO:0044464//GO:0005575//GO:0044424//GO:0043229//GO:0043226//GO:0005623//GO:0005622//GO:0043228	intracellular non-membrane-bounded organelle//chromosome//cell part//cellular_component//intracellular part//intracellular organelle//organelle//cell//intracellular//non-membrane-bounded organelle	GO:0003824//GO:0017111//GO:0061505//GO:0016787//GO:0005488//GO:0001883//GO:0032550//GO:0005524//GO:0000166//GO:0032559//GO:0008094//GO:0042623//GO:0016817//GO:0016887//GO:0030554//GO:0017076//GO:0016818//GO:0003674//GO:0003676//GO:1901363//GO:0043168//GO:0003918//GO:0001882//GO:0097367//GO:0003677//GO:0016462//GO:0032553//GO:0032549//GO:0032555//GO:1901265//GO:0097159//GO:0003916//GO:0043167//GO:…	catalytic activity//nucleoside-triphosphatase activity//DNA topoisomerase II activity//hydrolase activity//binding//purine nucleoside binding//purine ribonucleoside binding//ATP binding//nucleotide binding//adenyl ribonucleotide binding//DNA-dependent ATPase activity//ATPase activity, coupled//hydrolase activity, acting on acid anhydrides//ATPase activity//adenyl nucleotide binding//purine nucleo…	gyrA; DNA gyrase subunit A; K02469 DNA gyrase subunit A [EC:5.99.1.3]	http://www.genome.jp/dbget-bin/www_bget?smu:SMU_1114	--	--
SMU_1115	NC_004350.2	+	1056409	1057395	987	27992	22199	23708	208102	197627	178128	6236.22	6162.37	6515.19	11442.5	11376.7	11380.5	6304.59	11399.9	112083	42753.7	1.3904	5.3383e-33	2.939e-31	UP	GO:0044710//GO:0008152//GO:0008150//GO:0044699//GO:0055114	single-organism metabolic process//metabolic process//biological_process//single-organism process//oxidation-reduction process	--	--	GO:0003824//GO:0016614//GO:0003674//GO:0016491//GO:0016616	catalytic activity//oxidoreductase activity, acting on CH-OH group of donors//molecular_function//oxidoreductase activity//oxidoreductase activity, acting on the CH-OH group of donors, NAD or NADP as acceptor	ldh; L-lactate dehydrogenase; K00016 L-lactate dehydrogenase [EC:1.1.1.27]	http://www.genome.jp/dbget-bin/www_bget?smu:SMU_1115	--	--
SMU_1116c	NC_004350.2	-	1057457	1058593	1137	14259	11662	10557	41715	35024	31252	2757.61	2810.25	2518.43	1991.1	1750.22	1733.26	2695.43	1824.86	20694.8	21086.7	-0.027062	0.83507	0.89245	FALSE	GO:0006064//GO:0044699//GO:0019585//GO:0005996//GO:0009056//GO:0046365//GO:1901575//GO:0006063//GO:0046395//GO:0016052//GO:0009636//GO:0016054//GO:0043436//GO:0044248//GO:0044724//GO:0019752//GO:0072329//GO:0008152//GO:0044237//GO:0009987//GO:0006082//GO:0042221//GO:0008150//GO:0044710//GO:0044723//GO:0044712//GO:0005975//GO:0071704//GO:0032787//GO:0044282//GO:0044763//GO:0044238//GO:0050896//GO:…	glucuronate catabolic process//single-organism process//glucuronate metabolic process//monosaccharide metabolic process//catabolic process//monosaccharide catabolic process//organic substance catabolic process//uronic acid metabolic process//carboxylic acid catabolic process//carbohydrate catabolic process//response to toxic substance//organic acid catabolic process//oxoacid metabolic process//ce…	--	--	GO:0003674//GO:0008927//GO:0003824//GO:0016829//GO:0016835//GO:0016836	molecular_function//mannonate dehydratase activity//catalytic activity//lyase activity//carbon-oxygen lyase activity//hydro-lyase activity	--	--	--	--
SMU_1117	NC_004350.2	-	1058760	1060133	1374	15431	9345	8844	45459	40239	36445	2469.52	1863.48	1745.87	1795.54	1663.98	1672.62	2026.29	1710.71	23428.2	19358.6	0.27527	0.30612	0.41901	FALSE	GO:0019752//GO:0033013//GO:0006725//GO:0006783//GO:0043436//GO:0006629//GO:0090304//GO:0042168//GO:0018130//GO:0006631//GO:0044271//GO:0050789//GO:0010467//GO:1901564//GO:1901576//GO:0034470//GO:0045454//GO:0065008//GO:0044765//GO:0009058//GO:0051188//GO:0046483//GO:0006807//GO:0051186//GO:0055114//GO:0044699//GO:0043170//GO:0006779//GO:1901362//GO:0051234//GO:0044711//GO:0015672//GO:0019354//GO:…	carboxylic acid metabolic process//tetrapyrrole metabolic process//cellular aromatic compound metabolic process//heme biosynthetic process//oxoacid metabolic process//lipid metabolic process//nucleic acid metabolic process//heme metabolic process//heterocycle biosynthetic process//fatty acid metabolic process//cellular nitrogen compound biosynthetic process//regulation of biological process//gene…	--	--	GO:0036094//GO:0043167//GO:0097159//GO:0050662//GO:1901265//GO:0051287//GO:0016877//GO:0050660//GO:0016614//GO:0016616//GO:0016874//GO:1901363//GO:0003857//GO:0043168//GO:0003674//GO:0016491//GO:0043115//GO:0048037//GO:0016627//GO:0008641//GO:0000166//GO:0016628//GO:0005488//GO:0071949//GO:0003824	small molecule binding//ion binding//organic cyclic compound binding//coenzyme binding//nucleoside phosphate binding//NAD binding//ligase activity, forming carbon-sulfur bonds//flavin adenine dinucleotide binding//oxidoreductase activity, acting on CH-OH group of donors//oxidoreductase activity, acting on the CH-OH group of donors, NAD or NADP as acceptor//ligase activity//heterocyclic compound b…	--	--	--	--
SMU_1118c	NC_004350.2	-	1060373	1061329	957	1489	1052	999	9999	9868	8777	342.127	301.186	283.141	567.03	585.875	578.335	308.818	577.08	5500.4	2042.9	1.4289	9.3287e-28	4.0195e-26	UP	GO:0051234//GO:0006810//GO:0008150//GO:0051179	establishment of localization//transport//biological_process//localization	GO:0016020//GO:0005575	membrane//cellular_component	GO:0003674//GO:0005215	molecular_function//transporter activity	ABC sugar transporter, permease; K02057 simple sugar transport system permease protein	http://www.genome.jp/dbget-bin/www_bget?smu:SMU_1118c	--	--
SMU_1119c	NC_004350.2	-	1061331	1062407	1077	1101	716	663	7649	7521	6724	224.79	182.15	166.973	385.434	396.778	393.693	191.304	391.968	4204.34	1429.23	1.5566	2.3529e-30	1.1374e-28	UP	GO:0051234//GO:0008150//GO:0051179//GO:0006810	establishment of localization//biological_process//localization//transport	GO:0016020//GO:0005575	membrane//cellular_component	GO:0003674//GO:0005215	molecular_function//transporter activity	sugar ABC transporter permease; K02057 simple sugar transport system permease protein	http://www.genome.jp/dbget-bin/www_bget?smu:SMU_1119c	--	--
SMU_1120	NC_004350.2	-	1062400	1063932	1533	2011	1396	1360	12944	12246	11052	288.453	249.503	240.628	458.235	453.879	454.615	259.528	455.576	6957.17	2750.85	1.3386	9.6042e-26	3.5251e-24	UP	--	--	--	--	GO:0003924//GO:0003723//GO:0032561//GO:0016462//GO:0003676//GO:0003674//GO:0043168//GO:1901363//GO:0001882//GO:0097367//GO:0097159//GO:0043167//GO:0036094//GO:0035639//GO:0005525//GO:0032553//GO:0032549//GO:0032555//GO:0019001//GO:1901265//GO:0016787//GO:0005488//GO:0001883//GO:0032550//GO:0003824//GO:0017111//GO:0016887//GO:0003724//GO:0016817//GO:0004386//GO:0030554//GO:0017076//GO:0016818//GO:…	GTPase activity//RNA binding//guanyl ribonucleotide binding//pyrophosphatase activity//nucleic acid binding//molecular_function//anion binding//heterocyclic compound binding//nucleoside binding//carbohydrate derivative binding//organic cyclic compound binding//ion binding//small molecule binding//purine ribonucleoside triphosphate binding//GTP binding//ribonucleotide binding//ribonucleoside bindi…	sugar ABC transporter ATP-binding protein; K02056 simple sugar transport system ATP-binding protein [EC:3.6.3.17]	http://www.genome.jp/dbget-bin/www_bget?smu:SMU_1120	--	--
SMU_1121c	NC_004350.2	-	1064050	1065099	1050	6490	5086	4939	21207	20132	18619	1359.13	1327.15	1275.85	1096.1	1089.39	1118.18	1320.71	1101.23	11514.5	9546.1	0.27047	0.02892	0.060173	FALSE	--	--	GO:0005886//GO:0044464//GO:0005575//GO:0016020//GO:0071944//GO:0005623	plasma membrane//cell part//cellular_component//membrane//cell periphery//cell	--	--	--	--	--	--
SMU_1122	NC_004350.2	-	1065189	1065575	387	767	737	644	2763	2639	2406	435.802	521.781	451.361	387.464	387.45	392.04	469.648	388.985	1499.27	1244.08	0.26918	0.078794	0.14082	FALSE	GO:0044238//GO:0009119//GO:0044763//GO:0044281//GO:0044712//GO:0019439//GO:0071704//GO:0034641//GO:0009972//GO:0072527//GO:0055086//GO:0006139//GO:1901360//GO:0044710//GO:0008152//GO:0009987//GO:0044237//GO:1901658//GO:1901136//GO:1901657//GO:0008150//GO:0046135//GO:0006213//GO:0042454//GO:1901135//GO:0046131//GO:0006725//GO:0044270//GO:0044248//GO:0009116//GO:0034655//GO:1901564//GO:1901361//GO:…	primary metabolic process//ribonucleoside metabolic process//single-organism cellular process//small molecule metabolic process//single-organism catabolic process//aromatic compound catabolic process//organic substance metabolic process//cellular nitrogen compound metabolic process//cytidine deamination//pyrimidine-containing compound metabolic process//nucleobase-containing small molecule metabo…	--	--	GO:0016810//GO:0008270//GO:0019239//GO:0005488//GO:0016787//GO:0016814//GO:0003824//GO:0004126//GO:0043167//GO:0046914//GO:0043169//GO:0046872//GO:0003674	hydrolase activity, acting on carbon-nitrogen (but not peptide) bonds//zinc ion binding//deaminase activity//binding//hydrolase activity//hydrolase activity, acting on carbon-nitrogen (but not peptide) bonds, in cyclic amidines//catalytic activity//cytidine deaminase activity//ion binding//transition metal ion binding//cation binding//metal ion binding//molecular_function	--	--	--	--
SMU_1123	NC_004350.2	-	1065565	1066227	663	1702	1414	1390	5987	5543	5145	564.483	584.343	568.657	490.069	475.028	489.347	572.494	484.815	3201.45	2606.91	0.29639	0.029175	0.060549	FALSE	GO:0006051//GO:0006050//GO:1901135//GO:1901576//GO:0009058//GO:0006040//GO:0051188//GO:0044699//GO:0055114//GO:0019295//GO:0051186//GO:0006732//GO:0044711//GO:0044272//GO:0019296//GO:0044763//GO:0071704//GO:0044710//GO:0008150//GO:0006790//GO:0044249//GO:0008152//GO:0009987//GO:0044237//GO:0009108	N-acetylmannosamine metabolic process//mannosamine metabolic process//carbohydrate derivative metabolic process//organic substance biosynthetic process//biosynthetic process//amino sugar metabolic process//cofactor biosynthetic process//single-organism process//oxidation-reduction process//coenzyme M biosynthetic process//cofactor metabolic process//coenzyme metabolic process//single-organism bio…	GO:0005622//GO:0005623//GO:0044424//GO:0005575//GO:0005737//GO:0044464	intracellular//cell//intracellular part//cellular_component//cytoplasm//cell part	GO:0016853//GO:0047465//GO:0016491//GO:0003674//GO:0016627//GO:0016857//GO:0016854//GO:0016829//GO:0003824	isomerase activity//N-acylglucosamine-6-phosphate 2-epimerase activity//oxidoreductase activity//molecular_function//oxidoreductase activity, acting on the CH-CH group of donors//racemase and epimerase activity, acting on carbohydrates and derivatives//racemase and epimerase activity//lyase activity//catalytic activity	--	--	--	--
SMU_1124	NC_004350.2	-	1066246	1067523	1278	953	853	862	2357	2429	2143	163.971	182.873	182.947	100.09	107.99	105.739	176.597	104.606	1331.11	1545.42	-0.21536	0.15138	0.23907	FALSE	GO:0006807//GO:0046483//GO:0044699//GO:0046394//GO:0009058//GO:0044711//GO:0043436//GO:0008610//GO:1901135//GO:0044283//GO:0006629//GO:0006725//GO:0019752//GO:0009116//GO:1901564//GO:1901576//GO:0016053//GO:0006631//GO:1901360//GO:0072330//GO:0044710//GO:0008152//GO:0006082//GO:0009987//GO:0044237//GO:1901657//GO:0008150//GO:0044249//GO:0006213//GO:0044238//GO:0044763//GO:0032787//GO:0044281//GO:…	nitrogen compound metabolic process//heterocycle metabolic process//single-organism process//carboxylic acid biosynthetic process//biosynthetic process//single-organism biosynthetic process//oxoacid metabolic process//lipid biosynthetic process//carbohydrate derivative metabolic process//small molecule biosynthetic process//lipid metabolic process//cellular aromatic compound metabolic process//ca…	GO:0044424//GO:0043234//GO:0005737//GO:0005575//GO:0005623//GO:0005622//GO:0032991//GO:0044464//GO:0009317//GO:1902494//GO:0044444	intracellular part//protein complex//cytoplasm//cellular_component//cell//intracellular//macromolecular complex//cell part//acetyl-CoA carboxylase complex//catalytic complex//cytoplasmic part	GO:0003723//GO:0016757//GO:0016421//GO:1901363//GO:0003676//GO:0003674//GO:0016874//GO:0097159//GO:0016740//GO:0005488//GO:0016763//GO:0016885//GO:0000049//GO:0003824//GO:0003989	RNA binding//transferase activity, transferring glycosyl groups//CoA carboxylase activity//heterocyclic compound binding//nucleic acid binding//molecular_function//ligase activity//organic cyclic compound binding//transferase activity//binding//transferase activity, transferring pentosyl groups//ligase activity, forming carbon-carbon bonds//tRNA binding//catalytic activity//acetyl-CoA carboxylase…	--	--	--	--
SMU_1125c	NC_004350.2	-	1067632	1068228	597	453	459	418	874	918	841	166.851	210.654	189.911	79.4509	87.3687	88.8315	189.139	85.217	506.221	771.066	-0.60709	0.001115	0.0034369	DOWN	GO:0006725//GO:0044085//GO:0090304//GO:0009451//GO:0001510//GO:0031167//GO:0010467//GO:0034470//GO:0071840//GO:0000154//GO:0009452//GO:0006807//GO:0046483//GO:0042254//GO:0043170//GO:0043412//GO:0022613//GO:0044238//GO:0032259//GO:0006364//GO:0016070//GO:0071704//GO:0034641//GO:0006139//GO:0034660//GO:0006396//GO:0016072//GO:0043414//GO:1901360//GO:0006399//GO:0044260//GO:0008150//GO:0006400//GO:…	cellular aromatic compound metabolic process//cellular component biogenesis//nucleic acid metabolic process//RNA modification//RNA methylation//rRNA methylation//gene expression//ncRNA processing//cellular component organization or biogenesis//rRNA modification//7-methylguanosine RNA capping//nitrogen compound metabolic process//heterocycle metabolic process//ribosome biogenesis//macromolecule me…	--	--	GO:0008990//GO:0016740//GO:0016435//GO:0018024//GO:0008173//GO:0016278//GO:0008757//GO:0008276//GO:0016423//GO:0008168//GO:0003674//GO:0008649//GO:0008175//GO:0042054//GO:0008170//GO:0008176//GO:0003824//GO:0016741//GO:0016279	rRNA (guanine-N2-)-methyltransferase activity//transferase activity//rRNA (guanine) methyltransferase activity//histone-lysine N-methyltransferase activity//RNA methyltransferase activity//lysine N-methyltransferase activity//S-adenosylmethionine-dependent methyltransferase activity//protein methyltransferase activity//tRNA (guanine) methyltransferase activity//methyltransferase activity//molecul…	hypothetical protein; K00564 16S rRNA (guanine1207-N2)-methyltransferase [EC:2.1.1.172]	http://www.genome.jp/dbget-bin/www_bget?smu:SMU_1125c	--	--
SMU_1126	NC_004350.2	+	1068324	1069244	921	1281	1255	1321	3491	3310	3070	305.84	373.35	389.038	205.708	204.2	210.196	356.076	206.701	1895.7	2237.45	-0.23912	0.094037	0.16335	FALSE	GO:0008152//GO:0008150	metabolic process//biological_process	--	--	GO:0032553//GO:0032549//GO:0032555//GO:1901265//GO:0097159//GO:0043167//GO:0035639//GO:0016740//GO:0036094//GO:0003674//GO:1901363//GO:0043168//GO:0001882//GO:0097367//GO:0005524//GO:0032559//GO:0000166//GO:0016772//GO:0017076//GO:0030554//GO:0003824//GO:0005488//GO:0001883//GO:0016301//GO:0032550	ribonucleotide binding//ribonucleoside binding//purine ribonucleotide binding//nucleoside phosphate binding//organic cyclic compound binding//ion binding//purine ribonucleoside triphosphate binding//transferase activity//small molecule binding//molecular_function//heterocyclic compound binding//anion binding//nucleoside binding//carbohydrate derivative binding//ATP binding//adenyl ribonucleotide …	--	--	--	--
SMU_1127	NC_004350.2	+	1069298	1069552	255	3029	805	1033	3733	3362	3507	2611.95	864.943	1098.78	794.473	749.109	867.243	1525.22	803.609	2038.37	2776.25	-0.44572	0.52631	0.63762	FALSE	GO:0044260//GO:0008150//GO:0044249//GO:0008152//GO:0044237//GO:0009987//GO:1901566//GO:0071704//GO:0034641//GO:0044238//GO:0019538//GO:0009059//GO:0043170//GO:0043043//GO:0006518//GO:0009058//GO:0006807//GO:0043603//GO:0044267//GO:0044271//GO:1901564//GO:0010467//GO:1901576//GO:0034645//GO:0043604//GO:0006412	cellular macromolecule metabolic process//biological_process//cellular biosynthetic process//metabolic process//cellular metabolic process//cellular process//organonitrogen compound biosynthetic process//organic substance metabolic process//cellular nitrogen compound metabolic process//primary metabolic process//protein metabolic process//macromolecule biosynthetic process//macromolecule metaboli…	GO:0032991//GO:0043232//GO:1990904//GO:0044444//GO:0044464//GO:0005575//GO:0030529//GO:0005737//GO:0043226//GO:0043229//GO:0044424//GO:0005622//GO:0005623//GO:0043228//GO:0005840	macromolecular complex//intracellular non-membrane-bounded organelle//ribonucleoprotein complex//cytoplasmic part//cell part//cellular_component//intracellular ribonucleoprotein complex//cytoplasm//organelle//intracellular organelle//intracellular part//intracellular//cell//non-membrane-bounded organelle//ribosome	GO:0005488//GO:0003735//GO:1901363//GO:0003676//GO:0003674//GO:0003723//GO:0005198//GO:0097159	binding//structural constituent of ribosome//heterocyclic compound binding//nucleic acid binding//molecular_function//RNA binding//structural molecule activity//organic cyclic compound binding	--	--	--	--
SMU_1128	NC_004350.2	-	1069642	1070949	1308	11786	9871	10474	22421	21358	20198	1981.36	2067.69	2171.97	930.27	927.77	973.747	2073.67	943.929	12291	18602	-0.59786	7.2197e-07	4.2211e-06	DOWN	GO:0044763//GO:0050896//GO:0065007//GO:0044700//GO:0050794//GO:0007154//GO:0009987//GO:0007165//GO:0008150//GO:0051716//GO:0050789//GO:0044699//GO:0023052	single-organism cellular process//response to stimulus//biological regulation//single organism signaling//regulation of cellular process//cell communication//cellular process//signal transduction//biological_process//cellular response to stimulus//regulation of biological process//single-organism process//signaling	GO:0005576//GO:0005615//GO:0044421//GO:0005575	extracellular region//extracellular space//extracellular region part//cellular_component	GO:0016775//GO:0016773//GO:0004672//GO:0016772//GO:0005057//GO:0060089//GO:0005488//GO:0016301//GO:0005186//GO:0004673//GO:0003824//GO:0004872//GO:0016740//GO:0000155//GO:0005102//GO:0003674//GO:0038023//GO:0005515//GO:0004871	phosphotransferase activity, nitrogenous group as acceptor//phosphotransferase activity, alcohol group as acceptor//protein kinase activity//transferase activity, transferring phosphorus-containing groups//receptor signaling protein activity//molecular transducer activity//binding//kinase activity//pheromone activity//protein histidine kinase activity//catalytic activity//receptor activity//trans…	ciaH; histidine kinase sensor CiaH; K14982 two-component system, OmpR family, sensor histidine kinase CiaH [EC:2.7.13.3]	http://www.genome.jp/dbget-bin/www_bget?smu:SMU_1128	--	--
SMU_1129	NC_004350.2	-	1070939	1071613	675	2406	2305	2228	5491	5232	5102	783.785	935.619	895.283	441.478	440.404	476.631	871.562	452.838	3041.64	4021.64	-0.40293	0.0022691	0.0064618	DOWN	GO:0006351//GO:0050789//GO:0010467//GO:1901576//GO:0097659//GO:0035556//GO:0031323//GO:0044271//GO:0051716//GO:0034645//GO:0000160//GO:0018130//GO:0090304//GO:0060255//GO:0034654//GO:0006725//GO:0080090//GO:0031326//GO:1901362//GO:0006355//GO:0010556//GO:0009059//GO:0043170//GO:0023052//GO:0006807//GO:0046483//GO:0044699//GO:0051252//GO:0032774//GO:0009889//GO:0009058//GO:0051171//GO:0065007//GO:…	transcription, DNA-templated//regulation of biological process//gene expression//organic substance biosynthetic process//nucleic acid-templated transcription//intracellular signal transduction//regulation of cellular metabolic process//cellular nitrogen compound biosynthetic process//cellular response to stimulus//cellular macromolecule biosynthetic process//phosphorelay signal transduction syste…	--	--	GO:0097159//GO:1901363//GO:0003676//GO:0003674//GO:0003677//GO:0005488	organic cyclic compound binding//heterocyclic compound binding//nucleic acid binding//molecular_function//DNA binding//binding	ciaR; response regulator CiaR; K14983 two-component system, OmpR family, response regulator CiaR	http://www.genome.jp/dbget-bin/www_bget?smu:SMU_1129	--	--
SMU_112c	NC_004350.2	-	111945	112694	750	694	626	629	2217	2062	2020	203.471	228.689	227.477	160.423	156.212	169.838	219.879	162.158	1210.41	1129.01	0.10043	0.53413	0.64359	FALSE	GO:0051252//GO:0046483//GO:0006807//GO:0009058//GO:0009889//GO:0032774//GO:0006305//GO:0010556//GO:0006355//GO:1901362//GO:0043412//GO:0043170//GO:0009059//GO:0034654//GO:0060255//GO:0006259//GO:0090304//GO:0018130//GO:0034645//GO:0031326//GO:0080090//GO:0040029//GO:0006725//GO:0097659//GO:1901576//GO:0044030//GO:0010467//GO:0050789//GO:0006351//GO:0044271//GO:0031323//GO:0010468//GO:0019438//GO:…	regulation of RNA metabolic process//heterocycle metabolic process//nitrogen compound metabolic process//biosynthetic process//regulation of biosynthetic process//RNA biosynthetic process//DNA alkylation//regulation of macromolecule biosynthetic process//regulation of transcription, DNA-templated//organic cyclic compound biosynthetic process//macromolecule modification//macromolecule metabolic pr…	GO:0044424//GO:0043229//GO:0043226//GO:0005575//GO:0043227//GO:0005623//GO:0005622//GO:0005634//GO:0044464//GO:0043231	intracellular part//intracellular organelle//organelle//cellular_component//membrane-bounded organelle//cell//intracellular//nucleus//cell part//intracellular membrane-bounded organelle	GO:0003700//GO:0003674//GO:0005488//GO:0001071//GO:0030246	transcription factor activity, sequence-specific DNA binding//molecular_function//binding//nucleic acid binding transcription factor activity//carbohydrate binding	--	--	--	--
SMU_113	NC_004350.2	+	112823	113755	933	129	277	275	3549	3552	3176	30.4028	81.3448	79.9466	206.436	216.311	214.657	63.8981	212.468	1973.96	398.283	2.3092	1.0223e-46	1.2663e-44	UP	GO:0055114//GO:0044699//GO:0008150//GO:0008152//GO:0044710	oxidation-reduction process//single-organism process//biological_process//metabolic process//single-organism metabolic process	--	--	GO:0016491//GO:0003674//GO:0003824	oxidoreductase activity//molecular_function//catalytic activity	fructose-1-phosphate kinase; K00882 1-phosphofructokinase [EC:2.7.1.56]	http://www.genome.jp/dbget-bin/www_bget?smu:SMU_113	--	--
SMU_1131c	NC_004350.2	-	1071664	1071927	264	369	269	214	904	858	834	307.346	279.177	219.866	185.834	184.659	199.208	268.797	189.901	498.915	491.267	0.022287	0.9712	0.98764	FALSE	--	--	--	--	--	--	--	--	--	--
SMU_1132	NC_004350.2	-	1072328	1074877	2550	4677	4125	4065	7373	7221	6941	403.304	443.216	432.384	156.915	160.896	171.643	426.301	163.152	4139.69	7450.24	-0.84777	2.6346e-11	2.6373e-10	DOWN	--	--	--	--	GO:0008233//GO:0043169//GO:0043167//GO:0046914//GO:0003674//GO:0046872//GO:0008270//GO:0070011//GO:0003824//GO:0008237//GO:0016787//GO:0005488	peptidase activity//cation binding//ion binding//transition metal ion binding//molecular_function//metal ion binding//zinc ion binding//peptidase activity, acting on L-amino acid peptides//catalytic activity//metallopeptidase activity//hydrolase activity//binding	pepN; aminopeptidase; K01256 aminopeptidase N [EC:3.4.11.2]	http://www.genome.jp/dbget-bin/www_bget?smu:SMU_1132	--	--
SMU_1133	NC_004350.2	-	1074918	1075571	654	311	410	396	711	711	739	104.565	171.766	164.235	59.0002	61.7703	71.2545	146.856	64.0083	416.02	649.934	-0.64364	0.0019239	0.0056324	DOWN	--	--	--	--	GO:0004553//GO:0016798//GO:0003824//GO:0016787//GO:0003674	hydrolase activity, hydrolyzing O-glycosyl compounds//hydrolase activity, acting on glycosyl bonds//catalytic activity//hydrolase activity//molecular_function	phoU; phosphate transport system regulatory protein; K02039 phosphate transport system protein	http://www.genome.jp/dbget-bin/www_bget?smu:SMU_1133	--	--
SMU_1134c	NC_004350.2	-	1075603	1076361	759	392	370	377	776	797	718	113.566	133.565	134.725	55.4858	59.6629	59.6524	127.285	58.267	440.235	660.257	-0.58475	0.0027172	0.0076068	DOWN	GO:1901362//GO:0051704//GO:0009059//GO:0043170//GO:0019083//GO:0006807//GO:0046483//GO:0032774//GO:0009058//GO:0044764//GO:0010467//GO:1901576//GO:0044271//GO:0018130//GO:0034654//GO:0090304//GO:0006725//GO:0044033//GO:0008152//GO:0016032//GO:0009987//GO:0044237//GO:0044403//GO:0044260//GO:0008150//GO:0044249//GO:0019058//GO:1901360//GO:0019438//GO:0019080//GO:0071704//GO:0034641//GO:0006139//GO:…	organic cyclic compound biosynthetic process//multi-organism process//macromolecule biosynthetic process//macromolecule metabolic process//viral transcription//nitrogen compound metabolic process//heterocycle metabolic process//RNA biosynthetic process//biosynthetic process//multi-organism cellular process//gene expression//organic substance biosynthetic process//cellular nitrogen compound biosyn…	--	--	GO:0043168//GO:1901363//GO:0003674//GO:0097367//GO:0001882//GO:0043531//GO:0003924//GO:0016462//GO:0032561//GO:0032555//GO:0032549//GO:0032553//GO:1901265//GO:0019001//GO:0043167//GO:0097159//GO:0005525//GO:0036094//GO:0035639//GO:0017111//GO:0003824//GO:0005488//GO:0016787//GO:0032550//GO:0001883//GO:0000166//GO:0032559//GO:0005524//GO:0016887//GO:0016817//GO:0016818//GO:0017076//GO:0030554	anion binding//heterocyclic compound binding//molecular_function//carbohydrate derivative binding//nucleoside binding//ADP binding//GTPase activity//pyrophosphatase activity//guanyl ribonucleotide binding//purine ribonucleotide binding//ribonucleoside binding//ribonucleotide binding//nucleoside phosphate binding//guanyl nucleotide binding//ion binding//organic cyclic compound binding//GTP binding…	phosphate transporter ATP-binding protein; K02036 phosphate transport system ATP-binding protein [EC:3.6.3.27]	http://www.genome.jp/dbget-bin/www_bget?smu:SMU_1134c	--	--
SMU_1135	NC_004350.2	-	1076373	1077176	804	291	296	277	604	611	560	79.587	100.871	93.4486	40.7702	43.179	43.9215	91.3023	42.6236	341.104	501.024	-0.55467	0.0093783	0.022863	DOWN	GO:0051704//GO:1901362//GO:0019083//GO:0043170//GO:0009059//GO:0046483//GO:0006807//GO:0044764//GO:0009058//GO:0032774//GO:1901576//GO:0010467//GO:0044271//GO:0090304//GO:0034654//GO:0018130//GO:0044033//GO:0006725//GO:0044403//GO:0009987//GO:0044237//GO:0016032//GO:0008152//GO:0044249//GO:0008150//GO:0044260//GO:0019438//GO:1901360//GO:0019058//GO:0019080//GO:0006139//GO:0034641//GO:0071704//GO:…	multi-organism process//organic cyclic compound biosynthetic process//viral transcription//macromolecule metabolic process//macromolecule biosynthetic process//heterocycle metabolic process//nitrogen compound metabolic process//multi-organism cellular process//biosynthetic process//RNA biosynthetic process//organic substance biosynthetic process//gene expression//cellular nitrogen compound biosyn…	--	--	GO:0003674//GO:0003676//GO:1901363//GO:0043168//GO:0043531//GO:0001882//GO:0097367//GO:0003924//GO:0003723//GO:0032561//GO:0016462//GO:0032553//GO:0032549//GO:0032555//GO:0019001//GO:1901265//GO:0097159//GO:0043167//GO:0035639//GO:0016740//GO:0036094//GO:0005525//GO:0017111//GO:0003824//GO:0016787//GO:0005488//GO:0001883//GO:0016301//GO:0032550//GO:0005524//GO:0032559//GO:0000166//GO:0016817//GO:…	molecular_function//nucleic acid binding//heterocyclic compound binding//anion binding//ADP binding//nucleoside binding//carbohydrate derivative binding//GTPase activity//RNA binding//guanyl ribonucleotide binding//pyrophosphatase activity//ribonucleotide binding//ribonucleoside binding//purine ribonucleotide binding//guanyl nucleotide binding//nucleoside phosphate binding//organic cyclic compoun…	pstB; phosphate transporter ATP-binding protein; K02036 phosphate transport system ATP-binding protein [EC:3.6.3.27]	http://www.genome.jp/dbget-bin/www_bget?smu:SMU_1135	--	--
SMU_1136	NC_004350.2	-	1077192	1078079	888	297	398	415	938	928	906	73.5442	122.801	126.761	57.326	59.3776	64.337	107.702	60.3468	533.058	646.308	-0.27793	0.1982	0.29359	FALSE	GO:0051234//GO:0008150//GO:0051179//GO:0006810	establishment of localization//biological_process//localization//transport	GO:0016020//GO:0005575	membrane//cellular_component	GO:0046872//GO:0003674//GO:1901363//GO:0043169//GO:0036094//GO:0097159//GO:0043167//GO:1901265//GO:0005488//GO:0000166	metal ion binding//molecular_function//heterocyclic compound binding//cation binding//small molecule binding//organic cyclic compound binding//ion binding//nucleoside phosphate binding//binding//nucleotide binding	--	--	--	--
SMU_1137	NC_004350.2	-	1078069	1079004	936	356	478	407	1063	1071	1002	83.6333	139.921	117.942	61.6338	65.0131	67.5052	113.832	64.7174	602.805	721.655	-0.25962	0.16818	0.25799	FALSE	GO:0051179//GO:0008150//GO:0006810//GO:0051234	localization//biological_process//transport//establishment of localization	GO:0005575//GO:0016020	cellular_component//membrane	--	--	--	--	--	--
SMU_1138	NC_004350.2	-	1079077	1079940	864	369	412	390	968	998	892	93.9112	130.652	122.433	60.8027	65.6303	65.1023	115.665	63.8451	549.151	679.905	-0.30813	0.105	0.17926	FALSE	--	--	--	--	--	--	--	--	--	--
SMU_1139c	NC_004350.2	-	1080037	1081347	1311	385	458	418	857	952	829	64.5748	95.7182	86.4814	35.4764	41.2593	39.8747	82.2581	38.8701	507.148	732.552	-0.53052	0.0050898	0.013397	DOWN	GO:0032259//GO:0008150//GO:0008152	methylation//biological_process//metabolic process	--	--	GO:0003824//GO:0016741//GO:0016740//GO:0008168//GO:0003674	catalytic activity//transferase activity, transferring one-carbon groups//transferase activity//methyltransferase activity//molecular_function	methylase	http://www.genome.jp/dbget-bin/www_bget?smu:SMU_1139c	--	--
SMU_114	NC_004350.2	+	113760	115160	1401	410	582	593	10739	10420	8912	64.3503	113.819	114.806	415.994	422.588	401.127	97.6587	413.237	5769.87	923.335	2.6436	6.0532e-85	1.4997e-82	UP	GO:0006810//GO:1902578//GO:0051179//GO:0008643//GO:0008150//GO:0009401//GO:0051234//GO:0071702//GO:0044699//GO:0044765	transport//single-organism localization//localization//carbohydrate transport//biological_process//phosphoenolpyruvate-dependent sugar phosphotransferase system//establishment of localization//organic substance transport//single-organism process//single-organism transport	GO:0016021//GO:0044425//GO:0005575//GO:0016020//GO:0031224	integral component of membrane//membrane part//cellular_component//membrane//intrinsic component of membrane	GO:1901476//GO:0015144//GO:0022892//GO:0016773//GO:0022857//GO:0016772//GO:0005215//GO:0003824//GO:0022804//GO:0016740//GO:0003674//GO:0022891//GO:0008982	carbohydrate transporter activity//carbohydrate transmembrane transporter activity//substrate-specific transporter activity//phosphotransferase activity, alcohol group as acceptor//transmembrane transporter activity//transferase activity, transferring phosphorus-containing groups//transporter activity//catalytic activity//active transmembrane transporter activity//transferase activity//molecular_…	PTS system fructose-specific transporter subunit IIBC; K02769 PTS system, fructose-specific IIB component [EC:2.7.1.69] K02770 PTS system, fructose-specific IIC component	http://www.genome.jp/dbget-bin/www_bget?smu:SMU_114	--	--
SMU_1140c	NC_004350.2	-	1081411	1082103	693	212	209	207	445	507	454	67.2679	82.6313	81.0189	34.8488	41.5683	41.3112	76.9727	39.2428	270.494	364.17	-0.42902	0.06902	0.12655	FALSE	GO:0006629//GO:0046854//GO:0046834//GO:0046488//GO:0030258//GO:0044699//GO:0016310//GO:0046486//GO:0006793//GO:0044238//GO:0006796//GO:0044763//GO:0071704//GO:0019637//GO:0006644//GO:0044255//GO:0044710//GO:0006650//GO:0008150//GO:0009987//GO:0044237//GO:0008152	lipid metabolic process//phosphatidylinositol phosphorylation//lipid phosphorylation//phosphatidylinositol metabolic process//lipid modification//single-organism process//phosphorylation//glycerolipid metabolic process//phosphorus metabolic process//primary metabolic process//phosphate-containing compound metabolic process//single-organism cellular process//organic substance metabolic process//or…	--	--	--	--	--	--	--	--
SMU_1141c	NC_004350.2	-	1082159	1082437	279	31	31	21	59	54	55	24.4322	30.4431	20.4157	11.4765	10.9971	12.4309	25.097	11.6348	32.2951	48.0173	-0.57224	0.33476	0.44922	FALSE	--	--	--	--	--	--	--	--	--	--
SMU_1142c	NC_004350.2	-	1082430	1082843	414	410	397	391	1749	1578	1646	217.765	262.737	256.168	229.272	216.568	250.712	245.557	232.184	956.146	694.517	0.46122	0.0073915	0.018639	UP	GO:0044699//GO:0065008//GO:0045454//GO:0050789//GO:0042592//GO:0009987//GO:0008150//GO:0044763//GO:0019725//GO:0065007//GO:0050794	single-organism process//regulation of biological quality//cell redox homeostasis//regulation of biological process//homeostatic process//cellular process//biological_process//single-organism cellular process//cellular homeostasis//biological regulation//regulation of cellular process	--	--	GO:0003674//GO:0016491//GO:0005515//GO:0005488//GO:0016667//GO:0003824//GO:0009055//GO:0015036//GO:0015035	molecular_function//oxidoreductase activity//protein binding//binding//oxidoreductase activity, acting on a sulfur group of donors//catalytic activity//electron carrier activity//disulfide oxidoreductase activity//protein disulfide oxidoreductase activity	transcriptional regulator Spx; K16509 regulatory protein spx	http://www.genome.jp/dbget-bin/www_bget?smu:SMU_1142c	--	--
SMU_1143c	NC_004350.2	-	1082904	1083824	921	541	607	656	2056	2028	1921	129.164	180.576	193.194	121.15	125.111	131.526	167.645	125.929	1154.19	1048.47	0.13859	0.37122	0.48758	FALSE	GO:0071704//GO:0034641//GO:0042727//GO:0044281//GO:0042726//GO:0044763//GO:0009110//GO:0008150//GO:0044249//GO:0008152//GO:0044237//GO:0009987//GO:0009231//GO:0044710//GO:1901566//GO:1901360//GO:0006771//GO:0044271//GO:1901564//GO:1901576//GO:0006767//GO:0018130//GO:0044283//GO:0044711//GO:1901362//GO:0042364//GO:0006766//GO:0009058//GO:0006807//GO:0046483//GO:0044699	organic substance metabolic process//cellular nitrogen compound metabolic process//flavin-containing compound biosynthetic process//small molecule metabolic process//flavin-containing compound metabolic process//single-organism cellular process//vitamin biosynthetic process//biological_process//cellular biosynthetic process//metabolic process//cellular metabolic process//cellular process//ribofla…	--	--	GO:0008531//GO:0016772//GO:0016773//GO:0003824//GO:0016301//GO:0016779//GO:0016877//GO:0008771//GO:0016740//GO:0016878//GO:0016874//GO:0003674//GO:0070566//GO:0003919	riboflavin kinase activity//transferase activity, transferring phosphorus-containing groups//phosphotransferase activity, alcohol group as acceptor//catalytic activity//kinase activity//nucleotidyltransferase activity//ligase activity, forming carbon-sulfur bonds//[citrate (pro-3S)-lyase] ligase activity//transferase activity//acid-thiol ligase activity//ligase activity//molecular_function//adeny…	--	--	--	--
SMU_1144	NC_004350.2	-	1083855	1084736	882	505	448	508	2010	2038	1836	125.901	139.169	156.223	123.677	131.287	131.265	140.431	128.743	1130.48	846.914	0.41665	0.011114	0.026509	UP	GO:0009451//GO:0010467//GO:0006725//GO:0090304//GO:0043170//GO:0043412//GO:0046483//GO:0006807//GO:0071704//GO:0006139//GO:0034641//GO:0044238//GO:0016070//GO:0008150//GO:0044260//GO:0009987//GO:0044237//GO:0008152//GO:0001522//GO:0006396//GO:1901360	RNA modification//gene expression//cellular aromatic compound metabolic process//nucleic acid metabolic process//macromolecule metabolic process//macromolecule modification//heterocycle metabolic process//nitrogen compound metabolic process//organic substance metabolic process//nucleobase-containing compound metabolic process//cellular nitrogen compound metabolic process//primary metabolic proces…	--	--	GO:0016853//GO:0097159//GO:0009982//GO:0016866//GO:1901363//GO:0003674//GO:0003676//GO:0003723//GO:0003824//GO:0005488	isomerase activity//organic cyclic compound binding//pseudouridine synthase activity//intramolecular transferase activity//heterocyclic compound binding//molecular_function//nucleic acid binding//RNA binding//catalytic activity//binding	truB; tRNA pseudouridine synthase B; K03177 tRNA pseudouridine55 synthase [EC:5.4.99.25]	http://www.genome.jp/dbget-bin/www_bget?smu:SMU_1144	--	--
SMU_1145c	NC_004350.2	-	1084846	1086159	1314	475	420	451	2035	2061	1876	79.4883	87.5761	93.0958	84.0486	89.119	90.0291	86.7201	87.7322	1147.55	779.89	0.55721	0.00075132	0.0024292	UP	GO:0044700//GO:0050794//GO:0065007//GO:0050896//GO:0044763//GO:0007165//GO:0008150//GO:0009987//GO:0007154//GO:0050789//GO:0051716//GO:0023052//GO:0044699	single organism signaling//regulation of cellular process//biological regulation//response to stimulus//single-organism cellular process//signal transduction//biological_process//cellular process//cell communication//regulation of biological process//cellular response to stimulus//signaling//single-organism process	GO:0044464//GO:0044459//GO:0031226//GO:0005886//GO:0016021//GO:0005623//GO:0044425//GO:0005887//GO:0005575//GO:0016020//GO:0071944//GO:0031224	cell part//plasma membrane part//intrinsic component of plasma membrane//plasma membrane//integral component of membrane//cell//membrane part//integral component of plasma membrane//cellular_component//membrane//cell periphery//intrinsic component of membrane	GO:0060089//GO:0004672//GO:0005057//GO:0016772//GO:0016775//GO:0016773//GO:0003824//GO:0004673//GO:0016301//GO:0004872//GO:0000155//GO:0016740//GO:0004871//GO:0003674//GO:0038023	molecular transducer activity//protein kinase activity//receptor signaling protein activity//transferase activity, transferring phosphorus-containing groups//phosphotransferase activity, nitrogenous group as acceptor//phosphotransferase activity, alcohol group as acceptor//catalytic activity//protein histidine kinase activity//kinase activity//receptor activity//phosphorelay sensor kinase activit…	histidine kinase	http://www.genome.jp/dbget-bin/www_bget?smu:SMU_1145c	--	--
SMU_1146c	NC_004350.2	-	1086160	1086849	690	221	157	187	662	699	628	70.4284	62.3422	73.5092	52.0679	57.5593	57.3926	68.7599	55.6733	382.319	326.668	0.22695	0.33279	0.44688	FALSE	GO:0044271//GO:0031323//GO:0035556//GO:0010467//GO:0050789//GO:0006351//GO:0097659//GO:1901576//GO:0006725//GO:0031326//GO:0080090//GO:0000160//GO:0034645//GO:0051716//GO:0034654//GO:0090304//GO:0060255//GO:0018130//GO:0023052//GO:0043170//GO:0009059//GO:1901362//GO:0010556//GO:0006355//GO:0009889//GO:0032774//GO:0009058//GO:0046483//GO:0006807//GO:0051252//GO:0044699//GO:0071704//GO:0044700//GO:…	cellular nitrogen compound biosynthetic process//regulation of cellular metabolic process//intracellular signal transduction//gene expression//regulation of biological process//transcription, DNA-templated//nucleic acid-templated transcription//organic substance biosynthetic process//cellular aromatic compound metabolic process//regulation of cellular biosynthetic process//regulation of primary m…	--	--	GO:0097159//GO:1901363//GO:0003674//GO:0003676//GO:0003677//GO:0005488	organic cyclic compound binding//heterocyclic compound binding//molecular_function//nucleic acid binding//DNA binding//binding	--	--	--	--
SMU_1147c	NC_004350.2	-	1086868	1087053	186	39	52	49	192	223	174	46.1059	76.5988	71.4549	56.0209	68.1208	58.9904	64.7199	61.044	113.114	81.4575	0.47366	0.22571	0.32512	FALSE	--	--	--	--	--	--	--	--	--	--
SMU_1148	NC_004350.2	+	1087165	1087932	768	104	170	141	121	129	166	29.7767	60.6484	49.7974	8.55039	9.54368	13.6299	46.7409	10.5747	80.4242	241.824	-1.5883	6.5618e-05	0.00026982	DOWN	--	--	--	--	GO:0003824//GO:0017111//GO:0016787//GO:0005488//GO:0001883//GO:0032550//GO:0005524//GO:0000166//GO:0032559//GO:0016887//GO:0016817//GO:0030554//GO:0017076//GO:0016818//GO:0003674//GO:0043168//GO:1901363//GO:0001882//GO:0097367//GO:0016462//GO:0032553//GO:0032549//GO:0032555//GO:1901265//GO:0097159//GO:0043167//GO:0036094//GO:0035639	catalytic activity//nucleoside-triphosphatase activity//hydrolase activity//binding//purine nucleoside binding//purine ribonucleoside binding//ATP binding//nucleotide binding//adenyl ribonucleotide binding//ATPase activity//hydrolase activity, acting on acid anhydrides//adenyl nucleotide binding//purine nucleotide binding//hydrolase activity, acting on acid anhydrides, in phosphorus-containing an…	transporter, ATP-binding protein; bacteriocin immunity protein; K01990 ABC-2 type transport system ATP-binding protein	http://www.genome.jp/dbget-bin/www_bget?smu:SMU_1148	--	--
SMU_1149	NC_004350.2	+	1087932	1088672	741	51	78	60	44	49	31	15.1341	28.8408	21.9625	3.22252	3.75721	2.63809	21.9792	3.20594	23.7341	110.003	-2.2125	4.6804e-06	2.3665e-05	DOWN	GO:0006629//GO:0044699//GO:0071704//GO:0044238//GO:0008152//GO:0008150//GO:0044710	lipid metabolic process//single-organism process//organic substance metabolic process//primary metabolic process//metabolic process//biological_process//single-organism metabolic process	--	--	--	--	transporter, trans-membrane domain bacteriocin immunity protein	http://www.genome.jp/dbget-bin/www_bget?smu:SMU_1149	--	--
SMU_115	NC_004350.2	+	115175	115627	453	112	150	121	2212	2133	1930	54.3657	90.7245	72.4496	265.002	267.535	268.661	72.5133	267.066	1204.92	222.637	2.4362	5.4454e-39	3.8546e-37	UP	--	--	--	--	--	--	PTS system fructose-specific transporter subunit IIA; K02768 PTS system, fructose-specific IIA component [EC:2.7.1.69]	http://www.genome.jp/dbget-bin/www_bget?smu:SMU_115	--	--
SMU_1150	NC_004350.2	+	1088669	1089397	729	82	84	102	74	61	91	24.7338	31.5706	37.9509	5.50891	4.75434	7.87153	31.4184	6.04493	43.653	155.72	-1.8348	3.2818e-06	1.7072e-05	DOWN	--	--	--	--	--	--	transporter, trans-membrane domain bacteriocin immunity protein	http://www.genome.jp/dbget-bin/www_bget?smu:SMU_1150	--	--
SMU_1151c	NC_004350.2	-	1089516	1090883	1368	6889	6067	6125	38926	37667	33390	1107.32	1215.12	1214.42	1544.24	1564.45	1539.13	1178.96	1549.28	21113.3	11050	0.9341	4.0345e-15	6.151e-14	UP	GO:0015979//GO:0008152//GO:0009987//GO:0044237//GO:0008150	photosynthesis//metabolic process//cellular process//cellular metabolic process//biological_process	GO:1990204//GO:0005623//GO:0009521//GO:0005622//GO:0044425//GO:0005575//GO:0016020//GO:0044424//GO:0043234//GO:1902494//GO:0044464//GO:0009654//GO:0009523//GO:0044436//GO:0032991//GO:0034357//GO:0009579//GO:0042651//GO:0098796	oxidoreductase complex//cell//photosystem//intracellular//membrane part//cellular_component//membrane//intracellular part//protein complex//catalytic complex//cell part//photosystem II oxygen evolving complex//photosystem II//thylakoid part//macromolecular complex//photosynthetic membrane//thylakoid//thylakoid membrane//membrane protein complex	--	--	hypothetical protein; K09155 hypothetical protein	http://www.genome.jp/dbget-bin/www_bget?smu:SMU_1151c	--	--
SMU_1152c	NC_004350.2	-	1090880	1091113	234	455	465	438	3308	3160	2757	427.563	544.463	507.7	767.205	767.289	742.961	493.242	759.152	1770.21	787.572	1.1684	3.8967e-14	5.5966e-13	UP	--	--	--	--	--	--	hypothetical protein	http://www.genome.jp/dbget-bin/www_bget?smu:SMU_1152c	--	--
SMU_1153c	NC_004350.2	-	1091286	1092197	912	3853	3472	3684	25366	25358	22307	928.986	1043.08	1095.65	1509.45	1579.82	1542.38	1022.57	1543.88	14023.9	6379.77	1.1363	5.1687e-21	1.4847e-19	UP	--	--	--	--	--	--	hypothetical protein	http://www.genome.jp/dbget-bin/www_bget?smu:SMU_1153c	--	--
SMU_1154c	NC_004350.2	-	1092616	1092912	297	1344	1438	1400	9096	8880	7804	995.057	1326.58	1278.56	1662.09	1698.81	1656.94	1200.07	1672.61	4948.88	2427.33	1.0277	2.3763e-15	3.7086e-14	UP	--	--	--	--	GO:0016747//GO:0016740//GO:0016407//GO:0003674//GO:0016746//GO:0016410//GO:0008080//GO:0003824	transferase activity, transferring acyl groups other than amino-acyl groups//transferase activity//acetyltransferase activity//molecular_function//transferase activity, transferring acyl groups//N-acyltransferase activity//N-acetyltransferase activity//catalytic activity	hypothetical protein	http://www.genome.jp/dbget-bin/www_bget?smu:SMU_1154c	--	--
SMU_1155	NC_004350.2	+	1092763	1093218	456	81	88	105	57	75	74	39.0594	52.8749	62.4559	6.78378	9.3451	10.2332	51.4634	8.78737	39.7566	159.3	-2.0025	4.5155e-07	2.7537e-06	DOWN	--	--	--	--	--	--	hypothetical protein	http://www.genome.jp/dbget-bin/www_bget?smu:SMU_1155	--	--
SMU_1156c	NC_004350.2	-	1092916	1093263	348	684	682	659	4363	4297	4027	432.197	536.954	513.636	680.405	701.574	729.706	494.262	703.895	2438.07	1174.24	1.054	2.5389e-13	3.2465e-12	UP	--	--	--	--	--	--	hypothetical protein	http://www.genome.jp/dbget-bin/www_bget?smu:SMU_1156c	--	--
SMU_1157c	NC_004350.2	-	1093482	1096667	3186	7269	7221	7518	31866	31956	29182	501.688	620.988	640.038	542.804	569.894	577.583	587.571	563.427	17869.8	12768.1	0.48498	4.5005e-05	0.0001906	UP	--	--	--	--	--	--	hypothetical protein	http://www.genome.jp/dbget-bin/www_bget?smu:SMU_1157c	--	--
SMU_1158c	NC_004350.2	-	1096679	1097935	1257	2624	2598	2788	8967	9073	8144	459.022	566.286	601.598	387.145	410.113	408.552	542.302	401.937	5030.27	4647.89	0.11406	0.36239	0.47852	FALSE	GO:0008150//GO:0009987//GO:0006904//GO:0006887//GO:0051179//GO:0045184//GO:0033036//GO:0016192//GO:0006886//GO:0015031//GO:0006810//GO:1902578//GO:0051641//GO:0044763//GO:0046907//GO:0070727//GO:0008104//GO:0022406//GO:0071702//GO:0051234//GO:0044765//GO:0048278//GO:0044699//GO:0046903//GO:0051649//GO:0034613//GO:0032940	biological_process//cellular process//vesicle docking involved in exocytosis//exocytosis//localization//establishment of protein localization//macromolecule localization//vesicle-mediated transport//intracellular protein transport//protein transport//transport//single-organism localization//cellular localization//single-organism cellular process//intracellular transport//cellular macromolecule lo…	GO:0032991//GO:0044444//GO:0005938//GO:0044464//GO:0000145//GO:0016020//GO:0005575//GO:0005737//GO:0071944//GO:0043234//GO:0044424//GO:0005622//GO:0005623//GO:0044448	macromolecular complex//cytoplasmic part//cell cortex//cell part//exocyst//membrane//cellular_component//cytoplasm//cell periphery//protein complex//intracellular part//intracellular//cell//cell cortex part	GO:0005488//GO:0008270//GO:0003674//GO:0046872//GO:0043169//GO:0046914//GO:0043167	binding//zinc ion binding//molecular_function//metal ion binding//cation binding//transition metal ion binding//ion binding	--	--	--	--
SMU_1159c	NC_004350.2	-	1098023	1098187	165	88	99	89	339	249	274	117.275	164.393	146.304	111.501	85.7439	104.716	142.657	100.653	165.411	160.21	0.046089	0.88845	0.92973	FALSE	--	--	--	--	--	--	--	--	--	--
SMU_116	NC_004350.2	+	115645	116634	990	665	735	787	9874	9730	8371	147.704	203.415	215.62	541.277	558.425	533.197	188.913	544.3	5369.21	1270.75	2.079	8.4585e-55	1.1176e-52	UP	--	--	--	--	GO:0003824//GO:0016829//GO:0003674	catalytic activity//lyase activity//molecular_function	lacD2; tagatose 1,6-diphosphate aldolase; K01635 tagatose 1,6-diphosphate aldolase [EC:4.1.2.40]	http://www.genome.jp/dbget-bin/www_bget?smu:SMU_116	--	--
SMU_1160c	NC_004350.2	-	1098230	1099252	1023	1916	1891	1965	5937	5860	5286	411.836	506.463	520.998	314.958	325.469	325.834	479.766	322.087	3281.07	3348.34	-0.029278	0.8359	0.89245	FALSE	--	--	--	--	--	--	--	--	--	--
SMU_1161c	NC_004350.2	-	1099325	1100071	747	1461	1512	1439	3596	3443	3376	430.065	554.578	522.503	261.253	261.881	284.988	502.382	269.374	2002.11	2559.34	-0.35425	0.011496	0.027221	DOWN	--	--	--	--	--	--	hypothetical protein	http://www.genome.jp/dbget-bin/www_bget?smu:SMU_1161c	--	--
SMU_1163c	NC_004350.2	-	1100349	1102094	1746	794	665	799	1731	1640	1323	99.9957	104.354	124.123	53.804	53.3688	47.7816	109.491	51.6515	899.636	1308.52	-0.54053	0.00080156	0.0025665	DOWN	GO:0006810//GO:0071704//GO:0006139//GO:0034641//GO:0044238//GO:0044763//GO:0006952//GO:1902578//GO:0050896//GO:0009987//GO:0009307//GO:0044237//GO:0008152//GO:0051179//GO:0044355//GO:0008150//GO:0044260//GO:0006304//GO:1901360//GO:0055085//GO:0006950//GO:0006259//GO:0090304//GO:0006725//GO:0051234//GO:0043412//GO:0043170//GO:0046483//GO:0006807//GO:0044699//GO:0044765	transport//organic substance metabolic process//nucleobase-containing compound metabolic process//cellular nitrogen compound metabolic process//primary metabolic process//single-organism cellular process//defense response//single-organism localization//response to stimulus//cellular process//DNA restriction-modification system//cellular metabolic process//metabolic process//localization//clearanc…	GO:0031988//GO:0044444//GO:0048770//GO:0043231//GO:0044464//GO:0016021//GO:0031982//GO:0005623//GO:0005622//GO:0016023//GO:0044425//GO:0005737//GO:0016020//GO:0005575//GO:0043227//GO:0031224//GO:0044424//GO:0042470//GO:0043226//GO:0031410//GO:0043229	membrane-bounded vesicle//cytoplasmic part//pigment granule//intracellular membrane-bounded organelle//cell part//integral component of membrane//vesicle//cell//intracellular//cytoplasmic membrane-bounded vesicle//membrane part//cytoplasm//membrane//cellular_component//membrane-bounded organelle//intrinsic component of membrane//intracellular part//melanosome//organelle//cytoplasmic vesicle//intr…	GO:0004519//GO:0032559//GO:0000166//GO:0005524//GO:0042623//GO:0016817//GO:0016788//GO:0016887//GO:0004518//GO:0022857//GO:0016818//GO:0017076//GO:0030554//GO:0043492//GO:0015405//GO:0015399//GO:0005215//GO:0017111//GO:0003824//GO:0005488//GO:0016888//GO:0015666//GO:0016787//GO:0042626//GO:0032550//GO:0001883//GO:0032555//GO:0032549//GO:0032553//GO:1901265//GO:0004536//GO:0019001//GO:0043167//GO:…	endonuclease activity//adenyl ribonucleotide binding//nucleotide binding//ATP binding//ATPase activity, coupled//hydrolase activity, acting on acid anhydrides//hydrolase activity, acting on ester bonds//ATPase activity//nuclease activity//transmembrane transporter activity//hydrolase activity, acting on acid anhydrides, in phosphorus-containing anhydrides//purine nucleotide binding//adenyl nucleo…	ABC transporter ATP-binding protein; K06147 ATP-binding cassette, subfamily B, bacterial	http://www.genome.jp/dbget-bin/www_bget?smu:SMU_1163c	--	--
SMU_1164c	NC_004350.2	-	1102087	1103859	1773	392	476	497	1066	1098	1029	48.6163	73.558	76.032	32.6295	35.1869	36.5975	66.0688	34.8046	613.947	793.888	-0.37082	0.043713	0.085866	FALSE	GO:0006725//GO:0044765//GO:0046483//GO:0006807//GO:0044699//GO:0051234//GO:1902578//GO:0044238//GO:0044763//GO:0071704//GO:0006139//GO:0034641//GO:0006810//GO:0055085//GO:1901360//GO:0008150//GO:0009987//GO:0044237//GO:0051179//GO:0008152	cellular aromatic compound metabolic process//single-organism transport//heterocycle metabolic process//nitrogen compound metabolic process//single-organism process//establishment of localization//single-organism localization//primary metabolic process//single-organism cellular process//organic substance metabolic process//nucleobase-containing compound metabolic process//cellular nitrogen compou…	GO:0044425//GO:0031224//GO:0016020//GO:0005575//GO:0016021	membrane part//intrinsic component of membrane//membrane//cellular_component//integral component of membrane	GO:0022804//GO:0005525//GO:0035639//GO:0016740//GO:0036094//GO:0043167//GO:0097159//GO:0004127//GO:1901265//GO:0019001//GO:0032549//GO:0032555//GO:0032553//GO:0019205//GO:0016462//GO:0032561//GO:0003924//GO:0097367//GO:0016820//GO:0001882//GO:1901363//GO:0043168//GO:0003674//GO:0022857//GO:0016818//GO:0016772//GO:0017076//GO:0043492//GO:0030554//GO:0016817//GO:0016887//GO:0042623//GO:0005524//GO:…	active transmembrane transporter activity//GTP binding//purine ribonucleoside triphosphate binding//transferase activity//small molecule binding//ion binding//organic cyclic compound binding//cytidylate kinase activity//nucleoside phosphate binding//guanyl nucleotide binding//ribonucleoside binding//purine ribonucleotide binding//ribonucleotide binding//nucleobase-containing compound kinase activ…	--	--	--	--
SMU_1165c	NC_004350.2	-	1103870	1104481	612	85	103	91	242	288	294	30.5402	46.1124	40.331	21.4598	26.738	30.2929	38.9945	26.1636	158.925	162.081	-0.028367	0.93532	0.96333	FALSE	--	--	--	--	GO:0005488//GO:0097159//GO:0051082//GO:0003677//GO:0003674//GO:0003676//GO:1901363//GO:0005515	binding//organic cyclic compound binding//unfolded protein binding//DNA binding//molecular_function//nucleic acid binding//heterocyclic compound binding//protein binding	--	--	--	--
SMU_1166c	NC_004350.2	-	1104674	1107307	2634	856	832	797	2451	2546	2156	71.46	86.5444	82.0713	50.4997	54.92	51.6153	80.0253	52.345	1373.45	1440.41	-0.068674	0.65274	0.7448	FALSE	GO:0006357//GO:0051252//GO:0044699//GO:0046483//GO:0006807//GO:0044765//GO:0009058//GO:0009889//GO:0032774//GO:0006355//GO:0010556//GO:1901362//GO:0051234//GO:0071702//GO:0043170//GO:0009059//GO:0090304//GO:0060255//GO:0034654//GO:0006366//GO:0018130//GO:0034645//GO:0044085//GO:0080090//GO:0031326//GO:0016043//GO:0009401//GO:0006725//GO:0097659//GO:0071840//GO:1901576//GO:0050789//GO:0010467//GO:…	regulation of transcription from RNA polymerase II promoter//regulation of RNA metabolic process//single-organism process//heterocycle metabolic process//nitrogen compound metabolic process//single-organism transport//biosynthetic process//regulation of biosynthetic process//RNA biosynthetic process//regulation of transcription, DNA-templated//regulation of macromolecule biosynthetic process//org…	GO:0031981//GO:0044422//GO:0005654//GO:0044424//GO:0043229//GO:0043234//GO:0043226//GO:0031410//GO:0031082//GO:0005737//GO:0016020//GO:0043227//GO:0005575//GO:0070013//GO:0044451//GO:0012505//GO:0044445//GO:0005623//GO:0005622//GO:0016023//GO:0043233//GO:0044428//GO:0032991//GO:0044446//GO:0031083//GO:0005634//GO:0031982//GO:0030133//GO:0005829//GO:0044464//GO:0031974//GO:0044444//GO:0031988//GO:…	nuclear lumen//organelle part//nucleoplasm//intracellular part//intracellular organelle//protein complex//organelle//cytoplasmic vesicle//BLOC complex//cytoplasm//membrane//membrane-bounded organelle//cellular_component//intracellular organelle lumen//nucleoplasm part//endomembrane system//cytosolic part//cell//intracellular//cytoplasmic membrane-bounded vesicle//organelle lumen//nuclear part//ma…	GO:0003674//GO:0003712//GO:0016895//GO:0001076//GO:0016796//GO:0000988//GO:0004536//GO:0016787//GO:0000989//GO:0004529//GO:0003824//GO:0004518//GO:0016788//GO:0001104//GO:0008855//GO:0004527	molecular_function//transcription cofactor activity//exodeoxyribonuclease activity, producing 5'-phosphomonoesters//transcription factor activity, RNA polymerase II transcription factor binding//exonuclease activity, active with either ribo- or deoxyribonucleic acids and producing 5'-phosphomonoesters//transcription factor activity, protein binding//deoxyribonuclease activity//hydrolase activity/…	--	--	--	--
SMU_1167c	NC_004350.2	-	1107323	1108024	702	98	161	132	389	434	381	30.6969	62.8377	51.0018	30.0728	35.1269	34.2242	48.1788	33.1413	231.505	227.836	0.023051	0.91476	0.9488	FALSE	GO:0046483//GO:0006807//GO:0044699//GO:0006974//GO:0006298//GO:0043170//GO:0051716//GO:0006259//GO:0090304//GO:0006725//GO:1901360//GO:0044710//GO:0006950//GO:0044237//GO:0009987//GO:0008152//GO:0033554//GO:0008150//GO:0044260//GO:0044238//GO:0044763//GO:0050896//GO:0006281//GO:0071704//GO:0006139//GO:0034641	heterocycle metabolic process//nitrogen compound metabolic process//single-organism process//cellular response to DNA damage stimulus//mismatch repair//macromolecule metabolic process//cellular response to stimulus//DNA metabolic process//nucleic acid metabolic process//cellular aromatic compound metabolic process//organic cyclic compound metabolic process//single-organism metabolic process//resp…	--	--	GO:0003677//GO:0003723//GO:0003924//GO:0016462//GO:0016791//GO:0032561//GO:1901363//GO:0043168//GO:0003674//GO:0003676//GO:0097367//GO:0001882//GO:0043167//GO:0097159//GO:0005525//GO:0035639//GO:0016740//GO:0036094//GO:0032549//GO:0098519//GO:0032555//GO:0032553//GO:1901265//GO:0019001//GO:0042578//GO:0005488//GO:0016787//GO:0016301//GO:0032550//GO:0001883//GO:0030983//GO:0003690//GO:0003824//GO:…	DNA binding//RNA binding//GTPase activity//pyrophosphatase activity//phosphatase activity//guanyl ribonucleotide binding//heterocyclic compound binding//anion binding//molecular_function//nucleic acid binding//carbohydrate derivative binding//nucleoside binding//ion binding//organic cyclic compound binding//GTP binding//purine ribonucleoside triphosphate binding//transferase activity//small molec…	--	--	--	--
SMU_1168	NC_004350.2	+	1108137	1108685	549	293	279	312	593	651	562	117.355	139.24	154.146	58.6197	67.3746	64.5519	136.913	63.5154	347.104	512.854	-0.56318	0.0079876	0.020015	DOWN	--	--	--	--	GO:0005488//GO:0003677//GO:0003676//GO:0003674//GO:1901363//GO:0097159	binding//DNA binding//nucleic acid binding//molecular_function//heterocyclic compound binding//organic cyclic compound binding	transcriptional regulator	http://www.genome.jp/dbget-bin/www_bget?smu:SMU_1168	--	--
SMU_1169c	NC_004350.2	-	1108809	1109372	564	308	337	338	941	900	771	120.082	163.713	162.55	90.5466	90.6674	86.2026	148.781	89.1389	501.098	570.835	-0.18798	0.35105	0.46697	FALSE	GO:0050789//GO:0006979//GO:0044699//GO:0055114//GO:0065008//GO:0045454//GO:0065007//GO:0050794//GO:0019725//GO:0044763//GO:0050896//GO:0008152//GO:0009987//GO:0008150//GO:0006950//GO:0042592//GO:0044710	regulation of biological process//response to oxidative stress//single-organism process//oxidation-reduction process//regulation of biological quality//cell redox homeostasis//biological regulation//regulation of cellular process//cellular homeostasis//single-organism cellular process//response to stimulus//metabolic process//cellular process//biological_process//response to stress//homeostatic p…	--	--	GO:0016209//GO:0003674//GO:0016491//GO:0016684//GO:0004602//GO:0003824//GO:0004601	antioxidant activity//molecular_function//oxidoreductase activity//oxidoreductase activity, acting on peroxide as acceptor//glutathione peroxidase activity//catalytic activity//peroxidase activity	--	--	--	--
SMU_1170	NC_004350.2	-	1109386	1110099	714	228	318	309	820	833	782	70.2169	122.028	117.384	62.3271	66.2879	69.0643	103.21	65.8931	468.131	497.827	-0.088732	0.69534	0.78215	FALSE	GO:0065003//GO:0034622//GO:0071840//GO:0016043//GO:0044085//GO:0043623//GO:0017004//GO:0044699//GO:0055114//GO:0043933//GO:0022607//GO:0070271//GO:0006461//GO:0008150//GO:0008152//GO:0009987//GO:0044710//GO:0071822	macromolecular complex assembly//cellular macromolecular complex assembly//cellular component organization or biogenesis//cellular component organization//cellular component biogenesis//cellular protein complex assembly//cytochrome complex assembly//single-organism process//oxidation-reduction process//macromolecular complex subunit organization//cellular component assembly//protein complex bioge…	GO:0005575//GO:0016020	cellular_component//membrane	--	--	--	--	--	--
SMU_1171c	NC_004350.2	-	1110296	1111066	771	225	302	275	678	669	637	64.1702	107.321	96.7447	47.724	49.3014	52.0991	89.4119	49.7082	381.367	466.568	-0.29091	0.18183	0.27442	FALSE	--	--	--	--	--	--	--	--	--	--
SMU_1172c	NC_004350.2	-	1111163	1111903	741	664	608	614	3201	3112	2828	197.04	224.811	224.75	234.439	238.621	240.661	215.534	237.907	1755.54	1092.77	0.68392	5.8183e-06	2.8902e-05	UP	GO:0006082//GO:0009987//GO:0044237//GO:0008152//GO:0042436//GO:0042180//GO:0008150//GO:0009074//GO:1901360//GO:0006586//GO:1901606//GO:0044710//GO:0044712//GO:0071704//GO:0019439//GO:0034641//GO:0044238//GO:0009308//GO:0044763//GO:0044282//GO:0019441//GO:0042430//GO:0006576//GO:0044281//GO:0009063//GO:0009072//GO:0006575//GO:0006569//GO:0006520//GO:0009310//GO:0046483//GO:0006568//GO:0006807//GO:…	organic acid metabolic process//cellular process//cellular metabolic process//metabolic process//indole-containing compound catabolic process//cellular ketone metabolic process//biological_process//aromatic amino acid family catabolic process//organic cyclic compound metabolic process//indolalkylamine metabolic process//alpha-amino acid catabolic process//single-organism metabolic process//single…	--	--	GO:0003824//GO:0016787//GO:0016810//GO:0004061//GO:0016811//GO:0003674	catalytic activity//hydrolase activity//hydrolase activity, acting on carbon-nitrogen (but not peptide) bonds//arylformamidase activity//hydrolase activity, acting on carbon-nitrogen (but not peptide) bonds, in linear amides//molecular_function	hypothetical protein; K07130 arylformamidase [EC:3.5.1.9]	http://www.genome.jp/dbget-bin/www_bget?smu:SMU_1172c	--	--
SMU_1173	NC_004350.2	-	1111917	1113230	1314	879	852	819	3937	3864	3669	147.095	177.654	169.059	162.604	167.082	176.075	164.603	168.587	2204.54	1478.07	0.57676	5.9208e-05	0.0002455	UP	GO:0008150//GO:0008152//GO:0006546//GO:0009987//GO:0044237//GO:0006082//GO:0044710//GO:1901606//GO:0009071//GO:0071704//GO:0044712//GO:0044281//GO:0009063//GO:0044238//GO:0044282//GO:0044763//GO:0006520//GO:0009056//GO:0009058//GO:0006807//GO:0009069//GO:0044699//GO:0055114//GO:0006544//GO:1901605//GO:1901565//GO:0046395//GO:1901575//GO:1901564//GO:0019752//GO:0044248//GO:0043436//GO:0016054	biological_process//metabolic process//glycine catabolic process//cellular process//cellular metabolic process//organic acid metabolic process//single-organism metabolic process//alpha-amino acid catabolic process//serine family amino acid catabolic process//organic substance metabolic process//single-organism catabolic process//small molecule metabolic process//cellular amino acid catabolic proc…	--	--	GO:0016829//GO:0003824//GO:0005488//GO:0016638//GO:0048037//GO:0043168//GO:0030170//GO:1901363//GO:0003676//GO:0016491//GO:0003674//GO:0003677//GO:0016831//GO:0016642//GO:0016830//GO:0004375//GO:0016740//GO:0043167//GO:0097159	lyase activity//catalytic activity//binding//oxidoreductase activity, acting on the CH-NH2 group of donors//cofactor binding//anion binding//pyridoxal phosphate binding//heterocyclic compound binding//nucleic acid binding//oxidoreductase activity//molecular_function//DNA binding//carboxy-lyase activity//oxidoreductase activity, acting on the CH-NH2 group of donors, disulfide as acceptor//carbon-c…	cysD; O-acetylhomoserine sulfhydrylase; K01740 O-acetylhomoserine (thiol)-lyase [EC:2.5.1.49]	http://www.genome.jp/dbget-bin/www_bget?smu:SMU_1173	--	--
SMU_1174	NC_004350.2	-	1113511	1115712	2202	979	1091	1042	4039	4088	3710	97.7621	135.75	128.351	99.5447	105.483	106.243	120.621	103.757	2274.41	1806.96	0.33193	0.017638	0.03968	UP	--	--	GO:0031224//GO:0005575//GO:0016020//GO:0044425//GO:0016021	intrinsic component of membrane//cellular_component//membrane//membrane part//integral component of membrane	GO:0001882//GO:0097367//GO:0003674//GO:0043168//GO:1901363//GO:0036094//GO:0035639//GO:0097159//GO:0043167//GO:1901265//GO:0032553//GO:0032555//GO:0032549//GO:0001883//GO:0032550//GO:0016787//GO:0005488//GO:0003824//GO:0017076//GO:0030554//GO:0000166//GO:0032559//GO:0005524	nucleoside binding//carbohydrate derivative binding//molecular_function//anion binding//heterocyclic compound binding//small molecule binding//purine ribonucleoside triphosphate binding//organic cyclic compound binding//ion binding//nucleoside phosphate binding//ribonucleotide binding//purine ribonucleotide binding//ribonucleoside binding//purine nucleoside binding//purine ribonucleoside binding/…	pcrA; ATP-dependent DNA helicase; K03657 DNA helicase II / ATP-dependent DNA helicase PcrA [EC:3.6.4.12]	http://www.genome.jp/dbget-bin/www_bget?smu:SMU_1174	--	--
SMU_1175	NC_004350.2	+	1116158	1117522	1365	200	313	301	547	566	544	32.2183	62.8266	59.8112	21.7478	23.5598	25.1311	51.6187	23.4796	318.746	474.521	-0.57406	0.053105	0.10101	FALSE	GO:0046942//GO:0006811//GO:0008150//GO:0051179//GO:0006814//GO:0006812//GO:0006865//GO:1902578//GO:0071705//GO:0030001//GO:0006810//GO:0032328//GO:0044765//GO:0044699//GO:0015711//GO:0071702//GO:0051234//GO:0015672//GO:0006820//GO:0015804//GO:0015849	carboxylic acid transport//ion transport//biological_process//localization//sodium ion transport//cation transport//amino acid transport//single-organism localization//nitrogen compound transport//metal ion transport//transport//alanine transport//single-organism transport//single-organism process//organic anion transport//organic substance transport//establishment of localization//monovalent ino…	GO:0005575//GO:0016020	cellular_component//membrane	GO:0015655//GO:0008324//GO:0015294//GO:0022890//GO:0005215//GO:0015296//GO:0015291//GO:0022857//GO:0015293//GO:0022892//GO:0005343//GO:0046943//GO:0015077//GO:0022858//GO:0008514//GO:0005294//GO:0005416//GO:0005342//GO:0015075//GO:0022891//GO:0003674//GO:0022804//GO:0005283//GO:0015081//GO:0015370//GO:0015175//GO:0015171//GO:0046873//GO:0008509	alanine:sodium symporter activity//cation transmembrane transporter activity//solute:cation symporter activity//inorganic cation transmembrane transporter activity//transporter activity//anion:cation symporter activity//secondary active transmembrane transporter activity//transmembrane transporter activity//symporter activity//substrate-specific transporter activity//organic acid:sodium symporter…	--	--	--	--
SMU_1176	NC_004350.2	+	1117621	1118811	1191	256	220	263	694	586	638	47.2643	50.6107	59.8953	31.6235	27.9559	33.7796	52.5901	31.1196	368.69	428.383	-0.21649	0.3176	0.43043	FALSE	GO:0051234//GO:0044765//GO:0044699//GO:0008150//GO:0051179//GO:0008152//GO:0009987//GO:0006812//GO:0055085//GO:0006811//GO:0005975//GO:0071704//GO:0006810//GO:1902578//GO:0044238//GO:0044763	establishment of localization//single-organism transport//single-organism process//biological_process//localization//metabolic process//cellular process//cation transport//transmembrane transport//ion transport//carbohydrate metabolic process//organic substance metabolic process//transport//single-organism localization//primary metabolic process//single-organism cellular process	GO:0005575//GO:0016020//GO:0031224//GO:0044425//GO:0016021	cellular_component//membrane//intrinsic component of membrane//membrane part//integral component of membrane	GO:0022891//GO:0003674//GO:0015075//GO:0016740//GO:0003824//GO:0008324//GO:0005215//GO:0022892//GO:0022857//GO:0016772//GO:0016773	substrate-specific transmembrane transporter activity//molecular_function//ion transmembrane transporter activity//transferase activity//catalytic activity//cation transmembrane transporter activity//transporter activity//substrate-specific transporter activity//transmembrane transporter activity//transferase activity, transferring phosphorus-containing groups//phosphotransferase activity, alcoho…	--	--	--	--
SMU_1177c	NC_004350.2	-	1118934	1119767	834	717	605	632	2640	2537	2323	189.042	198.756	205.542	171.791	172.839	175.642	197.78	173.424	1440.33	1131.23	0.34851	0.02489	0.052876	FALSE	GO:0051234//GO:0051179//GO:0008150//GO:0006810	establishment of localization//localization//biological_process//transport	GO:0016020//GO:0005575	membrane//cellular_component	GO:0038023//GO:0022891//GO:0003674//GO:0004871//GO:0015075//GO:0005234//GO:0005230//GO:0022836//GO:0004970//GO:0015276//GO:0004888//GO:0004872//GO:0015267//GO:0005215//GO:0008066//GO:0005231//GO:0005216//GO:0022803//GO:0060089//GO:0022892//GO:0022838//GO:0022857//GO:0022834	signaling receptor activity//substrate-specific transmembrane transporter activity//molecular_function//signal transducer activity//ion transmembrane transporter activity//extracellular-glutamate-gated ion channel activity//extracellular ligand-gated ion channel activity//gated channel activity//ionotropic glutamate receptor activity//ligand-gated ion channel activity//transmembrane signaling rec…	--	--	--	--
SMU_1178c	NC_004350.2	-	1119789	1120418	630	191	198	197	765	771	650	66.665	86.1105	84.8154	65.8996	69.5347	65.0606	79.197	66.8316	419.551	340.045	0.30312	0.16771	0.25787	FALSE	GO:0006396//GO:0006399//GO:1901360//GO:0008033//GO:0006400//GO:0044260//GO:0008150//GO:0008152//GO:0044237//GO:0009987//GO:0006576//GO:0016070//GO:0044238//GO:0009308//GO:0034641//GO:0006139//GO:0071704//GO:0034660//GO:0006807//GO:0046483//GO:0043170//GO:0043412//GO:0070525//GO:0006725//GO:0002949//GO:0044106//GO:0090304//GO:0009451//GO:0034470//GO:1901564//GO:0010467	RNA processing//tRNA metabolic process//organic cyclic compound metabolic process//tRNA processing//tRNA modification//cellular macromolecule metabolic process//biological_process//metabolic process//cellular metabolic process//cellular process//cellular biogenic amine metabolic process//RNA metabolic process//primary metabolic process//amine metabolic process//cellular nitrogen compound metaboli…	--	--	GO:0001883//GO:0032550//GO:0016787//GO:0005488//GO:0003824//GO:0017111//GO:0030554//GO:0017076//GO:0016818//GO:0016887//GO:0016817//GO:0000166//GO:0032559//GO:0005524//GO:0032561//GO:0016462//GO:0003924//GO:0001882//GO:0043531//GO:0097367//GO:0003674//GO:0043168//GO:1901363//GO:0036094//GO:0035639//GO:0005525//GO:0097159//GO:0043167//GO:0019001//GO:1901265//GO:0032553//GO:0032555//GO:0032549	purine nucleoside binding//purine ribonucleoside binding//hydrolase activity//binding//catalytic activity//nucleoside-triphosphatase activity//adenyl nucleotide binding//purine nucleotide binding//hydrolase activity, acting on acid anhydrides, in phosphorus-containing anhydrides//ATPase activity//hydrolase activity, acting on acid anhydrides//nucleotide binding//adenyl ribonucleotide binding//ATP…	--	--	--	--
SMU_1179c	NC_004350.2	-	1120427	1121068	642	188	178	200	726	675	646	64.3914	75.9655	84.4975	61.371	59.7388	63.4516	74.9515	61.5205	393.208	328.353	0.26004	0.24775	0.35149	FALSE	GO:0006810//GO:0051179//GO:0008150//GO:0051234	transport//localization//biological_process//establishment of localization	GO:0005575//GO:0016020	cellular_component//membrane	--	--	--	--	--	--
SMU_117c	NC_004350.2	-	116735	118090	1356	112	316	265	379	421	382	18.162	63.8497	53.0072	15.1684	17.6405	17.7643	45.0063	16.8577	227.375	405.878	-0.83597	0.16341	0.25304	FALSE	--	--	--	--	--	--	--	--	--	--
SMU_1180	NC_004350.2	-	1121259	1121591	333	256	222	202	721	708	662	169.044	182.659	164.534	117.504	120.803	125.36	172.079	121.222	401.8	393.414	0.03043	0.91362	0.9488	FALSE	GO:0006351//GO:0010467//GO:1901576//GO:0097659//GO:0044271//GO:0032196//GO:0034645//GO:0018130//GO:0006310//GO:0090304//GO:0006259//GO:0034654//GO:0006725//GO:1901362//GO:0009059//GO:0043170//GO:0006807//GO:0046483//GO:0044699//GO:0032774//GO:0009058//GO:0071704//GO:0034641//GO:0006139//GO:0044238//GO:0016070//GO:0044763//GO:0008152//GO:0044237//GO:0009987//GO:0044260//GO:0008150//GO:0044249//GO:…	transcription, DNA-templated//gene expression//organic substance biosynthetic process//nucleic acid-templated transcription//cellular nitrogen compound biosynthetic process//transposition//cellular macromolecule biosynthetic process//heterocycle biosynthetic process//DNA recombination//nucleic acid metabolic process//DNA metabolic process//nucleobase-containing compound biosynthetic process//cell…	GO:0005623//GO:0005622//GO:0043227//GO:0005575//GO:0044424//GO:0043226//GO:0043229//GO:0043231//GO:0044464//GO:0005634	cell//intracellular//membrane-bounded organelle//cellular_component//intracellular part//organelle//intracellular organelle//intracellular membrane-bounded organelle//cell part//nucleus	GO:0046914//GO:0043167//GO:0097159//GO:0043169//GO:0016740//GO:1901363//GO:0003676//GO:0003674//GO:0016757//GO:0046872//GO:0003950//GO:0008270//GO:0003824//GO:0005488//GO:0016763	transition metal ion binding//ion binding//organic cyclic compound binding//cation binding//transferase activity//heterocyclic compound binding//nucleic acid binding//molecular_function//transferase activity, transferring glycosyl groups//metal ion binding//NAD+ ADP-ribosyltransferase activity//zinc ion binding//catalytic activity//binding//transferase activity, transferring pentosyl groups	--	--	--	--
SMU_1182	NC_004350.2	-	1121766	1122914	1149	984	740	747	3680	3553	3166	188.313	176.459	176.339	173.816	175.696	173.755	180.37	174.422	1996.38	1427.91	0.48348	0.0010249	0.003184	UP	GO:0044710//GO:0008152//GO:0008150//GO:0044699//GO:0055114	single-organism metabolic process//metabolic process//biological_process//single-organism process//oxidation-reduction process	--	--	GO:0048037//GO:0000166//GO:0005488//GO:0003824//GO:0097159//GO:0036094//GO:1901265//GO:0050662//GO:0051287//GO:0016614//GO:1901363//GO:0003674//GO:0016491//GO:0016616	cofactor binding//nucleotide binding//binding//catalytic activity//organic cyclic compound binding//small molecule binding//nucleoside phosphate binding//coenzyme binding//NAD binding//oxidoreductase activity, acting on CH-OH group of donors//heterocyclic compound binding//molecular_function//oxidoreductase activity//oxidoreductase activity, acting on the CH-OH group of donors, NAD or NADP as acc…	mtlD; mannitol-1-phosphate 5-dehydrogenase; K00009 mannitol-1-phosphate 5-dehydrogenase [EC:1.1.1.17]	http://www.genome.jp/dbget-bin/www_bget?smu:SMU_1182	--	--
SMU_1183	NC_004350.2	-	1122930	1123367	438	137	105	89	512	447	388	68.7783	65.6821	55.1144	63.4392	57.9857	55.8603	63.1916	59.095	258.161	191.076	0.43412	0.11629	0.19337	FALSE	--	--	--	--	--	--	--	--	--	--
SMU_1184c	NC_004350.2	-	1123369	1125321	1953	1235	1059	1050	4774	4481	3606	139.05	148.568	145.826	132.661	130.365	116.431	144.481	126.485	2464.52	1935.6	0.34853	0.012828	0.03009	UP	GO:0010467//GO:0050789//GO:0006351//GO:0097659//GO:1901576//GO:0031323//GO:0044271//GO:0034645//GO:0051716//GO:0034654//GO:0060255//GO:0090304//GO:0018130//GO:0006725//GO:0031326//GO:0080090//GO:1901362//GO:0051704//GO:0010556//GO:0006355//GO:0043170//GO:0009059//GO:0046483//GO:0042710//GO:0006807//GO:0051252//GO:0009889//GO:0071229//GO:0032774//GO:0044764//GO:0009058//GO:0051171//GO:0065007//GO:…	gene expression//regulation of biological process//transcription, DNA-templated//nucleic acid-templated transcription//organic substance biosynthetic process//regulation of cellular metabolic process//cellular nitrogen compound biosynthetic process//cellular macromolecule biosynthetic process//cellular response to stimulus//nucleobase-containing compound biosynthetic process//regulation of macrom…	GO:0005623//GO:0005622//GO:0005575//GO:0044464	cell//intracellular//cellular_component//cell part	GO:0097159//GO:1901363//GO:0003674//GO:0003676//GO:0003677//GO:0003700//GO:0005488//GO:0001071	organic cyclic compound binding//heterocyclic compound binding//molecular_function//nucleic acid binding//DNA binding//transcription factor activity, sequence-specific DNA binding//binding//nucleic acid binding transcription factor activity	transcriptional regulator, antiterminator; K03483 mannitol operon transcriptional antiterminator	http://www.genome.jp/dbget-bin/www_bget?smu:SMU_1184c	--	--
SMU_1185	NC_004350.2	-	1125351	1127060	1710	1201	980	946	4509	4081	3433	154.437	157.022	150.053	143.102	135.599	126.597	153.837	135.099	2304.32	1808.41	0.34962	0.014048	0.03268	UP	GO:0009401//GO:0071702//GO:0051234//GO:0044699//GO:0044765//GO:0006810//GO:1902578//GO:0008643//GO:0051179//GO:0008150	phosphoenolpyruvate-dependent sugar phosphotransferase system//organic substance transport//establishment of localization//single-organism process//single-organism transport//transport//single-organism localization//carbohydrate transport//localization//biological_process	GO:0016020//GO:0005575	membrane//cellular_component	GO:0016740//GO:0022804//GO:0003674//GO:0022891//GO:0008982//GO:1901476//GO:0022892//GO:0015144//GO:0016773//GO:0016772//GO:0022857//GO:0005215//GO:0003824	transferase activity//active transmembrane transporter activity//molecular_function//substrate-specific transmembrane transporter activity//protein-N(PI)-phosphohistidine-sugar phosphotransferase activity//carbohydrate transporter activity//substrate-specific transporter activity//carbohydrate transmembrane transporter activity//phosphotransferase activity, alcohol group as acceptor//transferase …	mtlA1; PTS system mannitol-specific transporter subunit IIBC; K02799 PTS system, mannitol-specific IIB component [EC:2.7.1.69] K02800 PTS system, mannitol-specific IIC component	http://www.genome.jp/dbget-bin/www_bget?smu:SMU_1185	--	--
SMU_1187	NC_004350.2	-	1127608	1129422	1815	3420	2258	2397	6704	7069	6089	414.338	340.862	358.212	200.456	221.294	211.551	371.137	211.1	3815.37	4659.59	-0.28838	0.15544	0.24412	FALSE	GO:0071704//GO:0005975//GO:0044238//GO:0008150//GO:0008152	organic substance metabolic process//carbohydrate metabolic process//primary metabolic process//biological_process//metabolic process	--	--	GO:0030246//GO:0005488//GO:0003674	carbohydrate binding//binding//molecular_function	--	--	--	--
SMU_1188	NC_004350.2	-	1129595	1130149	555	2446	2208	2170	4810	4365	4345	969.1	1090.03	1060.51	470.342	446.868	493.676	1039.88	470.295	2597.78	3952.37	-0.60544	5.648e-06	2.8256e-05	DOWN	--	--	--	--	--	--	lepB; signal peptidase; K03100 signal peptidase I [EC:3.4.21.89]	http://www.genome.jp/dbget-bin/www_bget?smu:SMU_1188	--	--
SMU_1189c	NC_004350.2	-	1130228	1130470	243	380	196	227	875	873	894	343.86	220.994	253.378	195.417	204.125	231.994	272.744	210.512	508.486	462.051	0.13816	0.6962	0.78261	FALSE	GO:0098542//GO:0051704//GO:0006952//GO:0050896//GO:0043207//GO:0015979//GO:0009607//GO:0009605//GO:0006950//GO:0044237//GO:0009987//GO:0008152//GO:0009617//GO:0051707//GO:0042742//GO:0008150	defense response to other organism//multi-organism process//defense response//response to stimulus//response to external biotic stimulus//photosynthesis//response to biotic stimulus//response to external stimulus//response to stress//cellular metabolic process//cellular process//metabolic process//response to bacterium//response to other organism//defense response to bacterium//biological_process	GO:0044425//GO:0005623//GO:0009521//GO:0005622//GO:0031224//GO:0044424//GO:0043234//GO:0016020//GO:0005575//GO:0005576//GO:0044464//GO:0044436//GO:0009523//GO:0019867//GO:0016021//GO:0032991//GO:0009579//GO:0034357//GO:0098796	membrane part//cell//photosystem//intracellular//intrinsic component of membrane//intracellular part//protein complex//membrane//cellular_component//extracellular region//cell part//thylakoid part//photosystem II//outer membrane//integral component of membrane//macromolecular complex//thylakoid//photosynthetic membrane//membrane protein complex	--	--	--	--	--	--
SMU_118c	NC_004350.2	-	118705	119547	843	383	438	440	1109	1064	1019	99.9025	142.357	141.571	71.3946	71.7136	76.224	127.943	73.1108	613.405	732.678	-0.25634	0.16896	0.25879	FALSE	GO:0042440//GO:0046483//GO:1901360//GO:0006807//GO:0046700//GO:0051186//GO:0044699//GO:0044710//GO:0051187//GO:0009056//GO:0044237//GO:0015994//GO:0009987//GO:0008152//GO:0015996//GO:0008150//GO:0043170//GO:0033015//GO:0044238//GO:0019538//GO:0006778//GO:0006508//GO:0044763//GO:0044270//GO:0006787//GO:0006725//GO:0033013//GO:0046149//GO:0044248//GO:1901361//GO:1901564//GO:0044712//GO:0071704//GO:…	pigment metabolic process//heterocycle metabolic process//organic cyclic compound metabolic process//nitrogen compound metabolic process//heterocycle catabolic process//cofactor metabolic process//single-organism process//single-organism metabolic process//cofactor catabolic process//catabolic process//cellular metabolic process//chlorophyll metabolic process//cellular process//metabolic process/…	GO:0005575//GO:0005576	cellular_component//extracellular region	GO:0052689//GO:0016787//GO:0008236//GO:0047746//GO:0003674//GO:0003824//GO:0016788//GO:0070011//GO:0008233//GO:0017171	carboxylic ester hydrolase activity//hydrolase activity//serine-type peptidase activity//chlorophyllase activity//molecular_function//catalytic activity//hydrolase activity, acting on ester bonds//peptidase activity, acting on L-amino acid peptides//peptidase activity//serine hydrolase activity	--	--	--	--
SMU_119	NC_004350.2	-	119558	120676	1119	328	499	481	992	1001	981	64.4538	122.181	116.591	48.1109	50.8267	55.2821	101.075	51.4065	572.079	762.278	-0.4141	0.12505	0.20512	FALSE	GO:0044699//GO:0055114//GO:0008150//GO:0008152//GO:0044710	single-organism process//oxidation-reduction process//biological_process//metabolic process//single-organism metabolic process	--	--	GO:0016616//GO:1901363//GO:0003674//GO:0016491//GO:0016614//GO:1901265//GO:0050662//GO:0051287//GO:0036094//GO:0097159//GO:0003824//GO:0005488//GO:0000166//GO:0048037	oxidoreductase activity, acting on the CH-OH group of donors, NAD or NADP as acceptor//heterocyclic compound binding//molecular_function//oxidoreductase activity//oxidoreductase activity, acting on CH-OH group of donors//nucleoside phosphate binding//coenzyme binding//NAD binding//small molecule binding//organic cyclic compound binding//catalytic activity//binding//nucleotide binding//cofactor bi…	--	--	--	--
SMU_1190	NC_004350.2	-	1130761	1132263	1503	9331	6766	7271	40402	40017	37045	1365.13	1233.4	1312.15	1458.83	1512.77	1554.23	1303.56	1508.61	22570.6	13503.4	0.74113	5.5337e-10	4.7275e-09	UP	GO:0043170//GO:0006732//GO:0009179//GO:0009141//GO:0046939//GO:0046483//GO:0006807//GO:0006163//GO:0051186//GO:0044699//GO:0009185//GO:0009150//GO:0000394//GO:0046496//GO:0009056//GO:0008380//GO:0006733//GO:0019362//GO:0009205//GO:0010467//GO:1901564//GO:0006388//GO:0009259//GO:0034470//GO:0006753//GO:1901575//GO:0046031//GO:0009123//GO:1901135//GO:0009199//GO:0043436//GO:0090304//GO:0006165//GO:…	macromolecule metabolic process//coenzyme metabolic process//purine ribonucleoside diphosphate metabolic process//nucleoside triphosphate metabolic process//nucleotide phosphorylation//heterocycle metabolic process//nitrogen compound metabolic process//purine nucleotide metabolic process//cofactor metabolic process//single-organism process//ribonucleoside diphosphate metabolic process//purine rib…	--	--	GO:1901363//GO:0043168//GO:0003674//GO:0097367//GO:0016874//GO:0001882//GO:0003972//GO:0046872//GO:0032549//GO:0032555//GO:0032553//GO:1901265//GO:0043167//GO:0097159//GO:0043169//GO:0035639//GO:0016740//GO:0036094//GO:0004743//GO:0016798//GO:0031420//GO:0003824//GO:0005488//GO:0030955//GO:0000287//GO:0016787//GO:0032550//GO:0001883//GO:0016886//GO:0004553//GO:0005524//GO:0032559//GO:0000166//GO:…	heterocyclic compound binding//anion binding//molecular_function//carbohydrate derivative binding//ligase activity//nucleoside binding//RNA ligase (ATP) activity//metal ion binding//ribonucleoside binding//purine ribonucleotide binding//ribonucleotide binding//nucleoside phosphate binding//ion binding//organic cyclic compound binding//cation binding//purine ribonucleoside triphosphate binding//tr…	pykF; pyruvate kinase; K00873 pyruvate kinase [EC:2.7.1.40]	http://www.genome.jp/dbget-bin/www_bget?smu:SMU_1190	--	--
SMU_1191	NC_004350.2	-	1132337	1133350	1014	4311	3598	3634	21841	21824	19878	934.857	972.198	972.066	1168.95	1222.88	1236.18	959.707	1209.34	12208.1	6679.89	0.86995	8.7512e-13	1.0512e-11	UP	GO:0019752//GO:0044724//GO:0006090//GO:0006725//GO:0006757//GO:0046034//GO:0009167//GO:0072525//GO:0009116//GO:1901135//GO:0009199//GO:0043436//GO:0034654//GO:0016052//GO:0018130//GO:0006165//GO:0006753//GO:0044271//GO:0009123//GO:0046031//GO:1901575//GO:0019362//GO:0009205//GO:1901564//GO:1901576//GO:0009259//GO:0046496//GO:0009058//GO:0006733//GO:0006739//GO:0009056//GO:0046483//GO:0046939//GO:…	carboxylic acid metabolic process//single-organism carbohydrate catabolic process//pyruvate metabolic process//cellular aromatic compound metabolic process//ATP generation from ADP//ATP metabolic process//purine ribonucleoside monophosphate metabolic process//pyridine-containing compound biosynthetic process//nucleoside metabolic process//carbohydrate derivative metabolic process//ribonucleoside …	--	--	GO:0016740//GO:0008443//GO:0003674//GO:0003951//GO:0016772//GO:0019200//GO:0016773//GO:0016301//GO:0003824//GO:0003872	transferase activity//phosphofructokinase activity//molecular_function//NAD+ kinase activity//transferase activity, transferring phosphorus-containing groups//carbohydrate kinase activity//phosphotransferase activity, alcohol group as acceptor//kinase activity//catalytic activity//6-phosphofructokinase activity	pfk; 6-phosphofructokinase; K00850 6-phosphofructokinase 1 [EC:2.7.1.11]	http://www.genome.jp/dbget-bin/www_bget?smu:SMU_1191	--	--
SMU_1192	NC_004350.2	-	1133433	1136537	3105	5690	4456	4534	22915	22566	20278	402.954	393.202	396.067	400.516	412.934	411.821	397.408	408.424	12629	8488.36	0.57319	2.5383e-06	1.3634e-05	UP	GO:0043412//GO:0043170//GO:0009059//GO:0046483//GO:0006807//GO:0009058//GO:1901576//GO:0009451//GO:0034645//GO:0090304//GO:0006259//GO:0006725//GO:0009987//GO:0044237//GO:0008152//GO:0008150//GO:0044260//GO:0044249//GO:1901360//GO:0071704//GO:0006139//GO:0034641//GO:0044238//GO:0016070//GO:0006260	macromolecule modification//macromolecule metabolic process//macromolecule biosynthetic process//heterocycle metabolic process//nitrogen compound metabolic process//biosynthetic process//organic substance biosynthetic process//RNA modification//cellular macromolecule biosynthetic process//nucleic acid metabolic process//DNA metabolic process//cellular aromatic compound metabolic process//cellular…	--	--	GO:1901363//GO:0003674//GO:0003676//GO:0051536//GO:0008408//GO:0051540//GO:0097159//GO:0003824//GO:0005488//GO:0016787//GO:0004527//GO:0016788//GO:0051539//GO:0004518	heterocyclic compound binding//molecular_function//nucleic acid binding//iron-sulfur cluster binding//3'-5' exonuclease activity//metal cluster binding//organic cyclic compound binding//catalytic activity//binding//hydrolase activity//exonuclease activity//hydrolase activity, acting on ester bonds//4 iron, 4 sulfur cluster binding//nuclease activity	dnaE; DNA polymerase III DnaE; K02337 DNA polymerase III subunit alpha [EC:2.7.7.7]	http://www.genome.jp/dbget-bin/www_bget?smu:SMU_1192	--	--
SMU_1193	NC_004350.2	+	1136715	1137086	372	237	224	233	709	602	632	140.091	164.982	169.888	103.434	91.9478	107.132	158.32	100.838	373.312	402.368	-0.10813	0.62376	0.72036	FALSE	GO:2001141//GO:0019222//GO:0044763//GO:0006260//GO:0016070//GO:0019219//GO:0044238//GO:1903506//GO:0006139//GO:0050794//GO:0034641//GO:0071704//GO:0065007//GO:0051171//GO:0010468//GO:0019438//GO:1901360//GO:2000112//GO:0044249//GO:0008150//GO:0044260//GO:0044237//GO:0009987//GO:0008152//GO:0031326//GO:0080090//GO:0006725//GO:0034654//GO:0060255//GO:0006259//GO:0090304//GO:0018130//GO:0034645//GO:…	regulation of RNA biosynthetic process//regulation of metabolic process//single-organism cellular process//DNA replication//RNA metabolic process//regulation of nucleobase-containing compound metabolic process//primary metabolic process//regulation of nucleic acid-templated transcription//nucleobase-containing compound metabolic process//regulation of cellular process//cellular nitrogen compound …	--	--	GO:0001071//GO:0005488//GO:0097159//GO:0003700//GO:0043565//GO:0003677//GO:0003674//GO:0003676//GO:1901363	nucleic acid binding transcription factor activity//binding//organic cyclic compound binding//transcription factor activity, sequence-specific DNA binding//sequence-specific DNA binding//DNA binding//molecular_function//nucleic acid binding//heterocyclic compound binding	--	--	--	--
SMU_1194	NC_004350.2	+	1137083	1137790	708	512	393	459	1523	1500	1433	159.016	152.087	175.844	116.742	120.378	127.632	162.316	121.584	856.561	789.342	0.11791	0.51232	0.62563	FALSE	GO:0009432//GO:0070525//GO:0043412//GO:0043170//GO:0044699//GO:0046483//GO:0006807//GO:0009991//GO:0006974//GO:0034470//GO:0010467//GO:0009451//GO:0006259//GO:0090304//GO:0051716//GO:0002949//GO:0006725//GO:0033554//GO:0009987//GO:0044237//GO:0008152//GO:0006400//GO:0008033//GO:0008150//GO:0044260//GO:0006399//GO:1901360//GO:0071496//GO:0007154//GO:0006396//GO:0044710//GO:0006950//GO:0009605//GO:…	SOS response//tRNA threonylcarbamoyladenosine metabolic process//macromolecule modification//macromolecule metabolic process//single-organism process//heterocycle metabolic process//nitrogen compound metabolic process//response to extracellular stimulus//cellular response to DNA damage stimulus//ncRNA processing//gene expression//RNA modification//DNA metabolic process//nucleic acid metabolic pro…	--	--	GO:0003674//GO:0003676//GO:1901363//GO:0043168//GO:0043531//GO:0001882//GO:0097367//GO:0003924//GO:0003677//GO:0003723//GO:0032561//GO:0016462//GO:0032553//GO:0032549//GO:0032555//GO:0019001//GO:1901265//GO:0097159//GO:0043167//GO:0035639//GO:0036094//GO:0005525//GO:0003697//GO:0017111//GO:0003824//GO:0016787//GO:0005488//GO:0001883//GO:0032550//GO:0005524//GO:0000166//GO:0032559//GO:0016817//GO:…	molecular_function//nucleic acid binding//heterocyclic compound binding//anion binding//ADP binding//nucleoside binding//carbohydrate derivative binding//GTPase activity//DNA binding//RNA binding//guanyl ribonucleotide binding//pyrophosphatase activity//ribonucleotide binding//ribonucleoside binding//purine ribonucleotide binding//guanyl nucleotide binding//nucleoside phosphate binding//organic c…	--	--	--	--
SMU_1195	NC_004350.2	+	1137800	1138618	819	710	688	703	2652	2673	2460	190.625	230.163	232.82	175.732	185.44	189.407	217.869	183.526	1496.08	1218.35	0.29625	0.051809	0.098891	FALSE	--	--	--	--	--	--	--	--	--	--
SMU_1196c	NC_004350.2	-	1138671	1139291	621	1062	839	941	2579	2414	2222	376.043	370.171	411.005	225.383	220.868	225.63	385.74	223.961	1385.24	1644.76	-0.24775	0.093892	0.16324	FALSE	--	--	--	--	--	--	--	--	--	--
SMU_1197	NC_004350.2	+	1139764	1140378	615	520	397	424	959	933	890	185.923	176.867	186.999	84.6262	86.1974	91.2557	183.263	87.3598	534.678	775.421	-0.53631	0.0033384	0.0091518	DOWN	--	--	--	--	--	--	hypothetical protein	http://www.genome.jp/dbget-bin/www_bget?smu:SMU_1197	--	--
SMU_12	NC_004350.2	+	9632	10846	1215	4675	4150	4294	14086	13416	12782	846.078	935.844	958.594	629.177	627.385	663.388	913.505	639.984	7740.02	7599.58	0.026418	0.8413	0.89552	FALSE	GO:0044237//GO:0009987//GO:0008152//GO:0044249//GO:0008150//GO:0044260//GO:0010468//GO:0019438//GO:1901360//GO:2000112//GO:0065007//GO:0051171//GO:0006139//GO:0050794//GO:0034641//GO:0071704//GO:0016070//GO:0019219//GO:1903506//GO:0044238//GO:0019538//GO:0006508//GO:2001141//GO:0019222//GO:0010556//GO:0006355//GO:1901362//GO:0043170//GO:0009059//GO:0051252//GO:0046483//GO:0006807//GO:0009058//GO:…	cellular metabolic process//cellular process//metabolic process//cellular biosynthetic process//biological_process//cellular macromolecule metabolic process//regulation of gene expression//aromatic compound biosynthetic process//organic cyclic compound metabolic process//regulation of cellular macromolecule biosynthetic process//biological regulation//regulation of nitrogen compound metabolic pro…	GO:0005634//GO:0043231//GO:0044464//GO:0005575//GO:0043227//GO:0044424//GO:0043229//GO:0043226//GO:0005623//GO:0005622	nucleus//intracellular membrane-bounded organelle//cell part//cellular_component//membrane-bounded organelle//intracellular part//intracellular organelle//organelle//cell//intracellular	GO:0003824//GO:0016787//GO:0004185//GO:0005488//GO:0008236//GO:0070011//GO:0003674//GO:0003676//GO:1901363//GO:0004180//GO:0003677//GO:0070008//GO:0008233//GO:0009002//GO:0017171//GO:0097159//GO:0008238	catalytic activity//hydrolase activity//serine-type carboxypeptidase activity//binding//serine-type peptidase activity//peptidase activity, acting on L-amino acid peptides//molecular_function//nucleic acid binding//heterocyclic compound binding//carboxypeptidase activity//DNA binding//serine-type exopeptidase activity//peptidase activity//serine-type D-Ala-D-Ala carboxypeptidase activity//serine …	--	--	--	--
SMU_120	NC_004350.2	+	121103	121291	189	140	85	80	310	352	265	162.881	123.222	114.809	89.0146	105.82	88.4157	133.638	94.4168	177.888	175.62	0.018507	1	1	FALSE	--	--	--	--	GO:0005198//GO:0003735//GO:0003674	structural molecule activity//structural constituent of ribosome//molecular_function	--	--	--	--
SMU_1200	NC_004350.2	-	1140884	1142083	1200	9741	5005	5259	22059	20696	18622	1784.95	1142.76	1188.7	997.622	979.925	978.567	1372.14	985.371	11780.4	11501.1	0.034621	0.96762	0.9856	FALSE	GO:0006401//GO:1901360//GO:0044260//GO:0008150//GO:0008152//GO:0009987//GO:0044237//GO:0019222//GO:0016070//GO:0016071//GO:0044238//GO:0034641//GO:0006139//GO:0005975//GO:0019439//GO:0071704//GO:0065007//GO:0009056//GO:0006109//GO:0046700//GO:0006807//GO:0046483//GO:0009057//GO:0043170//GO:0044265//GO:0080090//GO:0044248//GO:0034655//GO:0006725//GO:0044270//GO:0090304//GO:1901575//GO:0006402//GO:…	RNA catabolic process//organic cyclic compound metabolic process//cellular macromolecule metabolic process//biological_process//metabolic process//cellular process//cellular metabolic process//regulation of metabolic process//RNA metabolic process//mRNA metabolic process//primary metabolic process//cellular nitrogen compound metabolic process//nucleobase-containing compound metabolic process//car…	--	--	GO:0005488//GO:0003723//GO:0003676//GO:0003674//GO:1901363//GO:0097159	binding//RNA binding//nucleic acid binding//molecular_function//heterocyclic compound binding//organic cyclic compound binding	--	--	--	--
SMU_1201c	NC_004350.2	-	1142584	1142745	162	102	69	67	321	298	329	138.449	116.699	112.178	107.535	104.517	128.064	122.442	113.372	182.5	137.287	0.4107	0.20612	0.30307	FALSE	--	--	--	--	--	--	--	--	--	--
SMU_1203	NC_004350.2	-	1142879	1143904	1026	552	537	528	3424	3176	3050	118.303	143.403	139.584	181.112	175.882	187.455	133.763	181.483	1853.71	937.47	0.98357	8.3693e-11	8.0135e-10	UP	GO:0051716//GO:0007259//GO:0009790//GO:0050789//GO:0032501//GO:0032502//GO:0035556//GO:0044699//GO:0023052//GO:0044767//GO:0044763//GO:0001700//GO:0050896//GO:0065007//GO:0007275//GO:0044707//GO:0044700//GO:0009792//GO:0050794//GO:0007154//GO:0009987//GO:0008152//GO:0048856//GO:0007165//GO:0008150	cellular response to stimulus//JAK-STAT cascade//embryo development//regulation of biological process//multicellular organismal process//developmental process//intracellular signal transduction//single-organism process//signaling//single-organism developmental process//single-organism cellular process//embryonic development via the syncytial blastoderm//response to stimulus//biological regulation…	--	--	GO:0003674//GO:0003824	molecular_function//catalytic activity	ilvE; branched-chain amino acid aminotransferase; K00826 branched-chain amino acid aminotransferase [EC:2.6.1.42]	http://www.genome.jp/dbget-bin/www_bget?smu:SMU_1203	--	--
SMU_1204	NC_004350.2	-	1144147	1146603	2457	2545	2435	2473	7099	7110	6582	227.765	271.535	273.003	156.803	164.419	168.927	257.434	163.383	3995.53	4321.03	-0.11299	0.3836	0.4979	FALSE	GO:0006807//GO:0046483//GO:0071103//GO:0043170//GO:0051276//GO:0006725//GO:0016043//GO:0006265//GO:0006259//GO:0090304//GO:0071840//GO:1901360//GO:0006996//GO:0044260//GO:0008150//GO:0008152//GO:0009987//GO:0044237//GO:0044238//GO:0034641//GO:0006139//GO:0071704	nitrogen compound metabolic process//heterocycle metabolic process//DNA conformation change//macromolecule metabolic process//chromosome organization//cellular aromatic compound metabolic process//cellular component organization//DNA topological change//DNA metabolic process//nucleic acid metabolic process//cellular component organization or biogenesis//organic cyclic compound metabolic process//…	GO:0043229//GO:0043226//GO:0044424//GO:0005575//GO:0043228//GO:0005622//GO:0005623//GO:0005694//GO:0043232//GO:0044464	intracellular organelle//organelle//intracellular part//cellular_component//non-membrane-bounded organelle//intracellular//cell//chromosome//intracellular non-membrane-bounded organelle//cell part	GO:0016791//GO:0016462//GO:0003677//GO:0001882//GO:0003918//GO:0097367//GO:0003676//GO:0003674//GO:0043168//GO:1901363//GO:0036094//GO:0035639//GO:0016740//GO:0016853//GO:0003916//GO:0097159//GO:0043167//GO:1901265//GO:0032553//GO:0032549//GO:0032555//GO:0001883//GO:0032550//GO:0016301//GO:0016787//GO:0061505//GO:0042578//GO:0005488//GO:0017111//GO:0003824//GO:0004673//GO:0017076//GO:0030554//GO:…	phosphatase activity//pyrophosphatase activity//DNA binding//nucleoside binding//DNA topoisomerase type II (ATP-hydrolyzing) activity//carbohydrate derivative binding//nucleic acid binding//molecular_function//anion binding//heterocyclic compound binding//small molecule binding//purine ribonucleoside triphosphate binding//transferase activity//isomerase activity//DNA topoisomerase activity//organ…	--	--	--	--
SMU_1205c	NC_004350.2	-	1146796	1147284	489	417	457	491	1162	1049	1014	187.513	256.058	272.346	128.961	121.886	130.76	238.639	127.202	619.345	793.069	-0.3567	0.051437	0.098595	FALSE	--	--	--	--	--	--	--	--	--	--
SMU_1206c	NC_004350.2	-	1147387	1147944	558	297	376	352	859	889	783	117.038	184.623	171.103	83.545	90.5222	88.4857	157.588	87.5176	486.237	595.999	-0.29365	0.14249	0.22794	FALSE	GO:0033875//GO:1901068//GO:0033865//GO:0046483//GO:0006807//GO:0006163//GO:0044699//GO:0009150//GO:0015969//GO:0006753//GO:1901564//GO:0009259//GO:0006725//GO:0009116//GO:0034032//GO:1901135//GO:0008150//GO:1901657//GO:0009987//GO:0044237//GO:0008152//GO:0042278//GO:0009117//GO:0044710//GO:1901360//GO:0034035//GO:0071704//GO:0019693//GO:0055086//GO:0006139//GO:0034641//GO:0019637//GO:0044281//GO:…	ribonucleoside bisphosphate metabolic process//guanosine-containing compound metabolic process//nucleoside bisphosphate metabolic process//heterocycle metabolic process//nitrogen compound metabolic process//purine nucleotide metabolic process//single-organism process//purine ribonucleotide metabolic process//guanosine tetraphosphate metabolic process//nucleoside phosphate metabolic process//organ…	--	--	--	--	--	--	--	--
SMU_1207	NC_004350.2	-	1148062	1148667	606	241	281	286	779	744	698	87.4479	127.047	128.01	69.7632	69.757	72.632	114.168	70.7174	426.651	469.625	-0.13845	0.52469	0.63605	FALSE	--	--	--	--	--	--	--	--	--	--
SMU_1208c	NC_004350.2	-	1148712	1149467	756	332	353	307	947	927	905	96.5653	127.934	110.145	67.9813	69.67	75.487	111.548	71.0461	534.331	575.286	-0.10654	0.58444	0.68583	FALSE	--	--	--	--	GO:0019825//GO:0020037//GO:0046906//GO:0005488//GO:0097159//GO:0003674//GO:1901363	oxygen binding//heme binding//tetrapyrrole binding//binding//organic cyclic compound binding//molecular_function//heterocyclic compound binding	--	--	--	--
SMU_1209c	NC_004350.2	-	1149743	1151083	1341	589	658	676	2059	2107	1912	96.5809	134.44	136.731	83.3277	89.2737	89.9093	122.584	87.5035	1168.01	1117.18	0.064201	0.66905	0.75991	FALSE	--	--	--	--	--	--	--	--	--	--
SMU_121	NC_004350.2	-	121344	122672	1329	196	282	301	247	316	300	32.4292	58.1374	61.4314	10.0863	13.5098	14.2345	50.666	12.6102	166.402	454.006	-1.448	4.3426e-05	0.0001843	DOWN	GO:1902578//GO:0050896//GO:0006952//GO:0044763//GO:0006810//GO:0055085//GO:0006950//GO:0015893//GO:0008150//GO:0042221//GO:0051179//GO:0009987//GO:0009405//GO:0006855//GO:0044765//GO:0042493//GO:0044699//GO:0051234//GO:0051704	single-organism localization//response to stimulus//defense response//single-organism cellular process//transport//transmembrane transport//response to stress//drug transport//biological_process//response to chemical//localization//cellular process//pathogenesis//drug transmembrane transport//single-organism transport//response to drug//single-organism process//establishment of localization//mult…	GO:0005576//GO:0005575//GO:0016020	extracellular region//cellular_component//membrane	GO:0022857//GO:0019855//GO:0005246//GO:0016763//GO:0003824//GO:0005215//GO:0015291//GO:0022804//GO:0016740//GO:0016247//GO:0015297//GO:0008200//GO:0015238//GO:0098772//GO:0090484//GO:0016757//GO:0016248//GO:0003674	transmembrane transporter activity//calcium channel inhibitor activity//calcium channel regulator activity//transferase activity, transferring pentosyl groups//catalytic activity//transporter activity//secondary active transmembrane transporter activity//active transmembrane transporter activity//transferase activity//channel regulator activity//antiporter activity//ion channel inhibitor activity…	dinF; damage-inducible protein DinF	http://www.genome.jp/dbget-bin/www_bget?smu:SMU_121	--	--
SMU_1210	NC_004350.2	-	1151099	1153048	1950	581	785	799	2602	2563	2386	65.5159	110.298	111.138	72.416	74.6795	77.158	95.6504	74.7512	1450.94	1260.51	0.20298	0.22177	0.32125	FALSE	GO:0043170//GO:0071103//GO:0051276//GO:0006974//GO:0006915//GO:0046483//GO:0006807//GO:0044699//GO:0071840//GO:0016043//GO:0006725//GO:0051716//GO:0090304//GO:0006259//GO:0006265//GO:0008219//GO:0008150//GO:0006996//GO:0044260//GO:0044237//GO:0009987//GO:0008152//GO:0033554//GO:0006950//GO:1901360//GO:0071704//GO:0006139//GO:0034641//GO:0012501//GO:0016265//GO:0050896//GO:0044238//GO:0044763	macromolecule metabolic process//DNA conformation change//chromosome organization//cellular response to DNA damage stimulus//apoptotic process//heterocycle metabolic process//nitrogen compound metabolic process//single-organism process//cellular component organization or biogenesis//cellular component organization//cellular aromatic compound metabolic process//cellular response to stimulus//nucle…	--	--	GO:0097367//GO:0003918//GO:0001882//GO:1901363//GO:0043168//GO:0003674//GO:0003676//GO:0016462//GO:0003677//GO:1901265//GO:0032549//GO:0032555//GO:0032553//GO:0016853//GO:0035639//GO:0036094//GO:0043167//GO:0097159//GO:0003916//GO:0003824//GO:0017111//GO:0032550//GO:0001883//GO:0005488//GO:0061505//GO:0016787//GO:0042623//GO:0008094//GO:0005524//GO:0000166//GO:0032559//GO:0016818//GO:0030554//GO:…	carbohydrate derivative binding//DNA topoisomerase type II (ATP-hydrolyzing) activity//nucleoside binding//heterocyclic compound binding//anion binding//molecular_function//nucleic acid binding//pyrophosphatase activity//DNA binding//nucleoside phosphate binding//ribonucleoside binding//purine ribonucleotide binding//ribonucleotide binding//isomerase activity//purine ribonucleoside triphosphate b…	--	--	--	--
SMU_1211	NC_004350.2	+	1153161	1153799	639	446	387	382	1405	1215	1192	153.475	165.936	162.148	119.327	108.035	117.631	160.52	114.997	731.826	703.363	0.057231	0.76488	0.83948	FALSE	GO:1901576//GO:0006629//GO:0008654//GO:0008610//GO:0090407//GO:0044711//GO:0009058//GO:0044699//GO:0071704//GO:0019637//GO:0006644//GO:0044255//GO:0044763//GO:0006793//GO:0044238//GO:0006796//GO:0044249//GO:0008150//GO:0009987//GO:0044237//GO:0008152//GO:0044710	organic substance biosynthetic process//lipid metabolic process//phospholipid biosynthetic process//lipid biosynthetic process//organophosphate biosynthetic process//single-organism biosynthetic process//biosynthetic process//single-organism process//organic substance metabolic process//organophosphate metabolic process//phospholipid metabolic process//cellular lipid metabolic process//single-org…	GO:0005623//GO:0016020//GO:0005575//GO:0071944//GO:0044464//GO:0005886	cell//membrane//cellular_component//cell periphery//cell part//plasma membrane	GO:0016747//GO:0016740//GO:0043772//GO:0003674//GO:0016746//GO:0003824	transferase activity, transferring acyl groups other than amino-acyl groups//transferase activity//acyl-phosphate glycerol-3-phosphate acyltransferase activity//molecular_function//transferase activity, transferring acyl groups//catalytic activity	--	--	--	--
SMU_1213c	NC_004350.2	-	1153986	1156100	2115	8410	7323	7624	57197	55829	49095	874.361	948.659	977.736	1467.66	1499.81	1463.77	933.585	1477.08	31121.9	13527.4	1.202	2.0161e-24	6.66e-23	UP	GO:0044248//GO:0034655//GO:0006725//GO:0009166//GO:0044270//GO:1901575//GO:0006753//GO:0046434//GO:1901361//GO:1901292//GO:0009056//GO:0044699//GO:0046700//GO:0006807//GO:0046483//GO:0044281//GO:0044763//GO:0006796//GO:0044238//GO:0006793//GO:0034641//GO:0006139//GO:0055086//GO:0071704//GO:0019439//GO:0019637//GO:0044712//GO:0044710//GO:1901360//GO:0008150//GO:0008152//GO:0009117//GO:0044237//GO:…	cellular catabolic process//nucleobase-containing compound catabolic process//cellular aromatic compound metabolic process//nucleotide catabolic process//cellular nitrogen compound catabolic process//organic substance catabolic process//nucleoside phosphate metabolic process//organophosphate catabolic process//organic cyclic compound catabolic process//nucleoside phosphate catabolic process//cata…	--	--	GO:0003674//GO:0016787//GO:0003824	molecular_function//hydrolase activity//catalytic activity	5'-nucleotidase	http://www.genome.jp/dbget-bin/www_bget?smu:SMU_1213c	--	--
SMU_1214	NC_004350.2	-	1156286	1157554	1269	1709	1586	1755	16375	15834	13996	296.132	342.431	375.115	700.295	708.952	695.485	337.893	701.577	8869.46	2928.56	1.5987	2.1764e-37	1.4874e-35	UP	--	--	--	--	GO:0016788//GO:0004518//GO:0004519//GO:0016888//GO:0016787//GO:0003824//GO:0016893//GO:0004536//GO:0004520//GO:0003674	hydrolase activity, acting on ester bonds//nuclease activity//endonuclease activity//endodeoxyribonuclease activity, producing 5'-phosphomonoesters//hydrolase activity//catalytic activity//endonuclease activity, active with either ribo- or deoxyribonucleic acids and producing 5'-phosphomonoesters//deoxyribonuclease activity//endodeoxyribonuclease activity//molecular_function	pyrC; dihydroorotase; K01465 dihydroorotase [EC:3.5.2.3]	http://www.genome.jp/dbget-bin/www_bget?smu:SMU_1214	--	--
SMU_1215	NC_004350.2	-	1157564	1158217	654	407	446	381	4682	4427	3943	136.843	186.848	158.014	388.522	384.609	380.184	160.568	384.438	2505.01	715.818	1.8072	6.4741e-34	3.774e-32	UP	--	--	--	--	--	--	ung; uracil-DNA glycosylase; K03648 uracil-DNA glycosylase [EC:3.2.2.27]	http://www.genome.jp/dbget-bin/www_bget?smu:SMU_1215	--	--
SMU_1216c	NC_004350.2	-	1158240	1158893	654	204	223	200	1372	1508	1318	68.5895	93.4241	82.9471	113.851	131.012	127.082	81.6535	123.982	806.993	363.817	1.1493	1.7634e-09	1.4442e-08	UP	GO:0051234//GO:0006810//GO:0051179//GO:0008150	establishment of localization//transport//localization//biological_process	GO:0016020//GO:0005575	membrane//cellular_component	--	--	amino acid ABC transporter permease; K10009 cystine transport system permease protein	http://www.genome.jp/dbget-bin/www_bget?smu:SMU_1216c	--	--
SMU_1217c	NC_004350.2	-	1159043	1159894	852	851	675	684	2483	2450	2440	219.632	217.068	217.754	158.161	163.386	180.591	218.151	167.379	1418.22	1278.06	0.15012	0.34701	0.46279	FALSE	--	--	--	--	--	--	--	--	--	--
SMU_1218	NC_004350.2	-	1160009	1161451	1443	821	798	846	3511	3614	3166	125.107	151.519	159.02	132.046	142.301	138.353	145.216	137.567	1976.74	1429.88	0.46723	0.0012886	0.0039173	UP	--	--	--	--	--	--	nylA; amidase; K01426 amidase [EC:3.5.1.4]	http://www.genome.jp/dbget-bin/www_bget?smu:SMU_1218	--	--
SMU_1219c	NC_004350.2	-	1161511	1161852	342	91	137	136	543	489	516	58.5087	109.755	107.86	86.1659	81.2401	95.1413	92.0415	87.5157	297.676	212.147	0.48868	0.053329	0.10134	FALSE	--	--	--	--	--	--	--	--	--	--
SMU_1220c	NC_004350.2	-	1162026	1162526	501	560	413	360	3237	3305	3043	245.785	225.862	194.901	350.644	374.819	383.009	222.183	369.491	1842.3	769.24	1.26	4.5997e-16	7.7919e-15	UP	--	--	--	--	--	--	hypothetical protein; K06910	http://www.genome.jp/dbget-bin/www_bget?smu:SMU_1220c	--	--
SMU_1221	NC_004350.2	-	1162858	1163487	630	571	465	535	3414	3191	2882	199.297	202.229	230.336	294.093	287.789	288.469	210.621	290.117	1820.9	909.749	1.0011	5.1264e-11	5.055e-10	UP	GO:0009987//GO:0044237//GO:0008152//GO:0008150//GO:1901657//GO:1901360//GO:0044710//GO:0071704//GO:0055086//GO:0006139//GO:0034641//GO:0044238//GO:0044763//GO:0044281//GO:0046483//GO:0006807//GO:0044699//GO:1901564//GO:1901135//GO:0006725//GO:0009116	cellular process//cellular metabolic process//metabolic process//biological_process//glycosyl compound metabolic process//organic cyclic compound metabolic process//single-organism metabolic process//organic substance metabolic process//nucleobase-containing small molecule metabolic process//nucleobase-containing compound metabolic process//cellular nitrogen compound metabolic process//primary me…	--	--	--	--	pyrE; orotate phosphoribosyltransferase; K00762 orotate phosphoribosyltransferase [EC:2.4.2.10]	http://www.genome.jp/dbget-bin/www_bget?smu:SMU_1221	--	--
SMU_1222	NC_004350.2	-	1163588	1164280	693	197	186	213	956	951	900	62.5083	73.5379	83.3672	74.8663	77.9713	81.8945	73.1378	78.244	539.571	345.795	0.6419	0.0020977	0.006043	UP	GO:0009058//GO:0044699//GO:0046483//GO:0006807//GO:0009112//GO:1901362//GO:0044711//GO:0006725//GO:0018130//GO:0044271//GO:0006206//GO:1901576//GO:0072528//GO:1901564//GO:0044710//GO:1901360//GO:1901566//GO:0044249//GO:0008150//GO:0006207//GO:0044237//GO:0009987//GO:0008152//GO:0044281//GO:0044763//GO:0044238//GO:0046112//GO:0072527//GO:0006139//GO:0055086//GO:0034641//GO:0071704//GO:0019856	biosynthetic process//single-organism process//heterocycle metabolic process//nitrogen compound metabolic process//nucleobase metabolic process//organic cyclic compound biosynthetic process//single-organism biosynthetic process//cellular aromatic compound metabolic process//heterocycle biosynthetic process//cellular nitrogen compound biosynthetic process//pyrimidine nucleobase metabolic process//…	--	--	GO:0016831//GO:0003674//GO:0016830//GO:0004590//GO:0003824//GO:0016829	carboxy-lyase activity//molecular_function//carbon-carbon lyase activity//orotidine-5'-phosphate decarboxylase activity//catalytic activity//lyase activity	pyrF; orotidine 5'-phosphate decarboxylase; K01591 orotidine-5'-phosphate decarboxylase [EC:4.1.1.23]	http://www.genome.jp/dbget-bin/www_bget?smu:SMU_1222	--	--
SMU_1223	NC_004350.2	-	1164273	1165202	930	116	139	119	390	414	399	27.4271	40.9509	34.7067	22.7585	25.2933	27.0542	34.3616	25.0353	231.497	217.195	0.091997	0.73904	0.82152	FALSE	GO:0080090//GO:0031326//GO:0008652//GO:0006725//GO:0019752//GO:0018130//GO:0090304//GO:0060255//GO:0044283//GO:0034654//GO:0043436//GO:0034645//GO:0006767//GO:0006772//GO:0031323//GO:0044271//GO:1901576//GO:0072528//GO:0034470//GO:0097659//GO:0016053//GO:0006351//GO:1901564//GO:0042723//GO:0050789//GO:0010467//GO:0009058//GO:0046394//GO:0032774//GO:0009889//GO:0044699//GO:0055114//GO:0051252//GO:…	regulation of primary metabolic process//regulation of cellular biosynthetic process//cellular amino acid biosynthetic process//cellular aromatic compound metabolic process//carboxylic acid metabolic process//heterocycle biosynthetic process//nucleic acid metabolic process//regulation of macromolecule metabolic process//small molecule biosynthetic process//nucleobase-containing compound biosynthe…	GO:0005622//GO:0005623//GO:0044424//GO:0005575//GO:0005737//GO:0044464	intracellular//cell//intracellular part//cellular_component//cytoplasm//cell part	GO:0036094//GO:0016740//GO:0097159//GO:0043167//GO:0050660//GO:1901265//GO:0050662//GO:0016703//GO:0017150//GO:0004497//GO:0016491//GO:0003674//GO:0043168//GO:1901363//GO:0004789//GO:0048037//GO:0016627//GO:0000166//GO:0016765//GO:0018580//GO:0016701//GO:0005488//GO:0003824	small molecule binding//transferase activity//organic cyclic compound binding//ion binding//flavin adenine dinucleotide binding//nucleoside phosphate binding//coenzyme binding//oxidoreductase activity, acting on single donors with incorporation of molecular oxygen, incorporation of one atom of oxygen (internal monooxygenases or internal mixed function oxidases)//tRNA dihydrouridine synthase activ…	--	--	--	--
SMU_1224	NC_004350.2	-	1165212	1165988	777	101	181	157	496	528	517	28.5828	63.8248	54.8059	34.6435	38.6101	41.958	49.0712	38.4039	296.621	256.12	0.2118	0.42206	0.53934	FALSE	GO:0044699//GO:0055114//GO:0044710//GO:0008150//GO:0008152	single-organism process//oxidation-reduction process//single-organism metabolic process//biological_process//metabolic process	--	--	GO:0051540//GO:0051536//GO:0016491//GO:0003674//GO:0005488//GO:0003824//GO:0009055	metal cluster binding//iron-sulfur cluster binding//oxidoreductase activity//molecular_function//binding//catalytic activity//electron carrier activity	--	--	--	--
SMU_1225	NC_004350.2	+	1166241	1167149	909	571	450	479	1653	1426	1414	138.127	135.638	142.929	98.6894	89.134	98.0914	138.898	95.3049	862.676	867.717	-0.0084052	0.94351	0.96843	FALSE	GO:0009889//GO:0032774//GO:0009058//GO:0046483//GO:0006807//GO:0051252//GO:0043170//GO:0009059//GO:1901362//GO:0010556//GO:0006355//GO:0006725//GO:0031326//GO:0080090//GO:0034645//GO:0034654//GO:0090304//GO:0060255//GO:0018130//GO:0031323//GO:0044271//GO:0010467//GO:0050789//GO:0006351//GO:0097659//GO:1901576//GO:1901360//GO:2000112//GO:0010468//GO:0019438//GO:0008150//GO:0044260//GO:0044249//GO:…	regulation of biosynthetic process//RNA biosynthetic process//biosynthetic process//heterocycle metabolic process//nitrogen compound metabolic process//regulation of RNA metabolic process//macromolecule metabolic process//macromolecule biosynthetic process//organic cyclic compound biosynthetic process//regulation of macromolecule biosynthetic process//regulation of transcription, DNA-templated//c…	--	--	GO:0003700//GO:0003674//GO:0001071	transcription factor activity, sequence-specific DNA binding//molecular_function//nucleic acid binding transcription factor activity	--	--	--	--
SMU_1226c	NC_004350.2	-	1167215	1167982	768	4485	3610	3562	11045	10565	9638	1284.12	1287.89	1258	780.488	781.62	791.354	1276.67	784.487	6000.3	6741.34	-0.168	0.16768	0.25787	FALSE	GO:0051179//GO:0008150//GO:0006810//GO:0051234	localization//biological_process//transport//establishment of localization	GO:0016021//GO:0005575//GO:0016020//GO:0031224//GO:0044425	integral component of membrane//cellular_component//membrane//intrinsic component of membrane//membrane part	--	--	--	--	--	--
SMU_1227	NC_004350.2	-	1167984	1168688	705	2776	2457	2556	8055	7774	7054	865.835	954.878	983.379	620.066	626.532	630.945	934.697	625.848	4394.19	4512.02	-0.038176	0.76002	0.83733	FALSE	GO:1901564//GO:0009116//GO:0006725//GO:1901135//GO:0055114//GO:0044699//GO:0006807//GO:0046483//GO:0034641//GO:0006139//GO:0055086//GO:0071704//GO:0044281//GO:0044763//GO:0044238//GO:1901657//GO:0008150//GO:0008152//GO:0044237//GO:0009987//GO:0044710//GO:1901360	organonitrogen compound metabolic process//nucleoside metabolic process//cellular aromatic compound metabolic process//carbohydrate derivative metabolic process//oxidation-reduction process//single-organism process//nitrogen compound metabolic process//heterocycle metabolic process//cellular nitrogen compound metabolic process//nucleobase-containing compound metabolic process//nucleobase-containi…	--	--	GO:0050136//GO:0003954//GO:0003674//GO:0016491//GO:0016651//GO:0016655//GO:0003824//GO:0008137	NADH dehydrogenase (quinone) activity//NADH dehydrogenase activity//molecular_function//oxidoreductase activity//oxidoreductase activity, acting on NAD(P)H//oxidoreductase activity, acting on NAD(P)H, quinone or similar compound as acceptor//catalytic activity//NADH dehydrogenase (ubiquinone) activity	--	--	--	--
SMU_1228c	NC_004350.2	-	1168902	1169612	711	2708	2269	2264	8417	7950	7125	837.498	874.373	863.686	642.465	635.309	631.918	858.519	636.564	4509.07	4190.17	0.10582	0.4251	0.54252	FALSE	GO:0006520//GO:0042364//GO:1901362//GO:0044711//GO:0006766//GO:0009058//GO:0046483//GO:0006807//GO:1901605//GO:0044699//GO:0006541//GO:0044271//GO:1901564//GO:1901576//GO:0019752//GO:0006725//GO:0033013//GO:0006767//GO:0043436//GO:0009235//GO:0044283//GO:0018130//GO:0008150//GO:0009110//GO:0044249//GO:0044237//GO:0009987//GO:0006082//GO:0009236//GO:0008152//GO:0044710//GO:1901360//GO:1901566//GO:…	cellular amino acid metabolic process//water-soluble vitamin biosynthetic process//organic cyclic compound biosynthetic process//single-organism biosynthetic process//vitamin metabolic process//biosynthetic process//heterocycle metabolic process//nitrogen compound metabolic process//alpha-amino acid metabolic process//single-organism process//glutamine metabolic process//cellular nitrogen compoun…	--	--	GO:0003674//GO:0003824//GO:0016787	molecular_function//catalytic activity//hydrolase activity	--	--	--	--
SMU_1229	NC_004350.2	-	1169622	1170431	810	2439	2352	2418	8091	7777	7129	662.112	795.58	809.693	542.099	545.525	554.995	755.795	547.54	4416.52	4180.36	0.079282	0.53416	0.64359	FALSE	GO:0006807//GO:0046483//GO:0044699//GO:1901135//GO:0006725//GO:0009116//GO:1901564//GO:1901360//GO:0044710//GO:0008152//GO:0009987//GO:0044237//GO:1901657//GO:0008150//GO:0044238//GO:0044763//GO:0044281//GO:0071704//GO:0034641//GO:0055086//GO:0006139	nitrogen compound metabolic process//heterocycle metabolic process//single-organism process//carbohydrate derivative metabolic process//cellular aromatic compound metabolic process//nucleoside metabolic process//organonitrogen compound metabolic process//organic cyclic compound metabolic process//single-organism metabolic process//metabolic process//cellular process//cellular metabolic process//g…	--	--	GO:0003674//GO:0003824	molecular_function//catalytic activity	--	--	--	--
SMU_123	NC_004350.2	+	122905	127302	4398	5058	4481	4282	28815	28677	25503	252.888	279.159	264.083	355.57	370.481	365.663	265.377	363.905	15938.9	8001.29	0.99424	1.3417e-16	2.4175e-15	UP	GO:0043170//GO:0006383//GO:0009059//GO:1901362//GO:0009058//GO:0032774//GO:0046483//GO:0006807//GO:0044271//GO:0006384//GO:0097659//GO:1901576//GO:0010467//GO:0006351//GO:0006725//GO:0006259//GO:0090304//GO:0034654//GO:0006366//GO:0018130//GO:0034645//GO:0044249//GO:0008150//GO:0044260//GO:0044237//GO:0009987//GO:0008152//GO:0019438//GO:1901360//GO:0006139//GO:0034641//GO:0071704//GO:0016070//GO:…	macromolecule metabolic process//transcription from RNA polymerase III promoter//macromolecule biosynthetic process//organic cyclic compound biosynthetic process//biosynthetic process//RNA biosynthetic process//heterocycle metabolic process//nitrogen compound metabolic process//cellular nitrogen compound biosynthetic process//transcription initiation from RNA polymerase III promoter//nucleic acid…	GO:0043227//GO:0005575//GO:0043229//GO:0043226//GO:0044424//GO:0005622//GO:0005623//GO:0005634//GO:0043231//GO:0044464	membrane-bounded organelle//cellular_component//intracellular organelle//organelle//intracellular part//intracellular//cell//nucleus//intracellular membrane-bounded organelle//cell part	GO:0008408//GO:0003674//GO:0003676//GO:1901363//GO:0003700//GO:0097159//GO:0003824//GO:0001071//GO:0016787//GO:0005488//GO:0004527//GO:0004518//GO:0016788	3'-5' exonuclease activity//molecular_function//nucleic acid binding//heterocyclic compound binding//transcription factor activity, sequence-specific DNA binding//organic cyclic compound binding//catalytic activity//nucleic acid binding transcription factor activity//hydrolase activity//binding//exonuclease activity//nuclease activity//hydrolase activity, acting on ester bonds	DNA polymerase III PolC; K03763 DNA polymerase III subunit alpha, Gram-positive type [EC:2.7.7.7]	http://www.genome.jp/dbget-bin/www_bget?smu:SMU_123	--	--
SMU_1230c	NC_004350.2	-	1170442	1170918	477	1341	1250	1210	4327	4297	3863	618.181	717.998	688.044	492.3	511.84	510.683	674.741	504.941	2398.4	2202.18	0.12314	0.3801	0.49531	FALSE	--	--	--	--	--	--	--	--	--	--
SMU_1231c	NC_004350.2	-	1171037	1171132	96	287	231	261	1035	982	859	657.379	659.284	737.426	585.101	581.203	564.244	684.696	576.849	551.856	450.975	0.29125	0.14989	0.23748	FALSE	--	--	--	--	--	--	--	--	--	--
SMU_1232c	NC_004350.2	-	1171241	1171456	216	158	75	85	451	453	431	160.845	95.1347	106.737	113.314	119.16	125.826	120.906	119.433	256.67	182.724	0.49025	0.12628	0.20634	FALSE	--	--	--	--	--	--	--	--	--	--
SMU_1233	NC_004350.2	-	1171458	1172669	1212	2019	1939	1886	8698	8515	7516	366.301	438.336	422.073	389.474	399.181	391.047	408.904	393.234	4747.6	3387.28	0.48707	0.000158	0.00059199	UP	--	--	--	--	GO:0005488//GO:0003824//GO:0043167//GO:0043169//GO:0046872//GO:0003674	binding//catalytic activity//ion binding//cation binding//metal ion binding//molecular_function	deoB; phosphopentomutase; K01839 phosphopentomutase [EC:5.4.2.7]	http://www.genome.jp/dbget-bin/www_bget?smu:SMU_1233	--	--
SMU_1234	NC_004350.2	-	1172724	1173401	678	674	743	742	2922	2849	2500	218.592	300.255	296.841	233.89	238.754	232.517	271.896	235.054	1587.69	1253.82	0.34059	0.022423	0.048413	UP	GO:0046496//GO:0006739//GO:0051156//GO:0006733//GO:0019682//GO:0046483//GO:0006807//GO:0051186//GO:0044699//GO:0006732//GO:0006725//GO:1901135//GO:0006753//GO:0019362//GO:1901564//GO:0044710//GO:1901360//GO:0008150//GO:0044237//GO:0009987//GO:0006098//GO:0008152//GO:0009117//GO:0044281//GO:0072524//GO:0006793//GO:0044238//GO:0006796//GO:0044763//GO:0009052//GO:0006081//GO:0071704//GO:0019693//GO:…	nicotinamide nucleotide metabolic process//NADP metabolic process//glucose 6-phosphate metabolic process//oxidoreduction coenzyme metabolic process//glyceraldehyde-3-phosphate metabolic process//heterocycle metabolic process//nitrogen compound metabolic process//cofactor metabolic process//single-organism process//coenzyme metabolic process//cellular aromatic compound metabolic process//carbohydr…	--	--	GO:0004751//GO:0016861//GO:0003674//GO:0016853//GO:0016860//GO:0005488//GO:0030246//GO:0003824	ribose-5-phosphate isomerase activity//intramolecular oxidoreductase activity, interconverting aldoses and ketoses//molecular_function//isomerase activity//intramolecular oxidoreductase activity//binding//carbohydrate binding//catalytic activity	rpiA; ribose-5-phosphate isomerase A; K01807 ribose 5-phosphate isomerase A [EC:5.3.1.6]	http://www.genome.jp/dbget-bin/www_bget?smu:SMU_1234	--	--
SMU_1235	NC_004350.2	+	1173530	1174897	1368	1696	1518	1556	4644	4802	4266	272.612	304.031	308.512	184.233	199.445	196.644	295.052	193.441	2634.55	2763.27	-0.06882	0.60546	0.70465	FALSE	GO:0044763//GO:1902578//GO:0050896//GO:0006810//GO:0065007//GO:0072511//GO:0044700//GO:0030001//GO:0050794//GO:0006811//GO:0007264//GO:0070838//GO:0007154//GO:0051179//GO:0009987//GO:0006812//GO:0007165//GO:0008150//GO:0000041//GO:0051716//GO:0006826//GO:0015684//GO:0050789//GO:0035556//GO:0044699//GO:0044765//GO:0051234//GO:0023052	single-organism cellular process//single-organism localization//response to stimulus//transport//biological regulation//divalent inorganic cation transport//single organism signaling//metal ion transport//regulation of cellular process//ion transport//small GTPase mediated signal transduction//divalent metal ion transport//cell communication//localization//cellular process//cation transport//sign…	GO:0016021//GO:0044425//GO:0031224//GO:0005575//GO:0016020	integral component of membrane//membrane part//intrinsic component of membrane//cellular_component//membrane	GO:0016887//GO:0016817//GO:0046915//GO:0022857//GO:0016818//GO:0017076//GO:0030554//GO:0005524//GO:0032559//GO:0000166//GO:0022892//GO:0005488//GO:0016787//GO:0032550//GO:0001883//GO:0022890//GO:0005215//GO:0005381//GO:0017111//GO:0003824//GO:0008324//GO:0043167//GO:0097159//GO:0005525//GO:0036094//GO:0035639//GO:0032549//GO:0032555//GO:0032553//GO:0046873//GO:1901265//GO:0019001//GO:0003924//GO:…	ATPase activity//hydrolase activity, acting on acid anhydrides//transition metal ion transmembrane transporter activity//transmembrane transporter activity//hydrolase activity, acting on acid anhydrides, in phosphorus-containing anhydrides//purine nucleotide binding//adenyl nucleotide binding//ATP binding//adenyl ribonucleotide binding//nucleotide binding//substrate-specific transporter activity/…	--	--	--	--
SMU_1236c	NC_004350.2	-	1175045	1175848	804	336	295	286	1633	1656	1452	91.8942	100.53	96.4848	110.228	117.029	113.882	96.3032	113.713	910.515	530.864	0.77834	1.4188e-05	6.5855e-05	UP	--	--	--	--	GO:0003674//GO:0046872//GO:0043169//GO:0046914//GO:0043167//GO:0003824//GO:0005488//GO:0016787//GO:0008270	molecular_function//metal ion binding//cation binding//transition metal ion binding//ion binding//catalytic activity//binding//hydrolase activity//zinc ion binding	hypothetical protein; K07045	http://www.genome.jp/dbget-bin/www_bget?smu:SMU_1236c	--	--
SMU_1237c	NC_004350.2	-	1175866	1176216	351	145	136	131	791	778	694	90.8376	106.161	101.231	122.301	125.939	124.68	99.4097	124.307	434.555	238.711	0.86428	0.00018879	0.00069207	UP	GO:0051179//GO:0008150//GO:0006810//GO:0051234	localization//biological_process//transport//establishment of localization	GO:0044464//GO:0005575//GO:0005623//GO:0005622	cell part//cellular_component//cell//intracellular	--	--	hypothetical protein	http://www.genome.jp/dbget-bin/www_bget?smu:SMU_1237c	--	--
SMU_1238c	NC_004350.2	-	1176737	1177324	588	1995	1706	1831	9748	9338	8515	746.054	794.938	844.617	899.704	902.327	913.172	795.203	905.068	5300.06	3203.88	0.72619	1.5989e-08	1.1913e-07	UP	--	--	--	--	--	--	hypothetical protein	http://www.genome.jp/dbget-bin/www_bget?smu:SMU_1238c	--	--
SMU_1239	NC_004350.2	-	1177397	1178809	1413	3243	2828	2972	15495	15301	13858	504.673	548.364	570.5	595.129	615.269	618.449	541.179	609.616	8577.1	5237.81	0.71153	8.8064e-09	6.7652e-08	UP	GO:0008152//GO:0008150	metabolic process//biological_process	--	--	GO:0003674//GO:0016787//GO:0003824	molecular_function//hydrolase activity//catalytic activity	pepV; dipeptidase PepV	http://www.genome.jp/dbget-bin/www_bget?smu:SMU_1239	--	--
SMU_124	NC_004350.2	+	127505	127954	450	2536	1742	1627	12333	15153	11332	1239.2	1060.64	980.673	1487.37	1913.26	1587.96	1093.5	1662.86	7455.2	3405.94	1.1302	3.1922e-07	1.9896e-06	UP	GO:0010556//GO:0006355//GO:1901362//GO:0009059//GO:0043170//GO:0051252//GO:0006807//GO:0046483//GO:0009058//GO:0032774//GO:0009889//GO:1901576//GO:0097659//GO:0006351//GO:0010467//GO:0050789//GO:0031323//GO:0044271//GO:0018130//GO:0034654//GO:0090304//GO:0060255//GO:0034645//GO:0031326//GO:0080090//GO:0006725//GO:0008152//GO:0009987//GO:0044237//GO:0044249//GO:0044260//GO:0008150//GO:0019438//GO:…	regulation of macromolecule biosynthetic process//regulation of transcription, DNA-templated//organic cyclic compound biosynthetic process//macromolecule biosynthetic process//macromolecule metabolic process//regulation of RNA metabolic process//nitrogen compound metabolic process//heterocycle metabolic process//biosynthetic process//RNA biosynthetic process//regulation of biosynthetic process//o…	--	--	GO:0003674//GO:0003700//GO:0001071	molecular_function//transcription factor activity, sequence-specific DNA binding//nucleic acid binding transcription factor activity	MarR family transcriptional regulator	http://www.genome.jp/dbget-bin/www_bget?smu:SMU_124	--	--
SMU_1240c	NC_004350.2	-	1178824	1179426	603	898	836	884	4438	4114	3921	327.464	379.857	397.634	399.422	387.645	410.039	368.319	399.035	2395.69	1517.75	0.65851	3.4718e-06	1.7966e-05	UP	--	--	--	--	--	--	nitroreductase; K00540 [EC:1.-.-.-]	http://www.genome.jp/dbget-bin/www_bget?smu:SMU_1240c	--	--
SMU_1241	NC_004350.2	-	1179573	1181360	1788	1820	1864	1928	10165	9936	8821	223.825	285.634	292.475	308.533	315.741	311.097	267.311	311.79	5552.95	3256.95	0.76974	1.5118e-09	1.2537e-08	UP	GO:0044419//GO:0016032//GO:0009987//GO:0044403//GO:0008150//GO:0044764//GO:0051704	interspecies interaction between organisms//viral process//cellular process//symbiosis, encompassing mutualism through parasitism//biological_process//multi-organism cellular process//multi-organism process	GO:0044423//GO:0019028//GO:0019013//GO:0019012//GO:0005575	virion part//viral capsid//viral nucleocapsid//virion//cellular_component	GO:0017076//GO:0000166//GO:0005488//GO:0032550//GO:0001883//GO:0003824//GO:0043167//GO:0097159//GO:0005525//GO:0036094//GO:0035639//GO:0032555//GO:0032549//GO:0032553//GO:1901265//GO:0019001//GO:0003677//GO:0032561//GO:0043168//GO:1901363//GO:0003676//GO:0003674//GO:0005515//GO:0097367//GO:0001882	purine nucleotide binding//nucleotide binding//binding//purine ribonucleoside binding//purine nucleoside binding//catalytic activity//ion binding//organic cyclic compound binding//GTP binding//small molecule binding//purine ribonucleoside triphosphate binding//purine ribonucleotide binding//ribonucleoside binding//ribonucleotide binding//nucleoside phosphate binding//guanyl nucleotide binding//DN…	uvrC; excinuclease ABC subunit C; K03703 excinuclease ABC subunit C	http://www.genome.jp/dbget-bin/www_bget?smu:SMU_1241	--	--
SMU_1243	NC_004350.2	+	1181478	1182548	1071	161	181	222	199	216	222	33.0553	46.3042	56.2228	10.0838	11.4591	13.071	45.1941	11.538	122.735	328.102	-1.4186	2.5345e-07	1.5998e-06	DOWN	GO:0044710//GO:1901360//GO:1901566//GO:0006399//GO:0008150//GO:0044260//GO:0044249//GO:0044237//GO:0009987//GO:0006082//GO:0008152//GO:0043038//GO:0044281//GO:0019538//GO:0044238//GO:0016070//GO:0044763//GO:0071704//GO:0006139//GO:0034641//GO:0034660//GO:0009058//GO:0046483//GO:0006807//GO:0044699//GO:0043170//GO:0009059//GO:0006520//GO:0006518//GO:0043043//GO:0019752//GO:0006725//GO:0006432//GO:…	single-organism metabolic process//organic cyclic compound metabolic process//organonitrogen compound biosynthetic process//tRNA metabolic process//biological_process//cellular macromolecule metabolic process//cellular biosynthetic process//cellular metabolic process//cellular process//organic acid metabolic process//metabolic process//amino acid activation//small molecule metabolic process//prot…	GO:0044464//GO:0044424//GO:0005575//GO:0005737//GO:0005622//GO:0005623	cell part//intracellular part//cellular_component//cytoplasm//intracellular//cell	GO:0032550//GO:0001883//GO:0005488//GO:0003824//GO:0030554//GO:0017076//GO:0005524//GO:0032559//GO:0000166//GO:0016875//GO:0016876//GO:0097367//GO:0016874//GO:0001882//GO:1901363//GO:0043168//GO:0003674//GO:0035639//GO:0036094//GO:0043167//GO:0097159//GO:1901265//GO:0004812//GO:0032549//GO:0032555//GO:0032553//GO:0004826	purine ribonucleoside binding//purine nucleoside binding//binding//catalytic activity//adenyl nucleotide binding//purine nucleotide binding//ATP binding//adenyl ribonucleotide binding//nucleotide binding//ligase activity, forming carbon-oxygen bonds//ligase activity, forming aminoacyl-tRNA and related compounds//carbohydrate derivative binding//ligase activity//nucleoside binding//heterocyclic co…	low temperature requirement A protein	http://www.genome.jp/dbget-bin/www_bget?smu:SMU_1243	--	--
SMU_1245c	NC_004350.2	-	1182665	1183222	558	1084	889	883	3838	3903	3570	427.169	436.515	429.216	373.278	397.422	403.44	430.967	391.38	2173.73	1652.15	0.39582	0.0060958	0.015752	UP	--	--	--	--	--	--	hypothetical protein	http://www.genome.jp/dbget-bin/www_bget?smu:SMU_1245c	--	--
SMU_1246c	NC_004350.2	-	1183574	1183870	297	272	248	272	1199	1112	987	201.38	228.785	248.406	219.091	212.734	209.559	226.19	213.794	632.782	459.154	0.46273	0.017308	0.039071	UP	--	--	--	--	GO:1901363//GO:0003674//GO:0003676//GO:0003677//GO:0097159//GO:0005488	heterocyclic compound binding//molecular_function//nucleic acid binding//DNA binding//organic cyclic compound binding//binding	transcriptional regulator	http://www.genome.jp/dbget-bin/www_bget?smu:SMU_1246c	--	--
SMU_1247	NC_004350.2	-	1183934	1185232	1299	11419	7383	8011	60477	60225	55709	1932.96	1557.24	1672.73	2526.64	2634.24	2704.34	1720.98	2621.74	33899.1	15470.3	1.1317	2.2949e-20	6.0646e-19	UP	GO:0008150//GO:1901657//GO:0044237//GO:0009987//GO:0006082//GO:0008152//GO:0009117//GO:0042278//GO:0009132//GO:0044710//GO:0044723//GO:0006950//GO:0002376//GO:1901360//GO:0006139//GO:0055086//GO:0009126//GO:0034641//GO:0009161//GO:0005975//GO:0071704//GO:0006096//GO:0019693//GO:0009135//GO:0006091//GO:0044712//GO:0019637//GO:0072524//GO:0046128//GO:0009144//GO:0016310//GO:0050896//GO:0044281//GO:…	biological_process//glycosyl compound metabolic process//cellular metabolic process//cellular process//organic acid metabolic process//metabolic process//nucleotide metabolic process//purine nucleoside metabolic process//nucleoside diphosphate metabolic process//single-organism metabolic process//single-organism carbohydrate metabolic process//response to stress//immune system process//organic cy…	GO:0032991//GO:0000015//GO:0044444//GO:1902494//GO:0005829//GO:0005576//GO:0044464//GO:0005575//GO:0005737//GO:0043234//GO:0044424//GO:0005622//GO:0005623//GO:0044445	macromolecular complex//phosphopyruvate hydratase complex//cytoplasmic part//catalytic complex//cytosol//extracellular region//cell part//cellular_component//cytoplasm//protein complex//intracellular part//intracellular//cell//cytosolic part	GO:0003824//GO:0016829//GO:0016835//GO:0000287//GO:0005488//GO:0016836//GO:0003674//GO:0046872//GO:0043169//GO:0043167//GO:0004634	catalytic activity//lyase activity//carbon-oxygen lyase activity//magnesium ion binding//binding//hydro-lyase activity//molecular_function//metal ion binding//cation binding//ion binding//phosphopyruvate hydratase activity	eno; enolase; K01689 enolase [EC:4.2.1.11]	http://www.genome.jp/dbget-bin/www_bget?smu:SMU_1247	--	--
SMU_1249c	NC_004350.2	-	1185629	1186270	642	792	829	882	2368	2203	2190	271.266	353.795	372.634	200.174	194.97	215.107	332.565	203.417	1299.48	1453.32	-0.16142	0.29978	0.41228	FALSE	--	--	--	--	--	--	--	--	--	--
SMU_125	NC_004350.2	+	128033	128587	555	4919	2841	2989	21776	23553	19172	1948.9	1402.52	1460.77	2129.35	2411.24	2178.31	1604.06	2239.63	12384	6190.27	1.0004	1.0359e-06	5.9e-06	UP	--	--	--	--	GO:0016491//GO:0003674//GO:0003824	oxidoreductase activity//molecular_function//catalytic activity	hypothetical protein	http://www.genome.jp/dbget-bin/www_bget?smu:SMU_125	--	--
SMU_1250c	NC_004350.2	-	1186308	1186577	270	117	148	133	301	302	332	95.2855	150.186	133.609	60.5012	63.5522	77.5389	126.36	67.1975	180.165	231.358	-0.3608	0.20305	0.29944	FALSE	--	--	GO:0016020//GO:0031090//GO:0005575//GO:0043227//GO:0005737//GO:0043229//GO:0043226//GO:0044422//GO:0031224//GO:0044424//GO:0005622//GO:0005623//GO:0012505//GO:0044425//GO:0005783//GO:0044432//GO:0016021//GO:0044446//GO:0042175//GO:0005789//GO:0043231//GO:0044444//GO:0098588//GO:0044464	membrane//organelle membrane//cellular_component//membrane-bounded organelle//cytoplasm//intracellular organelle//organelle//organelle part//intrinsic component of membrane//intracellular part//intracellular//cell//endomembrane system//membrane part//endoplasmic reticulum//endoplasmic reticulum part//integral component of membrane//intracellular organelle part//nuclear outer membrane-endoplasmic …	--	--	--	--	--	--
SMU_1251	NC_004350.2	+	1186726	1187178	453	248	204	237	474	461	495	120.381	123.385	141.905	56.7861	57.8216	68.9052	128.557	61.171	275.335	399.077	-0.53548	0.019598	0.043401	DOWN	--	--	--	--	--	--	hypothetical protein	http://www.genome.jp/dbget-bin/www_bget?smu:SMU_1251	--	--
SMU_1252	NC_004350.2	-	1187255	1188367	1113	1837	1901	1724	6509	6547	5917	362.927	467.971	420.137	317.381	334.222	335.237	417.012	328.946	3645.05	3167.36	0.20266	0.1229	0.20249	FALSE	GO:0006793//GO:0006796//GO:0044763//GO:0044281//GO:0016310//GO:0071704//GO:0044710//GO:0044237//GO:0009987//GO:0006082//GO:0008152//GO:0008150//GO:0031388//GO:0044699	phosphorus metabolic process//phosphate-containing compound metabolic process//single-organism cellular process//small molecule metabolic process//phosphorylation//organic substance metabolic process//single-organism metabolic process//cellular metabolic process//cellular process//organic acid metabolic process//metabolic process//biological_process//organic acid phosphorylation//single-organism …	--	--	GO:0016773//GO:0016772//GO:0016301//GO:0008887//GO:0003824//GO:0016740//GO:0003674	phosphotransferase activity, alcohol group as acceptor//transferase activity, transferring phosphorus-containing groups//kinase activity//glycerate kinase activity//catalytic activity//transferase activity//molecular_function	--	--	--	--
SMU_1253c	NC_004350.2	-	1188378	1188803	426	279	321	285	1050	1054	974	144.012	206.456	181.461	133.765	140.578	144.177	177.31	139.507	591.519	513.817	0.20317	0.29087	0.40174	FALSE	--	--	--	--	GO:0003824//GO:0008080//GO:0016410//GO:0016746//GO:0003674//GO:0016407//GO:0016747//GO:0016740	catalytic activity//N-acetyltransferase activity//N-acyltransferase activity//transferase activity, transferring acyl groups//molecular_function//acetyltransferase activity//transferase activity, transferring acyl groups other than amino-acyl groups//transferase activity	--	--	--	--
SMU_1254	NC_004350.2	+	1188892	1189536	645	345	317	298	1353	1152	1126	117.615	134.658	125.316	113.841	101.48	110.084	125.863	108.468	696.895	555.97	0.32593	0.082192	0.14623	FALSE	--	--	--	--	GO:0003674//GO:0016791//GO:0016788//GO:0003824//GO:0042578//GO:0016787	molecular_function//phosphatase activity//hydrolase activity, acting on ester bonds//catalytic activity//phosphoric ester hydrolase activity//hydrolase activity	--	--	--	--
SMU_1255c	NC_004350.2	-	1189531	1189788	258	1135	819	851	4422	4366	3930	967.344	869.753	894.662	930.166	961.505	960.546	910.586	950.739	2442.63	1620.35	0.59213	3.3423e-05	0.00014432	UP	--	--	--	--	--	--	hypothetical protein	http://www.genome.jp/dbget-bin/www_bget?smu:SMU_1255c	--	--
SMU_1256c	NC_004350.2	-	1189999	1190163	165	301	202	195	726	753	735	401.132	335.428	320.553	238.789	259.298	280.898	352.371	259.662	426.006	402.567	0.081645	0.75228	0.83158	FALSE	--	--	--	--	--	--	--	--	--	--
SMU_1257c	NC_004350.2	-	1190156	1190827	672	800	883	807	2607	2520	2404	261.773	360.017	325.727	210.539	213.068	225.585	315.839	216.398	1447.28	1445.19	0.002089	0.98016	0.9942	FALSE	--	--	--	--	GO:0043168//GO:1901363//GO:0003674//GO:0097367//GO:0001882//GO:0016462//GO:0032555//GO:0032549//GO:0032553//GO:1901265//GO:0043167//GO:0097159//GO:0036094//GO:0016740//GO:0035639//GO:0017111//GO:0003824//GO:0005488//GO:0016787//GO:0032550//GO:0016301//GO:0001883//GO:0032559//GO:0000166//GO:0005524//GO:0016887//GO:0016817//GO:0016818//GO:0017076//GO:0030554//GO:0016772	anion binding//heterocyclic compound binding//molecular_function//carbohydrate derivative binding//nucleoside binding//pyrophosphatase activity//purine ribonucleotide binding//ribonucleoside binding//ribonucleotide binding//nucleoside phosphate binding//ion binding//organic cyclic compound binding//small molecule binding//transferase activity//purine ribonucleoside triphosphate binding//nucleosid…	--	--	--	--
SMU_1258c	NC_004350.2	-	1190950	1191612	663	135	205	187	443	515	480	44.7739	84.7173	76.5028	36.262	44.1348	45.6534	68.6647	42.0167	276.884	307.015	-0.14903	0.57246	0.67778	FALSE	--	--	--	--	--	--	--	--	--	--
SMU_1259	NC_004350.2	+	1191675	1192001	327	63	95	72	160	148	145	42.3641	79.599	59.7219	26.5542	25.7159	27.9618	60.5617	26.744	87.0417	133.834	-0.62066	0.096778	0.16738	FALSE	GO:0006807//GO:0046483//GO:0043412//GO:0043170//GO:0006259//GO:0090304//GO:0006725//GO:1901360//GO:0008152//GO:0044237//GO:0009987//GO:0044260//GO:0008150//GO:0006304//GO:0044238//GO:0071704//GO:0034641//GO:0006139	nitrogen compound metabolic process//heterocycle metabolic process//macromolecule modification//macromolecule metabolic process//DNA metabolic process//nucleic acid metabolic process//cellular aromatic compound metabolic process//organic cyclic compound metabolic process//metabolic process//cellular metabolic process//cellular process//cellular macromolecule metabolic process//biological_process/…	--	--	GO:0003677//GO:1901363//GO:0003676//GO:0003674//GO:0097159//GO:0005488//GO:0003824	DNA binding//heterocyclic compound binding//nucleic acid binding//molecular_function//organic cyclic compound binding//binding//catalytic activity	--	--	--	--
SMU_1260c	NC_004350.2	-	1192355	1192534	180	70	68	65	224	188	202	85.5127	103.507	97.9467	67.5363	59.3435	70.7659	95.6553	65.8819	117.993	117.665	0.0040189	1	1	FALSE	GO:0044710//GO:1901360//GO:1901566//GO:2000112//GO:0010468//GO:0007049//GO:0019438//GO:0008150//GO:0044260//GO:0044249//GO:0044237//GO:0009987//GO:0006098//GO:0009117//GO:0008152//GO:2001141//GO:0044281//GO:0019222//GO:0072524//GO:0006793//GO:0044238//GO:1903506//GO:0006796//GO:0016070//GO:0019219//GO:0044763//GO:0006081//GO:0071704//GO:0019693//GO:0006139//GO:0055086//GO:0050794//GO:0034641//GO:…	single-organism metabolic process//organic cyclic compound metabolic process//organonitrogen compound biosynthetic process//regulation of cellular macromolecule biosynthetic process//regulation of gene expression//cell cycle//aromatic compound biosynthetic process//biological_process//cellular macromolecule metabolic process//cellular biosynthetic process//cellular metabolic process//cellular pro…	--	--	GO:0001071//GO:0005488//GO:0003824//GO:0050661//GO:0048037//GO:0016903//GO:0000166//GO:0043565//GO:0016614//GO:0003700//GO:0003677//GO:0016620//GO:0016616//GO:1901363//GO:0008883//GO:0016491//GO:0003674//GO:0003676//GO:0036094//GO:0097159//GO:0050662//GO:1901265//GO:0004616	nucleic acid binding transcription factor activity//binding//catalytic activity//NADP binding//cofactor binding//oxidoreductase activity, acting on the aldehyde or oxo group of donors//nucleotide binding//sequence-specific DNA binding//oxidoreductase activity, acting on CH-OH group of donors//transcription factor activity, sequence-specific DNA binding//DNA binding//oxidoreductase activity, actin…	--	--	--	--
SMU_1261c	NC_004350.2	-	1192547	1192732	186	100	124	135	566	435	481	118.22	182.659	196.866	165.145	132.881	163.071	165.915	153.699	284.584	208.907	0.44599	0.082813	0.14708	FALSE	--	--	--	--	--	--	--	--	--	--
SMU_1262c	NC_004350.2	-	1192812	1194152	1341	1059	1265	1157	4216	4294	3823	173.649	258.46	234.02	170.621	181.937	179.771	222.043	177.443	2369.23	2022.35	0.22839	0.095539	0.16538	FALSE	--	--	--	--	--	--	--	--	--	--
SMU_1263	NC_004350.2	-	1194266	1194595	330	270	370	370	1171	1118	1039	179.91	307.199	304.114	192.577	192.493	198.539	263.741	194.537	639.211	588.068	0.12031	0.49425	0.60734	FALSE	GO:1901564//GO:0016053//GO:1901576//GO:0019752//GO:0006725//GO:0008652//GO:0043436//GO:0044283//GO:0018130//GO:0006520//GO:1901362//GO:0044711//GO:0046394//GO:0009058//GO:0046483//GO:0006807//GO:1901605//GO:0044699//GO:0006547//GO:0071704//GO:0000105//GO:0034641//GO:0044281//GO:0044238//GO:1901607//GO:0044763//GO:0008150//GO:0044249//GO:0009987//GO:0044237//GO:0006082//GO:0008152//GO:0052803//GO:…	organonitrogen compound metabolic process//organic acid biosynthetic process//organic substance biosynthetic process//carboxylic acid metabolic process//cellular aromatic compound metabolic process//cellular amino acid biosynthetic process//oxoacid metabolic process//small molecule biosynthetic process//heterocycle biosynthetic process//cellular amino acid metabolic process//organic cyclic compou…	--	--	GO:0003674//GO:0016810//GO:0003824//GO:0019238//GO:0016814//GO:0004635//GO:0016787	molecular_function//hydrolase activity, acting on carbon-nitrogen (but not peptide) bonds//catalytic activity//cyclohydrolase activity//hydrolase activity, acting on carbon-nitrogen (but not peptide) bonds, in cyclic amidines//phosphoribosyl-AMP cyclohydrolase activity//hydrolase activity	--	--	--	--
SMU_1264	NC_004350.2	-	1194595	1195350	756	581	560	585	2585	2643	2495	168.989	202.954	209.886	185.567	198.638	208.111	193.943	197.439	1485	1000.99	0.56904	0.00024489	0.00087772	UP	GO:0044710//GO:0052803//GO:0009607//GO:0006396//GO:1901566//GO:2000112//GO:0006586//GO:1901360//GO:0019438//GO:0006399//GO:0010468//GO:0044260//GO:0009110//GO:0008150//GO:0008033//GO:0006790//GO:0044249//GO:0008152//GO:0006082//GO:0009987//GO:0044237//GO:0019222//GO:0042430//GO:0006576//GO:0044281//GO:2001141//GO:0050896//GO:0009072//GO:0044272//GO:0044238//GO:1903506//GO:0009308//GO:0044763//GO:…	single-organism metabolic process//imidazole-containing compound metabolic process//response to biotic stimulus//RNA processing//organonitrogen compound biosynthetic process//regulation of cellular macromolecule biosynthetic process//indolalkylamine metabolic process//organic cyclic compound metabolic process//aromatic compound biosynthetic process//tRNA metabolic process//regulation of gene expr…	GO:0044464//GO:0044424//GO:0005575//GO:0005737//GO:0005622//GO:0005623	cell part//intracellular part//cellular_component//cytoplasm//intracellular//cell	GO:0018580//GO:0005488//GO:0016701//GO:0016835//GO:0016829//GO:0003824//GO:0048037//GO:0004789//GO:0016627//GO:0004834//GO:0016765//GO:0000166//GO:0016836//GO:0016703//GO:0017150//GO:0043168//GO:1901363//GO:0004497//GO:0003674//GO:0016491//GO:0036094//GO:0016740//GO:0043167//GO:0097159//GO:1901265//GO:0050662//GO:0050660	nitronate monooxygenase activity//binding//oxidoreductase activity, acting on single donors with incorporation of molecular oxygen//carbon-oxygen lyase activity//lyase activity//catalytic activity//cofactor binding//thiamine-phosphate diphosphorylase activity//oxidoreductase activity, acting on the CH-CH group of donors//tryptophan synthase activity//transferase activity, transferring alkyl or ar…	hisF; imidazole glycerol phosphate synthase subunit HisF; K02500 cyclase [EC:4.1.3.-]	http://www.genome.jp/dbget-bin/www_bget?smu:SMU_1264	--	--
SMU_1265	NC_004350.2	-	1195353	1196072	720	640	697	676	3344	3252	3020	195.458	265.236	254.661	252.055	256.629	264.496	238.452	257.727	1847.36	1168.62	0.66066	8.4337e-06	4.0869e-05	UP	GO:1901360//GO:1901566//GO:0006586//GO:0006399//GO:0019438//GO:0044710//GO:0052803//GO:0006396//GO:0006082//GO:0009987//GO:0044237//GO:0008152//GO:0008150//GO:0044260//GO:0008033//GO:0044249//GO:0044238//GO:0009308//GO:0044763//GO:0016070//GO:1901607//GO:0042430//GO:0044281//GO:0006576//GO:0009072//GO:0034660//GO:0071704//GO:0006547//GO:0000105//GO:0006139//GO:0034641//GO:0046483//GO:0006568//GO:…	organic cyclic compound metabolic process//organonitrogen compound biosynthetic process//indolalkylamine metabolic process//tRNA metabolic process//aromatic compound biosynthetic process//single-organism metabolic process//imidazole-containing compound metabolic process//RNA processing//organic acid metabolic process//cellular process//cellular metabolic process//metabolic process//biological_pro…	--	--	GO:0005488//GO:0016835//GO:0016829//GO:0004425//GO:0003824//GO:0048037//GO:0016765//GO:0016854//GO:0000166//GO:0016836//GO:0016627//GO:0004834//GO:0016857//GO:0047465//GO:0016831//GO:1901363//GO:0043168//GO:0003674//GO:0016491//GO:0017150//GO:0043167//GO:0097159//GO:0016853//GO:0016740//GO:0036094//GO:0016830//GO:1901265//GO:0050662//GO:0050660	binding//carbon-oxygen lyase activity//lyase activity//indole-3-glycerol-phosphate synthase activity//catalytic activity//cofactor binding//transferase activity, transferring alkyl or aryl (other than methyl) groups//racemase and epimerase activity//nucleotide binding//hydro-lyase activity//oxidoreductase activity, acting on the CH-CH group of donors//tryptophan synthase activity//racemase and ep…	hisA; 1-(5-phosphoribosyl)-5-[(5-phosphoribosylamino)methylideneamino] imidazole-4-carboxamide isomerase; K01814 phosphoribosylformimino-5-aminoimidazole carboxamide ribotide isomerase [EC:5.3.1.16]	http://www.genome.jp/dbget-bin/www_bget?smu:SMU_1265	--	--
SMU_1266	NC_004350.2	-	1196512	1197117	606	464	427	436	2550	2646	2361	168.364	193.058	195.147	228.365	248.087	245.679	185.523	240.711	1452.12	768.994	0.91712	9.0607e-09	6.9337e-08	UP	GO:0072524//GO:0044281//GO:0006081//GO:1901617//GO:0042822//GO:0044763//GO:0006508//GO:0006796//GO:0006793//GO:0044238//GO:0009064//GO:0019538//GO:0034641//GO:0071704//GO:1901615//GO:0019637//GO:0033014//GO:0044710//GO:0019438//GO:1901566//GO:1901360//GO:0044249//GO:0009110//GO:0008150//GO:0009108//GO:0008152//GO:0009236//GO:0009987//GO:0044237//GO:0006082//GO:0072525//GO:0006725//GO:0033013//GO:…	pyridine-containing compound metabolic process//small molecule metabolic process//cellular aldehyde metabolic process//organic hydroxy compound biosynthetic process//pyridoxal phosphate metabolic process//single-organism cellular process//proteolysis//phosphate-containing compound metabolic process//phosphorus metabolic process//primary metabolic process//glutamine family amino acid metabolic pro…	--	--	GO:0016810//GO:0070011//GO:0004359//GO:0008236//GO:0016787//GO:0003824//GO:0017171//GO:0008233//GO:0003674//GO:0016811	hydrolase activity, acting on carbon-nitrogen (but not peptide) bonds//peptidase activity, acting on L-amino acid peptides//glutaminase activity//serine-type peptidase activity//hydrolase activity//catalytic activity//serine hydrolase activity//peptidase activity//molecular_function//hydrolase activity, acting on carbon-nitrogen (but not peptide) bonds, in linear amides	hisH; imidazole glycerol phosphate synthase subunit HisH; K02501 glutamine amidotransferase [EC:2.4.2.-]	http://www.genome.jp/dbget-bin/www_bget?smu:SMU_1266	--	--
SMU_1267c	NC_004350.2	-	1197114	1197476	363	99	110	88	587	489	487	59.9699	83.0267	65.7544	87.7593	76.5402	84.5995	69.5837	82.9663	299.983	172.24	0.80046	0.0025813	0.0072488	UP	--	--	--	--	--	--	hypothetical protein	http://www.genome.jp/dbget-bin/www_bget?smu:SMU_1267c	--	--
SMU_1268	NC_004350.2	-	1197483	1198067	585	217	184	223	1124	1184	1048	81.5659	86.1774	103.395	104.273	114.996	112.967	90.3793	110.745	644.918	361.696	0.83434	3.1101e-05	0.00013548	UP	GO:0000105//GO:0006547//GO:0071704//GO:0034641//GO:0044281//GO:0044238//GO:1901607//GO:0044763//GO:0008150//GO:0044249//GO:0008152//GO:0044237//GO:0009987//GO:0006082//GO:0052803//GO:0044710//GO:1901566//GO:1901360//GO:0019438//GO:1901564//GO:1901576//GO:0016053//GO:0006725//GO:0019752//GO:0008652//GO:0043436//GO:0018130//GO:0044283//GO:0006520//GO:0044711//GO:1901362//GO:0046394//GO:0009058//GO:…	histidine biosynthetic process//histidine metabolic process//organic substance metabolic process//cellular nitrogen compound metabolic process//small molecule metabolic process//primary metabolic process//alpha-amino acid biosynthetic process//single-organism cellular process//biological_process//cellular biosynthetic process//metabolic process//cellular metabolic process//cellular process//organ…	--	--	GO:0016836//GO:0016829//GO:0016835//GO:0003824//GO:0004424//GO:0003674	hydro-lyase activity//lyase activity//carbon-oxygen lyase activity//catalytic activity//imidazoleglycerol-phosphate dehydratase activity//molecular_function	hisB; imidazoleglycerol-phosphate dehydratase; K01693 imidazoleglycerol-phosphate dehydratase [EC:4.2.1.19]	http://www.genome.jp/dbget-bin/www_bget?smu:SMU_1268	--	--
SMU_1269	NC_004350.2	-	1198064	1198711	648	181	240	275	1102	1149	1092	61.4198	101.477	115.108	92.2929	100.747	106.266	92.6684	99.7685	643.023	405.462	0.6653	0.00063841	0.0021054	UP	GO:0008152//GO:0008150	metabolic process//biological_process	--	--	GO:0016791//GO:0003674//GO:0016787//GO:0042578//GO:0003824//GO:0016788	phosphatase activity//molecular_function//hydrolase activity//phosphoric ester hydrolase activity//catalytic activity//hydrolase activity, acting on ester bonds	serB; phosphoserine phosphatase; K01079 phosphoserine phosphatase [EC:3.1.3.3]	http://www.genome.jp/dbget-bin/www_bget?smu:SMU_1269	--	--
SMU_127	NC_004350.2	+	128963	129958	996	5609	4333	3736	10832	10503	9211	1238.31	1191.96	1017.41	590.216	599.158	583.167	1149.23	590.847	5863.11	7897.74	-0.42977	0.022931	0.049294	DOWN	GO:0071704//GO:0044255//GO:0006720//GO:0044763//GO:0016114//GO:0044238//GO:0044249//GO:0008150//GO:0008152//GO:0044237//GO:0009987//GO:0044710//GO:1901576//GO:0006629//GO:0008610//GO:0008299//GO:0006721//GO:0044711//GO:0009058//GO:0044699	organic substance metabolic process//cellular lipid metabolic process//isoprenoid metabolic process//single-organism cellular process//terpenoid biosynthetic process//primary metabolic process//cellular biosynthetic process//biological_process//metabolic process//cellular metabolic process//cellular process//single-organism metabolic process//organic substance biosynthetic process//lipid metaboli…	--	--	GO:0016903//GO:0019842//GO:0030976//GO:0016624//GO:0048037//GO:0003824//GO:0005488//GO:0050662//GO:0008661//GO:0036094//GO:0043169//GO:0016740//GO:0097159//GO:0043167//GO:1901681//GO:0016491//GO:0003674//GO:0043168//GO:1901363//GO:0016744	oxidoreductase activity, acting on the aldehyde or oxo group of donors//vitamin binding//thiamine pyrophosphate binding//oxidoreductase activity, acting on the aldehyde or oxo group of donors, disulfide as acceptor//cofactor binding//catalytic activity//binding//coenzyme binding//1-deoxy-D-xylulose-5-phosphate synthase activity//small molecule binding//cation binding//transferase activity//organi…	adhA; acetoin dehydrogenase TPP-dependent, E1 component subunit alpha; K00161 pyruvate dehydrogenase E1 component alpha subunit [EC:1.2.4.1]	http://www.genome.jp/dbget-bin/www_bget?smu:SMU_127	--	--
SMU_1270	NC_004350.2	-	1198698	1199981	1284	327	466	457	2159	2156	2058	56	99.438	96.5384	91.2534	95.405	101.071	83.9921	95.9098	1225.26	728.035	0.75101	3.8662e-06	1.9852e-05	UP	GO:0034641//GO:0071704//GO:0006547//GO:0000105//GO:0044763//GO:1901607//GO:0044238//GO:0044281//GO:0006082//GO:0044237//GO:0009987//GO:0008152//GO:0044249//GO:0008150//GO:0019438//GO:1901360//GO:1901566//GO:0044710//GO:0052803//GO:0016053//GO:1901576//GO:1901564//GO:0044283//GO:0018130//GO:0043436//GO:0008652//GO:0019752//GO:0006725//GO:1901362//GO:0044711//GO:0006520//GO:1901605//GO:0055114//GO:…	cellular nitrogen compound metabolic process//organic substance metabolic process//histidine metabolic process//histidine biosynthetic process//single-organism cellular process//alpha-amino acid biosynthetic process//primary metabolic process//small molecule metabolic process//organic acid metabolic process//cellular metabolic process//cellular process//metabolic process//cellular biosynthetic pr…	--	--	GO:0000166//GO:0048037//GO:0008270//GO:0003824//GO:0005488//GO:0050662//GO:1901265//GO:0051287//GO:0097159//GO:0046914//GO:0043167//GO:0043169//GO:0036094//GO:0004399//GO:0016491//GO:0003674//GO:1901363//GO:0016616//GO:0016614//GO:0046872	nucleotide binding//cofactor binding//zinc ion binding//catalytic activity//binding//coenzyme binding//nucleoside phosphate binding//NAD binding//organic cyclic compound binding//transition metal ion binding//ion binding//cation binding//small molecule binding//histidinol dehydrogenase activity//oxidoreductase activity//molecular_function//heterocyclic compound binding//oxidoreductase activity, a…	hisD; bifunctional histidinal dehydrogenase/histidinol dehydrogenase; K00013 histidinol dehydrogenase [EC:1.1.1.23]	http://www.genome.jp/dbget-bin/www_bget?smu:SMU_1270	--	--
SMU_1271	NC_004350.2	-	1199978	1200625	648	83	132	139	444	494	442	28.1649	55.8124	58.182	37.1852	43.3151	43.0123	47.3864	41.1709	265.413	206.514	0.36199	0.16153	0.25051	FALSE	GO:0043436//GO:0018130//GO:0044283//GO:0006725//GO:0019752//GO:0008652//GO:1901564//GO:1901576//GO:0016053//GO:0006807//GO:0046483//GO:0044699//GO:1901605//GO:0046394//GO:0009058//GO:0044711//GO:1901362//GO:0006520//GO:0044238//GO:0044763//GO:1901607//GO:0044281//GO:0000105//GO:0071704//GO:0006547//GO:0034641//GO:1901566//GO:1901360//GO:0019438//GO:0044710//GO:0052803//GO:0008152//GO:0006082//GO:…	oxoacid metabolic process//heterocycle biosynthetic process//small molecule biosynthetic process//cellular aromatic compound metabolic process//carboxylic acid metabolic process//cellular amino acid biosynthetic process//organonitrogen compound metabolic process//organic substance biosynthetic process//organic acid biosynthetic process//nitrogen compound metabolic process//heterocycle metabolic p…	GO:0005623//GO:0005622//GO:0044424//GO:0005737//GO:0005575//GO:0044464	cell//intracellular//intracellular part//cytoplasm//cellular_component//cell part	GO:0016740//GO:0016757//GO:0003879//GO:0003674//GO:0016763//GO:0016829//GO:0003824	transferase activity//transferase activity, transferring glycosyl groups//ATP phosphoribosyltransferase activity//molecular_function//transferase activity, transferring pentosyl groups//lyase activity//catalytic activity	--	--	--	--
SMU_1272	NC_004350.2	-	1200635	1201597	963	165	198	197	862	952	877	37.6758	56.334	55.4867	48.5783	56.1692	57.4273	49.8322	54.0583	517.734	325.544	0.66936	0.0015379	0.0045905	UP	--	--	--	--	--	--	hisZ; histidyl-tRNA synthetase; K02502 ATP phosphoribosyltransferase regulatory subunit	http://www.genome.jp/dbget-bin/www_bget?smu:SMU_1272	--	--
SMU_1273	NC_004350.2	-	1201594	1202643	1050	137	262	269	880	877	825	28.6904	68.3665	69.4883	45.4836	47.4567	49.5462	55.5151	47.4955	496.287	390.342	0.34644	0.22427	0.32375	FALSE	GO:0015979//GO:0034641//GO:0071704//GO:0019538//GO:0044238//GO:0044249//GO:0008150//GO:0044260//GO:0044237//GO:0009987//GO:0008152//GO:1901566//GO:0044271//GO:0044267//GO:0043603//GO:1901576//GO:0010467//GO:1901564//GO:0006412//GO:0034645//GO:0043604//GO:0043170//GO:0009059//GO:0043043//GO:0006518//GO:0009058//GO:0006807	photosynthesis//cellular nitrogen compound metabolic process//organic substance metabolic process//protein metabolic process//primary metabolic process//cellular biosynthetic process//biological_process//cellular macromolecule metabolic process//cellular metabolic process//cellular process//metabolic process//organonitrogen compound biosynthetic process//cellular nitrogen compound biosynthetic pr…	GO:1990904//GO:0044444//GO:0044436//GO:0044464//GO:0098796//GO:0009579//GO:0034357//GO:0009522//GO:0043232//GO:0032991//GO:0005622//GO:0009521//GO:0005623//GO:0044425//GO:0043228//GO:0005840//GO:0016020//GO:0030529//GO:0005575//GO:0005737//GO:0043229//GO:0043234//GO:0043226//GO:0044424	ribonucleoprotein complex//cytoplasmic part//thylakoid part//cell part//membrane protein complex//thylakoid//photosynthetic membrane//photosystem I//intracellular non-membrane-bounded organelle//macromolecular complex//intracellular//photosystem//cell//membrane part//non-membrane-bounded organelle//ribosome//membrane//intracellular ribonucleoprotein complex//cellular_component//cytoplasm//intrace…	GO:0048037//GO:0005488//GO:0005198//GO:0097159//GO:0043167//GO:0003735//GO:0003674//GO:0030170//GO:1901363//GO:0043168	cofactor binding//binding//structural molecule activity//organic cyclic compound binding//ion binding//structural constituent of ribosome//molecular_function//pyridoxal phosphate binding//heterocyclic compound binding//anion binding	--	--	--	--
SMU_1276c	NC_004350.2	-	1203817	1205541	1725	6912	5749	5749	19859	18830	17282	881.089	913.135	903.966	624.784	620.224	631.757	899.397	625.588	10747.4	10652.5	0.0128	0.94001	0.96684	FALSE	GO:0043933//GO:0071704//GO:0034641//GO:0070271//GO:0032185//GO:0022607//GO:0070925//GO:0019538//GO:0044238//GO:0006461//GO:0008150//GO:0006996//GO:0044260//GO:0044249//GO:0044237//GO:0009987//GO:0008152//GO:0071822//GO:1901566//GO:0044267//GO:0043603//GO:0044271//GO:0065003//GO:0034622//GO:0010467//GO:1901564//GO:0071840//GO:1901576//GO:0016043//GO:0000921//GO:0044085//GO:0006412//GO:0034645//GO:…	macromolecular complex subunit organization//organic substance metabolic process//cellular nitrogen compound metabolic process//protein complex biogenesis//septin cytoskeleton organization//cellular component assembly//organelle assembly//protein metabolic process//primary metabolic process//protein complex assembly//biological_process//organelle organization//cellular macromolecule metabolic pro…	GO:1990904//GO:0044444//GO:0005856//GO:0044464//GO:0005938//GO:0005940//GO:0044446//GO:0016021//GO:0043232//GO:0032991//GO:0005622//GO:0005623//GO:0043228//GO:0044448//GO:0044425//GO:0005840//GO:0016020//GO:0030529//GO:0005575//GO:0071944//GO:0005737//GO:0043226//GO:0032156//GO:0043229//GO:0044430//GO:0031224//GO:0044424//GO:0044422	ribonucleoprotein complex//cytoplasmic part//cytoskeleton//cell part//cell cortex//septin ring//intracellular organelle part//integral component of membrane//intracellular non-membrane-bounded organelle//macromolecular complex//intracellular//cell//non-membrane-bounded organelle//cell cortex part//membrane part//ribosome//membrane//intracellular ribonucleoprotein complex//cellular_component//cell…	GO:0005198//GO:0003735//GO:0003674	structural molecule activity//structural constituent of ribosome//molecular_function	--	--	--	--
SMU_1277	NC_004350.2	-	1205637	1207589	1953	2772	2286	2447	8839	8744	7816	312.102	320.705	339.845	245.619	254.387	252.364	324.217	250.79	4877.78	4344.34	0.16709	0.19901	0.29458	FALSE	GO:0044249//GO:0008150//GO:0006996//GO:0044260//GO:0044237//GO:0009987//GO:0008152//GO:0019438//GO:1901360//GO:0006139//GO:0034641//GO:0071704//GO:0016070//GO:0044238//GO:0071103//GO:0043170//GO:0009059//GO:1901362//GO:0051276//GO:0009058//GO:0032774//GO:0046483//GO:0006807//GO:0044271//GO:0097659//GO:0071840//GO:1901576//GO:0010467//GO:0006351//GO:0016043//GO:0006725//GO:0006259//GO:0090304//GO:…	cellular biosynthetic process//biological_process//organelle organization//cellular macromolecule metabolic process//cellular metabolic process//cellular process//metabolic process//aromatic compound biosynthetic process//organic cyclic compound metabolic process//nucleobase-containing compound metabolic process//cellular nitrogen compound metabolic process//organic substance metabolic process//R…	--	--	GO:0003824//GO:0017111//GO:0003899//GO:0001883//GO:0016779//GO:0032550//GO:0061505//GO:0016787//GO:0005488//GO:0042623//GO:0005524//GO:0032559//GO:0000166//GO:0008094//GO:0016772//GO:0030554//GO:0017076//GO:0016818//GO:0016817//GO:0016887//GO:0003918//GO:0001882//GO:0097367//GO:0003674//GO:0003676//GO:1901363//GO:0043168//GO:0016462//GO:0003677//GO:1901265//GO:0032553//GO:0032549//GO:0032555//GO:…	catalytic activity//nucleoside-triphosphatase activity//DNA-directed RNA polymerase activity//purine nucleoside binding//nucleotidyltransferase activity//purine ribonucleoside binding//DNA topoisomerase II activity//hydrolase activity//binding//ATPase activity, coupled//ATP binding//adenyl ribonucleotide binding//nucleotide binding//DNA-dependent ATPase activity//transferase activity, transferrin…	--	--	--	--
SMU_1278c	NC_004350.2	-	1207589	1208173	585	502	462	515	1992	1769	1801	188.692	216.38	238.781	184.797	171.814	194.135	214.618	183.582	1068.77	857.646	0.3175	0.054413	0.10306	FALSE	--	--	--	--	--	--	--	--	--	--
SMU_1279c	NC_004350.2	-	1208595	1209821	1227	370	461	443	1063	1058	1007	66.3074	102.941	97.9283	47.0165	48.9924	51.7524	89.0589	49.2538	601.33	740.771	-0.30087	0.10737	0.18189	FALSE	GO:0044763//GO:0008150//GO:0009987//GO:0051301//GO:0044699	single-organism cellular process//biological_process//cellular process//cell division//single-organism process	GO:0016021//GO:0044425//GO:0031224//GO:0005575//GO:0016020	integral component of membrane//membrane part//intrinsic component of membrane//cellular_component//membrane	--	--	--	--	--	--
SMU_128	NC_004350.2	+	130090	131103	1014	4989	3375	2902	8377	7361	6480	1081.88	911.943	776.262	448.345	412.464	402.979	923.363	421.263	4259.44	6492.71	-0.60815	0.037204	0.074709	FALSE	GO:0008152//GO:0008150	metabolic process//biological_process	--	--	GO:0003824//GO:0003674	catalytic activity//molecular_function	--	--	--	--
SMU_1280c	NC_004350.2	-	1210028	1211146	1119	142	338	302	314	328	364	27.9038	82.7596	73.2025	15.2286	16.6545	20.5124	61.2886	17.4652	193.974	457.511	-1.2379	0.033147	0.067737	FALSE	GO:0009653//GO:0048856//GO:0044403//GO:0008152//GO:0009886//GO:0008150//GO:0044419//GO:0006508//GO:0044238//GO:0019538//GO:0044111//GO:0009878//GO:0044707//GO:0009877//GO:0071704//GO:0007275//GO:0044699//GO:0009791//GO:0051704//GO:0044767//GO:0043170//GO:0032502//GO:0032501	anatomical structure morphogenesis//anatomical structure development//symbiosis, encompassing mutualism through parasitism//metabolic process//post-embryonic morphogenesis//biological_process//interspecies interaction between organisms//proteolysis//primary metabolic process//protein metabolic process//development involved in symbiotic interaction//nodule morphogenesis//single-multicellular organ…	--	--	GO:0016787//GO:0005488//GO:0008236//GO:0003824//GO:0070011//GO:0046872//GO:0003674//GO:0043167//GO:0043169//GO:0008233//GO:0017171	hydrolase activity//binding//serine-type peptidase activity//catalytic activity//peptidase activity, acting on L-amino acid peptides//metal ion binding//molecular_function//ion binding//cation binding//peptidase activity//serine hydrolase activity	--	--	--	--
SMU_1282	NC_004350.2	+	1211285	1211851	567	355	388	377	1228	1234	1101	137.673	187.491	180.346	117.538	123.657	122.447	168.504	121.214	684.376	650.238	0.073821	0.6788	0.76879	FALSE	GO:2001141//GO:0019222//GO:1903506//GO:0044238//GO:0019219//GO:0016070//GO:0071704//GO:0006139//GO:0050794//GO:0034641//GO:0051171//GO:0065007//GO:1901360//GO:2000112//GO:0010468//GO:0019438//GO:0008150//GO:0044260//GO:0044249//GO:0044237//GO:0009987//GO:0008152//GO:0006725//GO:0080090//GO:0031326//GO:0034645//GO:0060255//GO:0090304//GO:0034654//GO:0018130//GO:0044271//GO:0031323//GO:0050789//GO:…	regulation of RNA biosynthetic process//regulation of metabolic process//regulation of nucleic acid-templated transcription//primary metabolic process//regulation of nucleobase-containing compound metabolic process//RNA metabolic process//organic substance metabolic process//nucleobase-containing compound metabolic process//regulation of cellular process//cellular nitrogen compound metabolic proc…	--	--	GO:0001071//GO:0005488//GO:0097159//GO:0043565//GO:0003700//GO:0003677//GO:1901363//GO:0003674//GO:0003676	nucleic acid binding transcription factor activity//binding//organic cyclic compound binding//sequence-specific DNA binding//transcription factor activity, sequence-specific DNA binding//DNA binding//heterocyclic compound binding//molecular_function//nucleic acid binding	--	--	--	--
SMU_1284c	NC_004350.2	-	1212113	1212772	660	334	383	318	522	572	538	111.278	158.996	130.687	42.9228	49.2425	51.4024	133.654	47.8559	314.057	600.614	-0.93541	7.342e-06	3.6109e-05	DOWN	GO:1901576//GO:0016053//GO:1901564//GO:0008652//GO:0006553//GO:0009089//GO:0019752//GO:0043648//GO:0006629//GO:0044283//GO:0008610//GO:0043436//GO:0009066//GO:0006520//GO:0044711//GO:1901362//GO:0009058//GO:0046394//GO:0055114//GO:0044699//GO:1901605//GO:0006807//GO:0009067//GO:0009085//GO:0046451//GO:0071704//GO:0044281//GO:1901607//GO:0044763//GO:0044238//GO:0044249//GO:0008202//GO:0008150//GO:…	organic substance biosynthetic process//organic acid biosynthetic process//organonitrogen compound metabolic process//cellular amino acid biosynthetic process//lysine metabolic process//lysine biosynthetic process via diaminopimelate//carboxylic acid metabolic process//dicarboxylic acid metabolic process//lipid metabolic process//small molecule biosynthetic process//lipid biosynthetic process//ox…	--	--	GO:0051287//GO:0050662//GO:1901265//GO:0036094//GO:0097159//GO:0016616//GO:0003674//GO:0016491//GO:1901363//GO:0016614//GO:0016620//GO:0008839//GO:0016903//GO:0016627//GO:0000166//GO:0033764//GO:0048037//GO:0003824//GO:0003854//GO:0016628//GO:0016229//GO:0005488	NAD binding//coenzyme binding//nucleoside phosphate binding//small molecule binding//organic cyclic compound binding//oxidoreductase activity, acting on the CH-OH group of donors, NAD or NADP as acceptor//molecular_function//oxidoreductase activity//heterocyclic compound binding//oxidoreductase activity, acting on CH-OH group of donors//oxidoreductase activity, acting on the aldehyde or oxo group…	hypothetical protein; K07118	http://www.genome.jp/dbget-bin/www_bget?smu:SMU_1284c	--	--
SMU_1286c	NC_004350.2	-	1212774	1213952	1179	437	517	412	842	833	793	81.5028	120.146	94.7834	38.7579	40.1438	42.4136	98.8107	40.4384	474.416	792.795	-0.74079	7.9433e-05	0.00031948	DOWN	GO:0051234//GO:0044699//GO:0044765//GO:0009987//GO:0051179//GO:0008150//GO:0055085//GO:0006810//GO:0044763//GO:1902578	establishment of localization//single-organism process//single-organism transport//cellular process//localization//biological_process//transmembrane transport//transport//single-organism cellular process//single-organism localization	GO:0016020//GO:0005575//GO:0031224//GO:0044425//GO:0016021	membrane//cellular_component//intrinsic component of membrane//membrane part//integral component of membrane	GO:0003674//GO:0005215//GO:0022857	molecular_function//transporter activity//transmembrane transporter activity	permease	http://www.genome.jp/dbget-bin/www_bget?smu:SMU_1286c	--	--
SMU_1287	NC_004350.2	+	1214103	1214453	351	4547	3038	3275	4991	4768	4754	2848.54	2371.44	2530.77	771.689	771.821	854.078	2583.59	799.196	2790.51	6268.48	-1.1676	2.3298e-06	1.2721e-05	DOWN	GO:0032774//GO:0009889//GO:0009058//GO:0044409//GO:0044764//GO:0006807//GO:0046483//GO:0051252//GO:0009059//GO:0061025//GO:0043170//GO:0051704//GO:1901362//GO:0006355//GO:0010556//GO:0040011//GO:0006725//GO:0016043//GO:0080090//GO:0031326//GO:0051828//GO:0030260//GO:0052192//GO:0034645//GO:0018130//GO:0090304//GO:0060255//GO:0034654//GO:0052126//GO:0044803//GO:0044271//GO:0031323//GO:0006351//GO:…	RNA biosynthetic process//regulation of biosynthetic process//biosynthetic process//entry into host//multi-organism cellular process//nitrogen compound metabolic process//heterocycle metabolic process//regulation of RNA metabolic process//macromolecule biosynthetic process//membrane fusion//macromolecule metabolic process//multi-organism process//organic cyclic compound biosynthetic process//regu…	GO:0019012//GO:0005575//GO:0044423//GO:0036338//GO:0019031	virion//cellular_component//virion part//viral membrane//viral envelope	GO:0003677//GO:1901363//GO:0003676//GO:0003674//GO:0097159//GO:0005488	DNA binding//heterocyclic compound binding//nucleic acid binding//molecular_function//organic cyclic compound binding//binding	transcriptional regulator	http://www.genome.jp/dbget-bin/www_bget?smu:SMU_1287	--	--
SMU_1288	NC_004350.2	-	1214632	1214979	348	4961	2924	3115	12331	11849	10744	3134.69	2302.13	2427.88	1923.01	1934.59	1946.85	2621.57	1934.82	6705.96	6337.32	0.081572	0.78595	0.85497	FALSE	GO:0044238//GO:0019538//GO:0034641//GO:0071704//GO:1901566//GO:0044249//GO:0044260//GO:0008150//GO:0008152//GO:0009987//GO:0044237//GO:0043604//GO:0034645//GO:0006412//GO:0044271//GO:0043603//GO:0044267//GO:1901576//GO:1901564//GO:0010467//GO:0009058//GO:0006807//GO:0009059//GO:0043170//GO:0043043//GO:0006518	primary metabolic process//protein metabolic process//cellular nitrogen compound metabolic process//organic substance metabolic process//organonitrogen compound biosynthetic process//cellular biosynthetic process//cellular macromolecule metabolic process//biological_process//metabolic process//cellular process//cellular metabolic process//amide biosynthetic process//cellular macromolecule biosynt…	GO:0044464//GO:1990904//GO:0044444//GO:0032991//GO:0043232//GO:0043228//GO:0005840//GO:0005622//GO:0005623//GO:0043229//GO:0043226//GO:0044424//GO:0005575//GO:0030529//GO:0005737	cell part//ribonucleoprotein complex//cytoplasmic part//macromolecular complex//intracellular non-membrane-bounded organelle//non-membrane-bounded organelle//ribosome//intracellular//cell//intracellular organelle//organelle//intracellular part//cellular_component//intracellular ribonucleoprotein complex//cytoplasm	GO:0005198//GO:0003735//GO:0003674	structural molecule activity//structural constituent of ribosome//molecular_function	--	--	--	--
SMU_1289c	NC_004350.2	-	1215168	1216388	1221	1814	1717	1776	12837	12435	11112	326.683	385.289	394.527	570.571	578.652	573.881	368.833	574.368	6985.51	3076.83	1.1829	7.504e-21	2.0948e-19	UP	GO:1902578//GO:0051641//GO:0044763//GO:0046907//GO:0006605//GO:0006886//GO:0015031//GO:0006810//GO:1902582//GO:0045184//GO:0033036//GO:0055085//GO:0006821//GO:0006811//GO:0008150//GO:0009987//GO:0051179//GO:0034613//GO:0006820//GO:0051649//GO:0044765//GO:0044699//GO:0008104//GO:0070727//GO:0051234//GO:0015698//GO:0071702	single-organism localization//cellular localization//single-organism cellular process//intracellular transport//protein targeting//intracellular protein transport//protein transport//transport//single-organism intracellular transport//establishment of protein localization//macromolecule localization//transmembrane transport//chloride transport//ion transport//biological_process//cellular process/…	GO:0016020//GO:0005575	membrane//cellular_component	GO:0022838//GO:0022857//GO:0005253//GO:0005247//GO:0022892//GO:0022803//GO:0005216//GO:0015108//GO:0005254//GO:0015267//GO:0005215//GO:0008308//GO:0022836//GO:0022832//GO:0008509//GO:0015075//GO:0015103//GO:0003674//GO:0022891//GO:0005244	substrate-specific channel activity//transmembrane transporter activity//anion channel activity//voltage-gated chloride channel activity//substrate-specific transporter activity//passive transmembrane transporter activity//ion channel activity//chloride transmembrane transporter activity//chloride channel activity//channel activity//transporter activity//voltage-gated anion channel activity//gate…	chloride channel permease	http://www.genome.jp/dbget-bin/www_bget?smu:SMU_1289c	--	--
SMU_129	NC_004350.2	+	131203	132570	1368	6786	4619	4067	10281	8337	7313	1090.77	925.11	806.375	407.86	346.267	337.097	940.751	363.741	4965.76	8919	-0.84487	0.0056117	0.014654	DOWN	GO:0032196//GO:0046434//GO:1901575//GO:0006629//GO:0006259//GO:0016042//GO:0090304//GO:0006310//GO:0006725//GO:0044248//GO:0044242//GO:0043170//GO:0046483//GO:0006807//GO:0009395//GO:0044699//GO:0009056//GO:0044712//GO:0044255//GO:0006644//GO:0019637//GO:0071704//GO:0006139//GO:0034641//GO:0044238//GO:0006793//GO:0006796//GO:0044763//GO:0044237//GO:0009987//GO:0008152//GO:0008150//GO:0044260//GO:…	transposition//organophosphate catabolic process//organic substance catabolic process//lipid metabolic process//DNA metabolic process//lipid catabolic process//nucleic acid metabolic process//DNA recombination//cellular aromatic compound metabolic process//cellular catabolic process//cellular lipid catabolic process//macromolecule metabolic process//heterocycle metabolic process//nitrogen compoun…	--	--	GO:0004620//GO:0097159//GO:0016740//GO:0004803//GO:1901363//GO:0003674//GO:0003676//GO:0003677//GO:0016788//GO:0016746//GO:0016298//GO:0003824//GO:0005488//GO:0016787	phospholipase activity//organic cyclic compound binding//transferase activity//transposase activity//heterocyclic compound binding//molecular_function//nucleic acid binding//DNA binding//hydrolase activity, acting on ester bonds//transferase activity, transferring acyl groups//lipase activity//catalytic activity//binding//hydrolase activity	adhC; branched-chain alpha-keto acid dehydrogenase E2 subunit; K00627 pyruvate dehydrogenase E2 component (dihydrolipoamide acetyltransferase) [EC:2.3.1.12]	http://www.genome.jp/dbget-bin/www_bget?smu:SMU_129	--	--
SMU_1290c	NC_004350.2	-	1216474	1217694	1221	800	713	711	5552	5423	4763	144.072	159.995	157.944	246.772	252.355	245.986	154.003	248.371	3021.15	1288.03	1.2299	1.7081e-18	3.7203e-17	UP	GO:0006810//GO:1902578//GO:0044763//GO:0008150//GO:0009987//GO:0051179//GO:0055085//GO:0006821//GO:0006811//GO:0006820//GO:0015698//GO:0051234//GO:0044765//GO:0044699	transport//single-organism localization//single-organism cellular process//biological_process//cellular process//localization//transmembrane transport//chloride transport//ion transport//anion transport//inorganic anion transport//establishment of localization//single-organism transport//single-organism process	GO:0016020//GO:0005575	membrane//cellular_component	GO:0022892//GO:0022803//GO:0022857//GO:0022838//GO:0005247//GO:0005253//GO:0008308//GO:0005254//GO:0005215//GO:0015267//GO:0005216//GO:0015108//GO:0022836//GO:0008509//GO:0022832//GO:0015103//GO:0005244//GO:0022891//GO:0003674//GO:0015075	substrate-specific transporter activity//passive transmembrane transporter activity//transmembrane transporter activity//substrate-specific channel activity//voltage-gated chloride channel activity//anion channel activity//voltage-gated anion channel activity//chloride channel activity//transporter activity//channel activity//ion channel activity//chloride transmembrane transporter activity//gate…	chloride channel permease	http://www.genome.jp/dbget-bin/www_bget?smu:SMU_1290c	--	--
SMU_1291c	NC_004350.2	-	1217684	1217956	273	61	56	60	326	306	300	49.1329	56.2027	59.6125	64.8062	63.6863	69.2953	54.9827	65.9293	179.115	102.605	0.80379	0.015717	0.035888	UP	GO:0016071//GO:0044238//GO:0006397//GO:0044763//GO:0016070//GO:0044281//GO:0071704//GO:0034641//GO:0006139//GO:1901360//GO:0007049//GO:0044710//GO:0006396//GO:0008152//GO:0006082//GO:0009987//GO:0044237//GO:0044260//GO:0008150//GO:0043436//GO:0090304//GO:0043648//GO:0006725//GO:0019752//GO:0010467//GO:0046417//GO:0006807//GO:0046483//GO:0044699//GO:0043170	mRNA metabolic process//primary metabolic process//mRNA processing//single-organism cellular process//RNA metabolic process//small molecule metabolic process//organic substance metabolic process//cellular nitrogen compound metabolic process//nucleobase-containing compound metabolic process//organic cyclic compound metabolic process//cell cycle//single-organism metabolic process//RNA processing//m…	--	--	GO:0016788//GO:0004518//GO:0016787//GO:0003824//GO:0004540//GO:0003674	hydrolase activity, acting on ester bonds//nuclease activity//hydrolase activity//catalytic activity//ribonuclease activity//molecular_function	hypothetical protein; K04516 chorismate mutase [EC:5.4.99.5]	http://www.genome.jp/dbget-bin/www_bget?smu:SMU_1291c	--	--
SMU_1292c	NC_004350.2	-	1218002	1218679	678	827	821	796	3772	3633	3332	268.214	331.776	318.443	301.928	304.455	309.899	306.144	305.428	2062.09	1417.16	0.5411	0.00018611	0.00068562	UP	--	--	GO:0031224//GO:0005575//GO:0016020//GO:0044425//GO:0016021	intrinsic component of membrane//cellular_component//membrane//membrane part//integral component of membrane	--	--	hypothetical protein	http://www.genome.jp/dbget-bin/www_bget?smu:SMU_1292c	--	--
SMU_1293c	NC_004350.2	-	1219101	1220483	1383	1224	1146	1183	7801	7552	7026	194.61	227.036	232.013	306.119	310.261	320.355	217.886	312.245	4299.18	2059.59	1.0617	1.0561e-15	1.7158e-14	UP	GO:0022607//GO:0022610//GO:0042060//GO:0050896//GO:0009611//GO:0042246//GO:0008150//GO:0008152//GO:0009987//GO:0048856//GO:0006950//GO:0040007//GO:0009888//GO:0016226//GO:0032502//GO:0071840//GO:0031099//GO:0016043//GO:0031163//GO:0044085//GO:0044767//GO:0048589//GO:0009058//GO:0044699//GO:0007155	cellular component assembly//biological adhesion//wound healing//response to stimulus//response to wounding//tissue regeneration//biological_process//metabolic process//cellular process//anatomical structure development//response to stress//growth//tissue development//iron-sulfur cluster assembly//developmental process//cellular component organization or biogenesis//regeneration//cellular compone…	GO:0016021//GO:0044425//GO:0005575//GO:0016020//GO:0031224	integral component of membrane//membrane part//cellular_component//membrane//intrinsic component of membrane	--	--	hypothetical protein; K07033	http://www.genome.jp/dbget-bin/www_bget?smu:SMU_1293c	--	--
SMU_1294	NC_004350.2	-	1220643	1221086	444	234	317	288	619	590	550	115.888	195.618	175.938	75.6605	75.5017	78.1133	162.481	76.4252	337.86	488.138	-0.53086	0.014951	0.034338	DOWN	GO:0044763//GO:0050896//GO:0065007//GO:0044700//GO:0050794//GO:0007154//GO:0009987//GO:0008150//GO:0007165//GO:0051716//GO:0050789//GO:0044699//GO:0023052	single-organism cellular process//response to stimulus//biological regulation//single organism signaling//regulation of cellular process//cell communication//cellular process//biological_process//signal transduction//cellular response to stimulus//regulation of biological process//single-organism process//signaling	--	--	GO:0048037//GO:0000166//GO:0005488//GO:0043167//GO:0097159//GO:0036094//GO:0032553//GO:1901265//GO:0050662//GO:0003723//GO:0010181//GO:0043168//GO:1901363//GO:0003676//GO:0003674//GO:0005515//GO:0097367	cofactor binding//nucleotide binding//binding//ion binding//organic cyclic compound binding//small molecule binding//ribonucleotide binding//nucleoside phosphate binding//coenzyme binding//RNA binding//FMN binding//anion binding//heterocyclic compound binding//nucleic acid binding//molecular_function//protein binding//carbohydrate derivative binding	flaW; flavodoxin	http://www.genome.jp/dbget-bin/www_bget?smu:SMU_1294	--	--
SMU_1295	NC_004350.2	-	1221145	1222194	1050	179	297	312	301	366	346	37.486	77.4995	80.5962	15.5575	19.8052	20.7794	65.1939	18.714	195.196	459.891	-1.2364	0.0031791	0.0087758	DOWN	--	--	--	--	GO:0003674//GO:0003824//GO:0019239	molecular_function//catalytic activity//deaminase activity	add; adenosine deaminase; K01488 adenosine deaminase [EC:3.5.4.4]	http://www.genome.jp/dbget-bin/www_bget?smu:SMU_1295	--	--
SMU_1296	NC_004350.2	+	1222269	1223060	792	168	159	161	424	412	388	46.6433	55.0052	55.1378	29.0538	29.5569	30.8924	52.2621	29.8344	235.194	282.882	-0.26635	0.29695	0.409	FALSE	--	--	--	--	GO:0005515//GO:0003674//GO:0005488	protein binding//molecular_function//binding	--	--	--	--
SMU_1297	NC_004350.2	+	1223132	1224064	933	491	472	519	687	713	624	115.719	138.609	150.881	39.961	43.4206	42.1743	135.07	41.852	388.813	859.779	-1.1449	1.5701e-09	1.2966e-08	DOWN	--	--	--	--	GO:1901363//GO:0003674//GO:0003676//GO:0097159//GO:0005488	heterocyclic compound binding//molecular_function//nucleic acid binding//organic cyclic compound binding//binding	hypothetical protein; K06881 phosphoesterase RecJ domain-containing protein	http://www.genome.jp/dbget-bin/www_bget?smu:SMU_1297	--	--
SMU_1298	NC_004350.2	+	1224161	1224403	243	5186	3621	3334	6915	5460	5796	4692.79	4082.76	3721.42	1544.36	1276.66	1504.07	4165.66	1441.69	3488.4	7003.67	-1.0055	0.00020972	0.0007625	DOWN	GO:0034645//GO:0043604//GO:0006412//GO:0043603//GO:0044267//GO:0044271//GO:1901564//GO:0010467//GO:1901576//GO:0009058//GO:0006807//GO:0009059//GO:0043170//GO:0006518//GO:0043043//GO:0019538//GO:0044238//GO:0071704//GO:0034641//GO:1901566//GO:0044260//GO:0008150//GO:0044249//GO:0008152//GO:0044237//GO:0009987	cellular macromolecule biosynthetic process//amide biosynthetic process//translation//cellular amide metabolic process//cellular protein metabolic process//cellular nitrogen compound biosynthetic process//organonitrogen compound metabolic process//gene expression//organic substance biosynthetic process//biosynthetic process//nitrogen compound metabolic process//macromolecule biosynthetic process/…	GO:0043228//GO:0005840//GO:0005622//GO:0005623//GO:0043226//GO:0043229//GO:0044424//GO:0030529//GO:0005575//GO:0005737//GO:0044464//GO:1990904//GO:0044444//GO:0032991//GO:0043232	non-membrane-bounded organelle//ribosome//intracellular//cell//organelle//intracellular organelle//intracellular part//intracellular ribonucleoprotein complex//cellular_component//cytoplasm//cell part//ribonucleoprotein complex//cytoplasmic part//macromolecular complex//intracellular non-membrane-bounded organelle	GO:0005198//GO:0003735//GO:0003674	structural molecule activity//structural constituent of ribosome//molecular_function	rl31; 50S ribosomal protein L31; K02909 large subunit ribosomal protein L31	http://www.genome.jp/dbget-bin/www_bget?smu:SMU_1298	--	--
SMU_1299c	NC_004350.2	-	1224443	1224766	324	855	688	646	2565	2266	2262	580.265	581.802	540.8	429.639	397.377	440.243	567.622	422.42	1362.45	1265.44	0.10657	0.5142	0.62601	FALSE	GO:0006725//GO:0080090//GO:0031326//GO:0034645//GO:0018130//GO:0060255//GO:0090304//GO:0034654//GO:0044271//GO:0031323//GO:0006351//GO:0050789//GO:0010467//GO:1901576//GO:0097659//GO:0032774//GO:0009889//GO:0009058//GO:0006807//GO:0046483//GO:0051252//GO:0009059//GO:0043170//GO:1901362//GO:0006355//GO:0010556//GO:0019222//GO:2001141//GO:1903506//GO:0044238//GO:0016070//GO:0019219//GO:0071704//GO:…	cellular aromatic compound metabolic process//regulation of primary metabolic process//regulation of cellular biosynthetic process//cellular macromolecule biosynthetic process//heterocycle biosynthetic process//regulation of macromolecule metabolic process//nucleic acid metabolic process//nucleobase-containing compound biosynthetic process//cellular nitrogen compound biosynthetic process//regulat…	--	--	--	--	--	--	--	--
SMU_13	NC_004350.2	+	10843	12114	1272	4798	4702	4819	15228	14784	13362	829.427	1012.81	1027.59	649.707	660.378	662.414	956.607	657.5	8329.19	8304.86	0.0042203	0.96393	0.98277	FALSE	GO:0090304//GO:0006725//GO:0010467//GO:0034470//GO:0006807//GO:0046483//GO:0043170//GO:0044238//GO:0016070//GO:0034660//GO:0071704//GO:0034641//GO:0006139//GO:1901360//GO:0006399//GO:0006396//GO:0008152//GO:0009987//GO:0044237//GO:0044260//GO:0008150//GO:0008033	nucleic acid metabolic process//cellular aromatic compound metabolic process//gene expression//ncRNA processing//nitrogen compound metabolic process//heterocycle metabolic process//macromolecule metabolic process//primary metabolic process//RNA metabolic process//ncRNA metabolic process//organic substance metabolic process//cellular nitrogen compound metabolic process//nucleobase-containing compo…	GO:0005623//GO:0005622//GO:0044424//GO:0005737//GO:0005575//GO:0044464	cell//intracellular//intracellular part//cytoplasm//cellular_component//cell part	GO:0043167//GO:0097159//GO:0036094//GO:0035639//GO:0032555//GO:0032549//GO:0032553//GO:1901265//GO:0016879//GO:0043168//GO:1901363//GO:0003674//GO:0097367//GO:0001882//GO:0016874//GO:0017076//GO:0030554//GO:0032559//GO:0000166//GO:0005524//GO:0005488//GO:0032550//GO:0001883//GO:0003824	ion binding//organic cyclic compound binding//small molecule binding//purine ribonucleoside triphosphate binding//purine ribonucleotide binding//ribonucleoside binding//ribonucleotide binding//nucleoside phosphate binding//ligase activity, forming carbon-nitrogen bonds//anion binding//heterocyclic compound binding//molecular_function//carbohydrate derivative binding//nucleoside binding//ligase ac…	--	--	--	--
SMU_130	NC_004350.2	+	132644	134389	1746	9403	7066	6270	13061	11418	9934	1184.21	1108.82	974.03	405.97	371.564	358.778	1089.02	378.77	6595.8	13127.3	-0.99295	2.1062e-05	9.4444e-05	DOWN	GO:0045454//GO:0065008//GO:0009058//GO:0055114//GO:0044699//GO:0046483//GO:0006807//GO:0008299//GO:0006721//GO:0043170//GO:0016117//GO:0044711//GO:0016116//GO:0019752//GO:0006725//GO:0006629//GO:0090304//GO:0008610//GO:0043436//GO:0006631//GO:0034470//GO:1901576//GO:0010467//GO:0050789//GO:0006396//GO:0044710//GO:0042592//GO:0006399//GO:0042440//GO:1901360//GO:0046148//GO:0008033//GO:0044249//GO:…	cell redox homeostasis//regulation of biological quality//biosynthetic process//oxidation-reduction process//single-organism process//heterocycle metabolic process//nitrogen compound metabolic process//isoprenoid biosynthetic process//terpenoid metabolic process//macromolecule metabolic process//carotenoid biosynthetic process//single-organism biosynthetic process//carotenoid metabolic process//c…	--	--	GO:0016614//GO:0016616//GO:0016491//GO:0003674//GO:1901363//GO:0003857//GO:0043168//GO:0036094//GO:0097159//GO:0043167//GO:0050660//GO:0050662//GO:1901265//GO:0051287//GO:0071949//GO:0016705//GO:0005488//GO:0003824//GO:0048037//GO:0000166	oxidoreductase activity, acting on CH-OH group of donors//oxidoreductase activity, acting on the CH-OH group of donors, NAD or NADP as acceptor//oxidoreductase activity//molecular_function//heterocyclic compound binding//3-hydroxyacyl-CoA dehydrogenase activity//anion binding//small molecule binding//organic cyclic compound binding//ion binding//flavin adenine dinucleotide binding//coenzyme bindi…	adhD; dihydrolipoamide dehydrogenase; K00382 dihydrolipoamide dehydrogenase [EC:1.8.1.4]	http://www.genome.jp/dbget-bin/www_bget?smu:SMU_130	--	--
SMU_1300c	NC_004350.2	-	1224759	1225106	348	136	82	107	434	381	357	85.9339	64.5604	83.3976	67.6818	62.2061	64.6896	77.964	64.8592	224.889	187.62	0.2614	0.37219	0.48821	FALSE	GO:0044710//GO:0005976//GO:1901566//GO:2000112//GO:1901360//GO:0019438//GO:0072330//GO:0010468//GO:0044260//GO:0008150//GO:0044249//GO:0008152//GO:0009987//GO:0044237//GO:0006082//GO:0044281//GO:0019222//GO:2001141//GO:0019491//GO:0044238//GO:1903506//GO:0019219//GO:0016070//GO:0032787//GO:0044763//GO:0005975//GO:0071704//GO:0034641//GO:0072527//GO:0050794//GO:0006139//GO:0051171//GO:0065007//GO:…	single-organism metabolic process//polysaccharide metabolic process//organonitrogen compound biosynthetic process//regulation of cellular macromolecule biosynthetic process//organic cyclic compound metabolic process//aromatic compound biosynthetic process//monocarboxylic acid biosynthetic process//regulation of gene expression//cellular macromolecule metabolic process//biological_process//cellula…	--	--	GO:0016779//GO:0016829//GO:0016835//GO:0003824//GO:0016772//GO:0016836//GO:0045735//GO:0003674//GO:0016740//GO:0033990	nucleotidyltransferase activity//lyase activity//carbon-oxygen lyase activity//catalytic activity//transferase activity, transferring phosphorus-containing groups//hydro-lyase activity//nutrient reservoir activity//molecular_function//transferase activity//ectoine synthase activity	--	--	--	--
SMU_1301c	NC_004350.2	-	1225160	1225915	756	297	352	368	873	819	701	86.3853	127.571	132.031	62.6692	61.5531	58.4711	115.329	60.8978	458.965	591.325	-0.36557	0.070477	0.12815	FALSE	GO:0009312//GO:0009311//GO:0009877//GO:0071704//GO:0005975//GO:0044238//GO:0044419//GO:0044403//GO:0008152//GO:0008150//GO:0044723//GO:0044710//GO:1901576//GO:0016051//GO:0051704//GO:0044711//GO:0044699//GO:0055114//GO:0009058	oligosaccharide biosynthetic process//oligosaccharide metabolic process//nodulation//organic substance metabolic process//carbohydrate metabolic process//primary metabolic process//interspecies interaction between organisms//symbiosis, encompassing mutualism through parasitism//metabolic process//biological_process//single-organism carbohydrate metabolic process//single-organism metabolic process…	--	--	GO:0016741//GO:0003824//GO:0008171//GO:0016740//GO:0003674//GO:0008168//GO:0008757	transferase activity, transferring one-carbon groups//catalytic activity//O-methyltransferase activity//transferase activity//molecular_function//methyltransferase activity//S-adenosylmethionine-dependent methyltransferase activity	--	--	--	--
SMU_1302	NC_004350.2	-	1226076	1227596	1521	389	511	536	1291	1417	1337	56.2374	92.0499	95.5839	46.0637	52.9332	55.4303	81.2904	51.4757	778.459	835.969	-0.10283	0.63188	0.72771	FALSE	GO:0044699//GO:0044765//GO:0051234//GO:0006811//GO:0006812//GO:0051179//GO:0008150//GO:1902578//GO:0006810//GO:0030001	single-organism process//single-organism transport//establishment of localization//ion transport//cation transport//localization//biological_process//single-organism localization//transport//metal ion transport	--	--	GO:0046872//GO:0003674//GO:0005515//GO:0043167//GO:0046914//GO:0043169//GO:0005488//GO:0008270	metal ion binding//molecular_function//protein binding//ion binding//transition metal ion binding//cation binding//binding//zinc ion binding	--	--	--	--
SMU_1303c	NC_004350.2	-	1227823	1229223	1401	1298	1212	1179	5994	6031	5654	203.724	237.026	228.257	232.188	244.59	254.485	223.002	243.755	3398.32	2137.42	0.66895	7.1835e-07	4.2123e-06	UP	GO:0043170//GO:0008150//GO:0008152//GO:0071704//GO:0006508//GO:0019538//GO:0044238	macromolecule metabolic process//biological_process//metabolic process//organic substance metabolic process//proteolysis//protein metabolic process//primary metabolic process	--	--	GO:0016805//GO:0003674//GO:0008233//GO:0008238//GO:0003824//GO:0016787//GO:0070011	dipeptidase activity//molecular_function//peptidase activity//exopeptidase activity//catalytic activity//hydrolase activity//peptidase activity, acting on L-amino acid peptides	dipeptidase; K08659 dipeptidase [EC:3.4.-.-]	http://www.genome.jp/dbget-bin/www_bget?smu:SMU_1303c	--	--
SMU_1304c	NC_004350.2	-	1229586	1230497	912	872	890	909	4330	4234	3817	210.245	267.379	270.345	257.665	263.781	263.92	249.323	261.789	2377.67	1549.92	0.61736	1.2615e-05	5.9672e-05	UP	--	--	--	--	GO:0004519//GO:0004518//GO:0016788//GO:0003824//GO:0016787//GO:0003674	endonuclease activity//nuclease activity//hydrolase activity, acting on ester bonds//catalytic activity//hydrolase activity//molecular_function	hypothetical protein; K09762 hypothetical protein	http://www.genome.jp/dbget-bin/www_bget?smu:SMU_1304c	--	--
SMU_1305c	NC_004350.2	-	1230494	1231471	978	614	558	567	3166	3126	2972	138.049	156.324	157.251	175.685	181.609	191.626	150.542	182.973	1780.71	1007.54	0.82161	6.0589e-08	4.1697e-07	UP	GO:0043604//GO:0034645//GO:0006412//GO:0044271//GO:0043603//GO:0044267//GO:1901576//GO:1901564//GO:0010467//GO:0009058//GO:0006807//GO:0009059//GO:0043170//GO:0006518//GO:0043043//GO:0019538//GO:0044238//GO:0034641//GO:0071704//GO:1901566//GO:0044249//GO:0044260//GO:0008150//GO:0008152//GO:0009987//GO:0044237	amide biosynthetic process//cellular macromolecule biosynthetic process//translation//cellular nitrogen compound biosynthetic process//cellular amide metabolic process//cellular protein metabolic process//organic substance biosynthetic process//organonitrogen compound metabolic process//gene expression//biosynthetic process//nitrogen compound metabolic process//macromolecule biosynthetic process/…	GO:0043228//GO:0005840//GO:0005622//GO:0005623//GO:0043229//GO:0043226//GO:0044424//GO:0030529//GO:0005575//GO:0005737//GO:0044464//GO:1990904//GO:0044444//GO:0032991//GO:0043232	non-membrane-bounded organelle//ribosome//intracellular//cell//intracellular organelle//organelle//intracellular part//intracellular ribonucleoprotein complex//cellular_component//cytoplasm//cell part//ribonucleoprotein complex//cytoplasmic part//macromolecular complex//intracellular non-membrane-bounded organelle	GO:0005198//GO:0003735//GO:0003674	structural molecule activity//structural constituent of ribosome//molecular_function	hypothetical protein	http://www.genome.jp/dbget-bin/www_bget?smu:SMU_1305c	--	--
SMU_1306c	NC_004350.2	-	1231468	1232358	891	390	582	558	2398	2366	2083	96.248	178.969	169.866	146.061	150.878	147.42	148.361	148.119	1314.6	891.439	0.56042	0.0016237	0.0048105	UP	--	--	--	--	GO:0003674//GO:0043168//GO:1901363//GO:0001882//GO:0097367//GO:0032553//GO:0032549//GO:0032555//GO:1901265//GO:0097159//GO:0043167//GO:0036094//GO:0035639//GO:0005488//GO:0001883//GO:0032550//GO:0005524//GO:0032559//GO:0000166//GO:0017076//GO:0030554	molecular_function//anion binding//heterocyclic compound binding//nucleoside binding//carbohydrate derivative binding//ribonucleotide binding//ribonucleoside binding//purine ribonucleotide binding//nucleoside phosphate binding//organic cyclic compound binding//ion binding//small molecule binding//purine ribonucleoside triphosphate binding//binding//purine nucleoside binding//purine ribonucleoside…	glmZ(sRNA)-inactivating NTPase; K06958 UPF0042 nucleotide-binding protein	http://www.genome.jp/dbget-bin/www_bget?smu:SMU_1306c	--	--
SMU_1307c	NC_004350.2	-	1232351	1233109	759	334	388	356	2056	1834	1807	96.7631	140.062	127.221	147.009	137.292	150.128	121.349	144.81	1094.23	626.082	0.80549	1.9578e-06	1.0839e-05	UP	GO:0044699//GO:0044765//GO:0051234//GO:0055085//GO:0051179//GO:0009987//GO:0008150//GO:0044763//GO:1902578//GO:0006810	single-organism process//single-organism transport//establishment of localization//transmembrane transport//localization//cellular process//biological_process//single-organism cellular process//single-organism localization//transport	GO:0031224//GO:0005575//GO:0016020//GO:0044425//GO:0016021	intrinsic component of membrane//cellular_component//membrane//membrane part//integral component of membrane	--	--	hypothetical protein	http://www.genome.jp/dbget-bin/www_bget?smu:SMU_1307c	--	--
SMU_1308	NC_004350.2	-	1233240	1233617	378	168	163	169	880	882	776	97.7288	118.148	121.267	126.343	132.576	129.454	112.381	129.458	487.379	289.982	0.74908	0.00061686	0.0020548	UP	--	--	--	--	--	--	aldR; translation initiation inhibitor; aldR regulator-like protein	http://www.genome.jp/dbget-bin/www_bget?smu:SMU_1308	--	--
SMU_1309c	NC_004350.2	-	1233647	1234738	1092	440	567	560	2489	2480	2362	88.6003	142.263	139.096	123.698	129.038	136.396	123.32	129.711	1409.35	911.663	0.62846	5.6285e-05	0.00023436	UP	GO:0044710//GO:0008152//GO:0008150//GO:0044699//GO:0055114	single-organism metabolic process//metabolic process//biological_process//single-organism process//oxidation-reduction process	GO:0019031//GO:0036338//GO:0044423//GO:0019012//GO:0005575	viral envelope//viral membrane//virion part//virion//cellular_component	GO:0005488//GO:0003824//GO:0043167//GO:0043169//GO:0046872//GO:0003674//GO:0016491	binding//catalytic activity//ion binding//cation binding//metal ion binding//molecular_function//oxidoreductase activity	glycerol dehydrogenase; K00005 glycerol dehydrogenase [EC:1.1.1.6]	http://www.genome.jp/dbget-bin/www_bget?smu:SMU_1309c	--	--
SMU_131	NC_004350.2	+	134495	135484	990	6598	4777	4197	7297	6477	5716	1465.49	1322.06	1149.88	400.01	371.729	364.085	1312.48	378.608	3737.08	8984.37	-1.2655	6.0544e-06	2.9925e-05	DOWN	GO:0044260//GO:0036211//GO:0008150//GO:0006464//GO:0008152//GO:0009987//GO:0044237//GO:0044238//GO:0019538//GO:0071704//GO:0043170//GO:0043412//GO:0044267	cellular macromolecule metabolic process//protein modification process//biological_process//cellular protein modification process//metabolic process//cellular process//cellular metabolic process//primary metabolic process//protein metabolic process//organic substance metabolic process//macromolecule metabolic process//macromolecule modification//cellular protein metabolic process	--	--	--	--	lplA; lipoate-protein ligase; K03800 lipoate-protein ligase A [EC:2.7.7.63]	http://www.genome.jp/dbget-bin/www_bget?smu:SMU_131	--	--
SMU_1310	NC_004350.2	+	1234816	1234953	138	40	28	35	31	31	53	63.7362	55.5918	68.792	12.1911	12.7635	24.2182	62.7066	16.391	22.3209	59.5638	-1.416	0.016457	0.037449	DOWN	GO:0006811//GO:0051179//GO:0006812//GO:0008150//GO:0006818//GO:1902578//GO:0006810//GO:0044699//GO:0044765//GO:0051234//GO:0015672//GO:0015992	ion transport//localization//cation transport//biological_process//hydrogen transport//single-organism localization//transport//single-organism process//single-organism transport//establishment of localization//monovalent inorganic cation transport//proton transport	GO:0044423//GO:0044216//GO:0018995//GO:0055036//GO:0033644//GO:0019012//GO:0044279//GO:0044218//GO:0044217//GO:0043657//GO:0016020//GO:0005575//GO:0044215//GO:0033643	virion part//other organism cell//host//virion membrane//host cell membrane//virion//other organism membrane//other organism cell membrane//other organism part//host cell//membrane//cellular_component//other organism//host cell part	GO:0022890//GO:0005215//GO:0008324//GO:0022857//GO:0015077//GO:0015078//GO:0022892//GO:0015075//GO:0022891//GO:0003674	inorganic cation transmembrane transporter activity//transporter activity//cation transmembrane transporter activity//transmembrane transporter activity//monovalent inorganic cation transmembrane transporter activity//hydrogen ion transmembrane transporter activity//substrate-specific transporter activity//ion transmembrane transporter activity//substrate-specific transmembrane transporter activi…	hypothetical protein	http://www.genome.jp/dbget-bin/www_bget?smu:SMU_1310	--	--
SMU_1311	NC_004350.2	-	1235250	1236596	1347	1388	1357	1394	5479	5158	4702	226.583	276.022	280.701	220.747	217.571	220.12	261.102	219.48	2944.79	2400.54	0.29481	0.028979	0.060206	FALSE	GO:0009059//GO:0043170//GO:0006520//GO:0006518//GO:0043043//GO:0009058//GO:0006807//GO:0046483//GO:0044699//GO:0006418//GO:0043603//GO:0044267//GO:0044271//GO:0043039//GO:1901564//GO:0010467//GO:1901576//GO:0006725//GO:0019752//GO:0043604//GO:0043436//GO:0034645//GO:0006412//GO:0090304//GO:0044260//GO:0008150//GO:0044249//GO:0008152//GO:0009987//GO:0044237//GO:0006082//GO:0043038//GO:0044710//GO:…	macromolecule biosynthetic process//macromolecule metabolic process//cellular amino acid metabolic process//peptide metabolic process//peptide biosynthetic process//biosynthetic process//nitrogen compound metabolic process//heterocycle metabolic process//single-organism process//tRNA aminoacylation for protein translation//cellular amide metabolic process//cellular protein metabolic process//cell…	GO:0005575//GO:0005737//GO:0044424//GO:0005622//GO:0005623//GO:0044464	cellular_component//cytoplasm//intracellular part//intracellular//cell//cell part	GO:0097367//GO:0001882//GO:0016874//GO:0043168//GO:1901363//GO:0003676//GO:0003674//GO:0016875//GO:0003723//GO:0016876//GO:0004812//GO:1901265//GO:0032549//GO:0032555//GO:0032553//GO:0036094//GO:0035639//GO:0043167//GO:0097159//GO:0003824//GO:0032550//GO:0001883//GO:0000049//GO:0005488//GO:0005524//GO:0032559//GO:0000166//GO:0017076//GO:0030554	carbohydrate derivative binding//nucleoside binding//ligase activity//anion binding//heterocyclic compound binding//nucleic acid binding//molecular_function//ligase activity, forming carbon-oxygen bonds//RNA binding//ligase activity, forming aminoacyl-tRNA and related compounds//aminoacyl-tRNA ligase activity//nucleoside phosphate binding//ribonucleoside binding//purine ribonucleotide binding//ri…	--	--	--	--
SMU_1312	NC_004350.2	-	1236643	1237824	1182	933	781	754	2700	2595	2358	173.568	181.036	173.023	123.968	124.74	125.797	175.876	124.835	1469.55	1427.8	0.041583	0.80593	0.8686	FALSE	GO:0044281//GO:0048869//GO:0050896//GO:0007411//GO:0044238//GO:0031175//GO:0044763//GO:0044707//GO:0007275//GO:0071704//GO:0022008//GO:0032989//GO:0009605//GO:0044710//GO:0007409//GO:0000902//GO:0009653//GO:0008150//GO:0042221//GO:0048699//GO:0008152//GO:0030182//GO:0009987//GO:0044237//GO:0006935//GO:0006082//GO:0048468//GO:0048856//GO:0016043//GO:0019752//GO:0032990//GO:0061564//GO:0043436//GO:…	small molecule metabolic process//cellular developmental process//response to stimulus//axon guidance//primary metabolic process//neuron projection development//single-organism cellular process//single-multicellular organism process//multicellular organismal development//organic substance metabolic process//neurogenesis//cellular component morphogenesis//response to external stimulus//single-orga…	--	--	GO:0048037//GO:0005488//GO:0016829//GO:0003824//GO:0043167//GO:0097159//GO:0016846//GO:0043168//GO:0030170//GO:1901363//GO:0003674	cofactor binding//binding//lyase activity//catalytic activity//ion binding//organic cyclic compound binding//carbon-sulfur lyase activity//anion binding//pyridoxal phosphate binding//heterocyclic compound binding//molecular_function	--	--	--	--
SMU_1313c	NC_004350.2	-	1237890	1240352	2463	1286	1287	1324	3321	3342	3079	114.81	143.168	145.805	73.1756	77.0956	78.8298	134.594	76.367	1872.16	2260.89	-0.27219	0.056249	0.10598	FALSE	GO:0006139//GO:0034641//GO:0071704//GO:0044238//GO:0008150//GO:0009987//GO:0044237//GO:0008152//GO:1901360//GO:0006725//GO:0046483//GO:0006807	nucleobase-containing compound metabolic process//cellular nitrogen compound metabolic process//organic substance metabolic process//primary metabolic process//biological_process//cellular process//cellular metabolic process//metabolic process//organic cyclic compound metabolic process//cellular aromatic compound metabolic process//heterocycle metabolic process//nitrogen compound metabolic process	--	--	GO:0042623//GO:0000166//GO:0032559//GO:0005524//GO:0017076//GO:0030554//GO:0016818//GO:0004386//GO:0016817//GO:0016887//GO:0017111//GO:0003824//GO:0001883//GO:0032550//GO:0016787//GO:0005488//GO:1901265//GO:0032553//GO:0032555//GO:0032549//GO:0070035//GO:0035639//GO:0036094//GO:0008026//GO:0097159//GO:0043167//GO:0001882//GO:0097367//GO:0003674//GO:0003676//GO:1901363//GO:0043168//GO:0016462//GO:…	ATPase activity, coupled//nucleotide binding//adenyl ribonucleotide binding//ATP binding//purine nucleotide binding//adenyl nucleotide binding//hydrolase activity, acting on acid anhydrides, in phosphorus-containing anhydrides//helicase activity//hydrolase activity, acting on acid anhydrides//ATPase activity//nucleoside-triphosphatase activity//catalytic activity//purine nucleoside binding//purin…	--	--	--	--
SMU_1314	NC_004350.2	+	1240761	1241444	684	596	561	569	1975	2110	1927	191.6	224.718	225.634	156.701	175.273	177.652	213.984	169.875	1156.06	1000.46	0.20855	0.19725	0.29263	FALSE	--	--	GO:0005575//GO:0005576	cellular_component//extracellular region	GO:0003674//GO:0003824//GO:0016787	molecular_function//catalytic activity//hydrolase activity	--	--	--	--
SMU_1315c	NC_004350.2	-	1241656	1242309	654	262	245	242	736	732	729	88.0904	102.641	100.366	61.0747	63.5947	70.2903	97.0324	64.9866	422.642	434.029	-0.038358	0.85145	0.90245	FALSE	--	--	--	--	GO:1901265//GO:0019001//GO:0032555//GO:0032549//GO:0032553//GO:0005525//GO:0036094//GO:0035639//GO:0043167//GO:0097159//GO:0097367//GO:0001882//GO:0043168//GO:1901363//GO:0003674//GO:0016462//GO:0032561//GO:0003924//GO:0032559//GO:0000166//GO:0005524//GO:0016818//GO:0017076//GO:0030554//GO:0016887//GO:0016817//GO:0017111//GO:0003824//GO:0032550//GO:0001883//GO:0005488//GO:0016787	nucleoside phosphate binding//guanyl nucleotide binding//purine ribonucleotide binding//ribonucleoside binding//ribonucleotide binding//GTP binding//small molecule binding//purine ribonucleoside triphosphate binding//ion binding//organic cyclic compound binding//carbohydrate derivative binding//nucleoside binding//anion binding//heterocyclic compound binding//molecular_function//pyrophosphatase a…	--	--	--	--
SMU_1316c	NC_004350.2	-	1242311	1243042	732	108	125	132	361	341	357	32.4427	46.7876	48.9116	26.7644	26.4686	30.7541	42.714	27.9957	203.745	212.18	-0.058529	0.85053	0.90195	FALSE	--	--	--	--	--	--	--	--	--	--
SMU_1317c	NC_004350.2	-	1243080	1243307	228	90	85	85	293	242	263	86.7986	102.145	101.119	69.742	60.3071	72.7388	96.6874	67.596	153.347	150.698	0.02514	0.95582	0.97853	FALSE	--	--	--	--	--	--	--	--	--	--
SMU_1319c	NC_004350.2	-	1244138	1244842	705	855	724	765	3786	3904	3465	266.675	281.372	294.321	291.443	314.636	309.927	280.789	305.335	2143.16	1357.19	0.65911	5.7266e-06	2.8518e-05	UP	GO:0043170//GO:0071704//GO:0019538//GO:0044238//GO:0006508//GO:0008150//GO:0008152	macromolecule metabolic process//organic substance metabolic process//protein metabolic process//primary metabolic process//proteolysis//biological_process//metabolic process	--	--	GO:0017171//GO:0008233//GO:0003674//GO:0070011//GO:0003824//GO:0008236//GO:0016787	serine hydrolase activity//peptidase activity//molecular_function//peptidase activity, acting on L-amino acid peptides//catalytic activity//serine-type peptidase activity//hydrolase activity	hypothetical protein	http://www.genome.jp/dbget-bin/www_bget?smu:SMU_1319c	--	--
SMU_132	NC_004350.2	+	135749	136885	1137	3581	2943	2460	4734	4483	4046	692.546	709.188	586.845	225.959	224.025	224.394	662.86	224.792	2546.06	5190.73	-1.0277	2.4548e-07	1.5545e-06	DOWN	GO:0008150//GO:0008152	biological_process//metabolic process	--	--	GO:0016787//GO:0003824//GO:0003674	hydrolase activity//catalytic activity//molecular_function	hippurate amidohydrolase	http://www.genome.jp/dbget-bin/www_bget?smu:SMU_132	--	--
SMU_1321c	NC_004350.2	-	1245032	1246210	1179	634	568	579	3806	3656	3288	118.244	131.998	133.203	175.193	176.189	175.858	127.815	175.747	2063.91	1031.71	1.0003	1.6123e-11	1.6472e-10	UP	--	--	--	--	GO:0046872//GO:0016881//GO:0001882//GO:0016874//GO:0097367//GO:0003674//GO:0016879//GO:0043168//GO:1901363//GO:0036094//GO:0035639//GO:0043169//GO:0097159//GO:0043167//GO:1901265//GO:0008716//GO:0032553//GO:0032549//GO:0032555//GO:0001883//GO:0032550//GO:0005488//GO:0003824//GO:0017076//GO:0030554//GO:0005524//GO:0032559//GO:0000166	metal ion binding//acid-amino acid ligase activity//nucleoside binding//ligase activity//carbohydrate derivative binding//molecular_function//ligase activity, forming carbon-nitrogen bonds//anion binding//heterocyclic compound binding//small molecule binding//purine ribonucleoside triphosphate binding//cation binding//organic cyclic compound binding//ion binding//nucleoside phosphate binding//D-a…	hypothetical protein	http://www.genome.jp/dbget-bin/www_bget?smu:SMU_1321c	--	--
SMU_1322	NC_004350.2	-	1246354	1247118	765	1341	1031	975	4848	4599	4445	385.454	369.257	345.694	343.924	341.578	366.4	366.802	350.634	2669.6	1933.75	0.46522	0.00093	0.0029351	UP	GO:0071704//GO:0044255//GO:0044281//GO:0044238//GO:0032787//GO:0044763//GO:0008150//GO:0008152//GO:0009987//GO:0044237//GO:0006082//GO:0044710//GO:0006631//GO:0019752//GO:0043436//GO:0006629//GO:0044699//GO:0055114	organic substance metabolic process//cellular lipid metabolic process//small molecule metabolic process//primary metabolic process//monocarboxylic acid metabolic process//single-organism cellular process//biological_process//metabolic process//cellular process//cellular metabolic process//organic acid metabolic process//single-organism metabolic process//fatty acid metabolic process//carboxylic a…	--	--	GO:0003824//GO:0016616//GO:0003857//GO:0003674//GO:0016491//GO:0016614	catalytic activity//oxidoreductase activity, acting on the CH-OH group of donors, NAD or NADP as acceptor//3-hydroxyacyl-CoA dehydrogenase activity//molecular_function//oxidoreductase activity//oxidoreductase activity, acting on CH-OH group of donors	budC; acetoin reductase; K03366 meso-butanediol dehydrogenase / (S,S)-butanediol dehydrogenase / diacetyl reductase [EC:1.1.1.- 1.1.1.76 1.1.1.304]	http://www.genome.jp/dbget-bin/www_bget?smu:SMU_1322	--	--
SMU_1323	NC_004350.2	+	1247243	1247881	639	548	389	423	1163	1156	1110	188.575	166.794	179.551	98.7735	102.789	109.539	178.307	103.7	659.272	785.726	-0.25315	0.14477	0.23111	FALSE	--	--	--	--	--	--	--	--	--	--
SMU_1324	NC_004350.2	-	1248004	1248939	936	13899	10507	10526	32437	31429	29297	3265.22	3075.63	3050.26	1880.73	1907.84	1973.75	3130.37	1920.77	17898	20186.3	-0.17358	0.16799	0.25795	FALSE	--	--	GO:0005575//GO:0016020	cellular_component//membrane	--	--	--	--	--	--
SMU_1325	NC_004350.2	-	1248932	1249624	693	6402	4740	4819	15733	15413	14273	2031.36	1874.03	1886.13	1232.08	1263.69	1298.76	1930.51	1264.84	8726.05	9221.84	-0.079726	0.51955	0.63124	FALSE	GO:0002949//GO:0006725//GO:0080090//GO:0031326//GO:0051716//GO:0034645//GO:0090304//GO:0006259//GO:0060255//GO:0034654//GO:0018130//GO:0009451//GO:0044271//GO:0031323//GO:0050789//GO:0010467//GO:0006351//GO:0097659//GO:1901576//GO:0034470//GO:0009889//GO:0006974//GO:0032774//GO:0009058//GO:0046483//GO:0006807//GO:0051252//GO:0044699//GO:0043170//GO:0009059//GO:0070525//GO:1901362//GO:0043412//GO:…	tRNA threonylcarbamoyladenosine modification//cellular aromatic compound metabolic process//regulation of primary metabolic process//regulation of cellular biosynthetic process//cellular response to stimulus//cellular macromolecule biosynthetic process//nucleic acid metabolic process//DNA metabolic process//regulation of macromolecule metabolic process//nucleobase-containing compound biosynthetic…	--	--	GO:0005525//GO:0035639//GO:0036094//GO:0043167//GO:0097159//GO:1901265//GO:0019001//GO:0032549//GO:0098519//GO:0032555//GO:0032553//GO:0016462//GO:0016791//GO:0032561//GO:0003677//GO:0003723//GO:0008134//GO:0003924//GO:0097367//GO:0005515//GO:0001882//GO:1901363//GO:0043168//GO:0003674//GO:0003676//GO:0016818//GO:0017076//GO:0030554//GO:0016817//GO:0004386//GO:0016788//GO:0003724//GO:0016887//GO:…	GTP binding//purine ribonucleoside triphosphate binding//small molecule binding//ion binding//organic cyclic compound binding//nucleoside phosphate binding//guanyl nucleotide binding//ribonucleoside binding//nucleotide phosphatase activity, acting on free nucleotides//purine ribonucleotide binding//ribonucleotide binding//pyrophosphatase activity//phosphatase activity//guanyl ribonucleotide bindi…	--	--	--	--
SMU_1326	NC_004350.2	-	1249646	1250623	978	7117	5282	5231	14619	14433	13610	1600.16	1479.76	1450.76	811.223	838.504	877.535	1510.23	842.421	8199.4	10184.4	-0.31277	0.035343	0.071699	FALSE	GO:0010467//GO:1901564//GO:0071840//GO:1901576//GO:0022411//GO:0043933//GO:0044267//GO:0071704//GO:0043241//GO:0043603//GO:0044271//GO:0034641//GO:0044238//GO:0006412//GO:0019538//GO:0006415//GO:0043604//GO:0034645//GO:0044763//GO:0016043//GO:0009987//GO:0006518//GO:0044237//GO:0043043//GO:0008152//GO:0043170//GO:0043624//GO:0008150//GO:0009059//GO:0044260//GO:0044249//GO:0032984//GO:0006807//GO:…	gene expression//organonitrogen compound metabolic process//cellular component organization or biogenesis//organic substance biosynthetic process//cellular component disassembly//macromolecular complex subunit organization//cellular protein metabolic process//organic substance metabolic process//protein complex disassembly//cellular amide metabolic process//cellular nitrogen compound biosynthetic…	GO:0005623//GO:0005622//GO:0044464//GO:0005737//GO:0005575//GO:0044424	cell//intracellular//cell part//cytoplasm//cellular_component//intracellular part	GO:0008135//GO:0003747//GO:0008079//GO:0097159//GO:1901363//GO:0003674//GO:0003676//GO:0003723//GO:0005488//GO:0016149	translation factor activity, RNA binding//translation release factor activity//translation termination factor activity//organic cyclic compound binding//heterocyclic compound binding//molecular_function//nucleic acid binding//RNA binding//binding//translation release factor activity, codon specific	--	--	--	--
SMU_1327c	NC_004350.2	-	1250791	1251912	1122	334	355	363	1121	1151	1134	65.4574	86.6896	87.7532	54.2219	58.2868	63.7332	79.9667	58.7473	655.375	610.767	0.1017	0.582	0.6846	FALSE	--	--	--	--	--	--	--	--	--	--
SMU_1329c	NC_004350.2	-	1252672	1253145	474	101	152	152	266	305	243	46.8541	87.8612	86.979	30.4554	36.5602	32.3276	73.8981	33.1144	156.347	236.053	-0.59436	0.044859	0.087683	FALSE	GO:0006310//GO:0006259//GO:0090304//GO:0006725//GO:0032196//GO:0006807//GO:0046483//GO:0044699//GO:0043170//GO:0044238//GO:0044763//GO:0071704//GO:0034641//GO:0006139//GO:1901360//GO:0044710//GO:0006313//GO:0008152//GO:0009987//GO:0044237//GO:0044260//GO:0008150	DNA recombination//DNA metabolic process//nucleic acid metabolic process//cellular aromatic compound metabolic process//transposition//nitrogen compound metabolic process//heterocycle metabolic process//single-organism process//macromolecule metabolic process//primary metabolic process//single-organism cellular process//organic substance metabolic process//cellular nitrogen compound metabolic pro…	--	--	GO:0097159//GO:0004803//GO:0003677//GO:1901363//GO:0003676//GO:0003674//GO:0005488//GO:0003824	organic cyclic compound binding//transposase activity//DNA binding//heterocyclic compound binding//nucleic acid binding//molecular_function//binding//catalytic activity	--	--	--	--
SMU_1330c	NC_004350.2	-	1253191	1253331	141	3	2	4	0	6	1	4.6785	3.88636	7.69467	0	2.4178	0.447225	5.41984	0.955007	1.34628	5.22313	-1.9559	0.42739	0.54435	FALSE	GO:0071704//GO:0034641//GO:0006139//GO:0044238//GO:0044763//GO:0008152//GO:0044237//GO:0009987//GO:0044260//GO:0008150//GO:1901360//GO:0044710//GO:0006313//GO:0032196//GO:0006310//GO:0006259//GO:0090304//GO:0006725//GO:0043170//GO:0006807//GO:0046483//GO:0044699	organic substance metabolic process//cellular nitrogen compound metabolic process//nucleobase-containing compound metabolic process//primary metabolic process//single-organism cellular process//metabolic process//cellular metabolic process//cellular process//cellular macromolecule metabolic process//biological_process//organic cyclic compound metabolic process//single-organism metabolic process//…	--	--	GO:0003824//GO:0005488//GO:0097159//GO:0004803//GO:1901363//GO:0003676//GO:0003674//GO:0003677	catalytic activity//binding//organic cyclic compound binding//transposase activity//heterocyclic compound binding//nucleic acid binding//molecular_function//DNA binding	--	--	--	--
SMU_1331c	NC_004350.2	-	1253406	1253951	546	59	59	69	108	145	148	23.761	29.6068	34.2772	10.7348	15.0891	17.0928	29.215	14.3056	77.4486	108.592	-0.48761	0.22081	0.32038	FALSE	GO:0043170//GO:0006807//GO:0046483//GO:0044699//GO:0032196//GO:0006725//GO:0006310//GO:0090304//GO:0006259//GO:0044260//GO:0008150//GO:0008152//GO:0009987//GO:0044237//GO:0044710//GO:0006313//GO:1901360//GO:0071704//GO:0034641//GO:0006139//GO:0044238//GO:0044763	macromolecule metabolic process//nitrogen compound metabolic process//heterocycle metabolic process//single-organism process//transposition//cellular aromatic compound metabolic process//DNA recombination//nucleic acid metabolic process//DNA metabolic process//cellular macromolecule metabolic process//biological_process//metabolic process//cellular process//cellular metabolic process//single-orga…	--	--	GO:1901363//GO:0003676//GO:0003674//GO:0003677//GO:0004803//GO:0097159//GO:0003824//GO:0005488	heterocyclic compound binding//nucleic acid binding//molecular_function//DNA binding//transposase activity//organic cyclic compound binding//catalytic activity//binding	--	--	--	--
SMU_1332c	NC_004350.2	-	1254039	1254302	264	33	23	23	78	71	91	27.4862	23.8702	23.6305	16.0344	15.2807	21.7362	24.9956	17.6837	46.3017	45.5996	0.022045	1	1	FALSE	GO:0044238//GO:0071704//GO:0034641//GO:0006139//GO:1901360//GO:0044260//GO:0008150//GO:0008152//GO:0044237//GO:0009987//GO:0006725//GO:0006310//GO:0090304//GO:0006259//GO:0006807//GO:0046483//GO:0043170	primary metabolic process//organic substance metabolic process//cellular nitrogen compound metabolic process//nucleobase-containing compound metabolic process//organic cyclic compound metabolic process//cellular macromolecule metabolic process//biological_process//metabolic process//cellular metabolic process//cellular process//cellular aromatic compound metabolic process//DNA recombination//nucl…	--	--	GO:0000150//GO:0005488//GO:0003824//GO:0097159//GO:0003677//GO:1901363//GO:0003676//GO:0003674	recombinase activity//binding//catalytic activity//organic cyclic compound binding//DNA binding//heterocyclic compound binding//nucleic acid binding//molecular_function	--	--	--	--
SMU_1334	NC_004350.2	-	1255084	1255776	693	1092	1120	1051	4302	4044	3826	346.493	442.809	411.357	336.898	331.563	348.143	400.22	338.868	2338.04	1892.41	0.30507	0.029292	0.060624	FALSE	--	--	--	--	GO:0003674//GO:0046872//GO:0016740//GO:0043169//GO:0043167//GO:0003824//GO:0005488//GO:0000287//GO:0008897//GO:0016780//GO:0016772	molecular_function//metal ion binding//transferase activity//cation binding//ion binding//catalytic activity//binding//magnesium ion binding//holo-[acyl-carrier-protein] synthase activity//phosphotransferase activity, for other substituted phosphate groups//transferase activity, transferring phosphorus-containing groups	--	--	--	--
SMU_1335c	NC_004350.2	-	1255804	1256787	984	1064	1379	1286	3870	3873	3501	237.767	383.973	354.483	213.441	223.635	224.358	325.408	220.478	2160.04	2168.82	-0.0058504	1	1	FALSE	GO:1901607//GO:0016070//GO:0019219//GO:0044763//GO:1903506//GO:0009064//GO:0044238//GO:0050896//GO:2001141//GO:0044281//GO:0019222//GO:0065007//GO:0051171//GO:0006139//GO:0050794//GO:0034641//GO:0006547//GO:0071704//GO:0006537//GO:0000105//GO:0010468//GO:0019438//GO:1901360//GO:2000112//GO:1901566//GO:0009607//GO:0052803//GO:0044710//GO:0043650//GO:0044237//GO:0009987//GO:0006082//GO:0008152//GO:…	alpha-amino acid biosynthetic process//RNA metabolic process//regulation of nucleobase-containing compound metabolic process//single-organism cellular process//regulation of nucleic acid-templated transcription//glutamine family amino acid metabolic process//primary metabolic process//response to stimulus//regulation of RNA biosynthetic process//small molecule metabolic process//regulation of met…	GO:0044464//GO:0005623//GO:0005622//GO:0044424//GO:0005737//GO:0005575	cell part//cell//intracellular//intracellular part//cytoplasm//cellular_component	GO:0016627//GO:0016638//GO:0016701//GO:0015930//GO:0018580//GO:0003824//GO:0016703//GO:0016491//GO:0003674//GO:0004497	oxidoreductase activity, acting on the CH-CH group of donors//oxidoreductase activity, acting on the CH-NH2 group of donors//oxidoreductase activity, acting on single donors with incorporation of molecular oxygen//glutamate synthase activity//nitronate monooxygenase activity//catalytic activity//oxidoreductase activity, acting on single donors with incorporation of molecular oxygen, incorporation…	--	--	--	--
SMU_1336	NC_004350.2	-	1256800	1257738	939	560	633	570	1819	1794	1756	131.138	184.701	164.649	105.13	108.554	117.925	160.163	110.536	1032.46	1023.44	0.012662	0.93165	0.96024	FALSE	--	--	--	--	--	--	--	--	--	--
SMU_1337c	NC_004350.2	-	1257767	1258516	750	335	408	422	1045	1010	952	98.2174	149.05	152.616	75.6165	76.5152	80.0426	133.294	77.3914	577.769	677.547	-0.22983	0.23274	0.33331	FALSE	GO:0006886//GO:0071704//GO:0015031//GO:0006644//GO:0019637//GO:0044255//GO:0006664//GO:0006810//GO:0051641//GO:0044763//GO:0006796//GO:0046907//GO:0044238//GO:0046486//GO:0006793//GO:0008150//GO:0008152//GO:0051179//GO:0009987//GO:0044237//GO:0045184//GO:0044710//GO:0033036//GO:0006650//GO:0051649//GO:0046488//GO:0006643//GO:0034613//GO:1903509//GO:0006629//GO:1901135//GO:0070727//GO:0008104//GO:…	intracellular protein transport//organic substance metabolic process//protein transport//phospholipid metabolic process//organophosphate metabolic process//cellular lipid metabolic process//glycolipid metabolic process//transport//cellular localization//single-organism cellular process//phosphate-containing compound metabolic process//intracellular transport//primary metabolic process//glycerolip…	--	--	GO:0016746//GO:0016788//GO:0003824//GO:0008374//GO:0016787//GO:0016747//GO:0016740//GO:0003674	transferase activity, transferring acyl groups//hydrolase activity, acting on ester bonds//catalytic activity//O-acyltransferase activity//hydrolase activity//transferase activity, transferring acyl groups other than amino-acyl groups//transferase activity//molecular_function	--	--	--	--
SMU_1338c	NC_004350.2	-	1258545	1259699	1155	511	456	490	1464	1446	1282	97.2845	108.172	115.07	68.7893	71.1335	69.9925	106.842	69.9717	804.944	844.311	-0.068887	0.68895	0.77603	FALSE	GO:1902578//GO:0044763//GO:0006810//GO:0055085//GO:0008150//GO:0009987//GO:0051179//GO:0044765//GO:0044699//GO:0051234	single-organism localization//single-organism cellular process//transport//transmembrane transport//biological_process//cellular process//localization//single-organism transport//single-organism process//establishment of localization	GO:0016021//GO:0044425//GO:0031224//GO:0016020//GO:0005575	integral component of membrane//membrane part//intrinsic component of membrane//membrane//cellular_component	GO:0005215//GO:0003674	transporter activity//molecular_function	--	--	--	--
SMU_1339	NC_004350.2	-	1259790	1264157	4368	2178	2505	2404	5571	5522	5342	109.643	157.129	149.28	69.2169	71.8293	77.1199	138.684	72.722	3160.1	4116.74	-0.38153	0.0041756	0.011124	DOWN	GO:1901135//GO:0034645//GO:0008610//GO:0090304//GO:0006629//GO:0060255//GO:0034654//GO:0006366//GO:0018130//GO:0006725//GO:0080090//GO:0031326//GO:0050789//GO:0010467//GO:0006351//GO:0097659//GO:1901576//GO:0046434//GO:0044271//GO:0031323//GO:1901575//GO:0046483//GO:0006807//GO:0006357//GO:0051252//GO:0044699//GO:0055114//GO:0009889//GO:0032774//GO:0009056//GO:0009058//GO:1901362//GO:0044711//GO:…	carbohydrate derivative metabolic process//cellular macromolecule biosynthetic process//lipid biosynthetic process//nucleic acid metabolic process//lipid metabolic process//regulation of macromolecule metabolic process//nucleobase-containing compound biosynthetic process//transcription from RNA polymerase II promoter//heterocycle biosynthetic process//cellular aromatic compound metabolic process/…	GO:0044451//GO:0005623//GO:0005622//GO:0005654//GO:0044424//GO:0031981//GO:0044422//GO:0043234//GO:0043226//GO:0043229//GO:0070013//GO:0043227//GO:0005575//GO:0044464//GO:0031974//GO:0043231//GO:0016592//GO:0043233//GO:0044428//GO:0044446//GO:0032991//GO:0005634	nucleoplasm part//cell//intracellular//nucleoplasm//intracellular part//nuclear lumen//organelle part//protein complex//organelle//intracellular organelle//intracellular organelle lumen//membrane-bounded organelle//cellular_component//cell part//membrane-enclosed lumen//intracellular membrane-bounded organelle//mediator complex//organelle lumen//nuclear part//intracellular organelle part//macromo…	GO:0097159//GO:0036094//GO:0000988//GO:1901265//GO:0050662//GO:0051287//GO:0016614//GO:1901363//GO:0001076//GO:0003674//GO:0016491//GO:0003712//GO:0016616//GO:0048037//GO:0001104//GO:0033764//GO:0000166//GO:0000989//GO:0005488//GO:0016229//GO:0003854//GO:0003824	organic cyclic compound binding//small molecule binding//transcription factor activity, protein binding//nucleoside phosphate binding//coenzyme binding//NAD binding//oxidoreductase activity, acting on CH-OH group of donors//heterocyclic compound binding//transcription factor activity, RNA polymerase II transcription factor binding//molecular_function//oxidoreductase activity//transcription cofact…	bacD; bacitracin synthetase	http://www.genome.jp/dbget-bin/www_bget?smu:SMU_1339	--	--
SMU_133c	NC_004350.2	-	137008	138402	1395	188	366	352	763	824	764	29.6339	71.885	68.4412	29.6833	33.5614	34.5354	56.6534	32.5934	452.24	529.31	-0.22702	0.55382	0.66006	FALSE	GO:0051234//GO:0044699//GO:0044765//GO:0006810//GO:0044763//GO:1902578//GO:0009987//GO:0051179//GO:0008150//GO:0055085	establishment of localization//single-organism process//single-organism transport//transport//single-organism cellular process//single-organism localization//cellular process//localization//biological_process//transmembrane transport	GO:0044425//GO:0016020//GO:0005575//GO:0031224//GO:0016021	membrane part//membrane//cellular_component//intrinsic component of membrane//integral component of membrane	--	--	--	--	--	--
SMU_134	NC_004350.2	+	138553	139206	654	477	428	385	834	728	717	160.378	179.307	159.673	69.207	63.2472	69.1332	166.453	67.1958	437.601	746.612	-0.77074	5.1584e-05	0.00021615	DOWN	GO:0010467//GO:1901564//GO:0043039//GO:1901576//GO:0044267//GO:0043603//GO:0006418//GO:0044271//GO:0006412//GO:0034645//GO:0043604//GO:0043436//GO:0090304//GO:0019752//GO:0006725//GO:0043043//GO:0006518//GO:0043170//GO:0009059//GO:0006520//GO:0046483//GO:0006807//GO:0044699//GO:0009058//GO:0034660//GO:0071704//GO:0006139//GO:0034641//GO:0044238//GO:0019538//GO:0044763//GO:0016070//GO:0044281//GO:…	gene expression//organonitrogen compound metabolic process//tRNA aminoacylation//organic substance biosynthetic process//cellular protein metabolic process//cellular amide metabolic process//tRNA aminoacylation for protein translation//cellular nitrogen compound biosynthetic process//translation//cellular macromolecule biosynthetic process//amide biosynthetic process//oxoacid metabolic process//n…	--	--	GO:0032555//GO:0032549//GO:0032553//GO:1901265//GO:0004812//GO:0043167//GO:0097159//GO:0035639//GO:0036094//GO:1901363//GO:0043168//GO:0003674//GO:0003676//GO:0097367//GO:0016874//GO:0001882//GO:0003677//GO:0016876//GO:0043565//GO:0016875//GO:0000166//GO:0032559//GO:0005524//GO:0030554//GO:0017076//GO:0003824//GO:0005488//GO:0032550//GO:0001883	purine ribonucleotide binding//ribonucleoside binding//ribonucleotide binding//nucleoside phosphate binding//aminoacyl-tRNA ligase activity//ion binding//organic cyclic compound binding//purine ribonucleoside triphosphate binding//small molecule binding//heterocyclic compound binding//anion binding//molecular_function//nucleic acid binding//carbohydrate derivative binding//ligase activity//nucleo…	TetR/AcrR family transcriptional regulator	http://www.genome.jp/dbget-bin/www_bget?smu:SMU_134	--	--
SMU_1340	NC_004350.2	-	1264255	1269141	4887	11883	11410	11092	33301	31419	29781	534.674	639.698	615.625	369.808	365.29	384.275	596.666	373.124	18153.5	19930	-0.13469	0.25917	0.36559	FALSE	GO:0008150//GO:0008152	biological_process//metabolic process	--	--	GO:0003674//GO:0003824	molecular_function//catalytic activity	--	--	--	--
SMU_1341c	NC_004350.2	-	1269141	1272830	3690	21290	19790	20063	64934	63454	59665	1268.69	1469.44	1474.75	955.009	977.058	1019.62	1404.29	983.896	36136.5	35435.1	0.028279	0.81496	0.87642	FALSE	GO:0006298//GO:0044767//GO:0043170//GO:0044699//GO:0006807//GO:0046483//GO:0006974//GO:0030436//GO:0032502//GO:0000003//GO:0090304//GO:0006259//GO:0051716//GO:0006725//GO:0019954//GO:0033554//GO:0008152//GO:0044237//GO:0009987//GO:0044260//GO:0008150//GO:1901360//GO:0006950//GO:0044710//GO:0006281//GO:0034641//GO:0006139//GO:0071704//GO:0044763//GO:0044238//GO:0050896//GO:0043934	mismatch repair//single-organism developmental process//macromolecule metabolic process//single-organism process//nitrogen compound metabolic process//heterocycle metabolic process//cellular response to DNA damage stimulus//asexual sporulation//developmental process//reproduction//nucleic acid metabolic process//DNA metabolic process//cellular response to stimulus//cellular aromatic compound meta…	--	--	GO:0003674//GO:0043168//GO:1901363//GO:0001882//GO:0097367//GO:0032553//GO:0032555//GO:0032549//GO:1901265//GO:0097159//GO:0043167//GO:0036094//GO:0035639//GO:0003824//GO:0005488//GO:0001883//GO:0032550//GO:0032559//GO:0000166//GO:0005524//GO:0030554//GO:0017076	molecular_function//anion binding//heterocyclic compound binding//nucleoside binding//carbohydrate derivative binding//ribonucleotide binding//purine ribonucleotide binding//ribonucleoside binding//nucleoside phosphate binding//organic cyclic compound binding//ion binding//small molecule binding//purine ribonucleoside triphosphate binding//catalytic activity//binding//purine nucleoside binding//p…	--	--	--	--
SMU_1342	NC_004350.2	-	1272849	1281023	8175	29623	26709	27745	81494	78481	75849	796.794	895.162	920.547	541.003	545.462	585.069	870.834	557.178	45326.6	48715.6	-0.10403	0.37077	0.48758	FALSE	GO:0008150//GO:0008152	biological_process//metabolic process	--	--	GO:0003824//GO:0003674	catalytic activity//molecular_function	--	--	--	--
SMU_1343c	NC_004350.2	-	1281069	1284383	3315	6885	6523	6975	17165	16663	16174	456.694	539.132	570.702	281.01	285.599	307.666	522.176	291.425	9612.25	11820.5	-0.29834	0.014703	0.033885	DOWN	GO:0008152//GO:0008150	metabolic process//biological_process	--	--	GO:0016740//GO:0016747//GO:0003674//GO:0016746//GO:0003824	transferase activity//transferase activity, transferring acyl groups other than amino-acyl groups//molecular_function//transferase activity, transferring acyl groups//catalytic activity	polyketide synthase	http://www.genome.jp/dbget-bin/www_bget?smu:SMU_1343c	--	--
SMU_1344c	NC_004350.2	-	1284428	1285645	1218	1947	1813	1828	5242	5031	5083	351.499	407.833	407.078	233.567	234.69	263.159	388.803	243.805	2953.38	3238.44	-0.13293	0.31528	0.42859	FALSE	--	--	--	--	--	--	--	--	--	--
SMU_1345c	NC_004350.2	-	1285660	1287561	1902	1880	1893	1924	5218	4931	4968	217.346	272.692	274.374	148.886	147.303	164.709	254.804	153.633	2906.7	3305.14	-0.18533	0.16857	0.25839	FALSE	GO:0008150//GO:0008152	biological_process//metabolic process	--	--	GO:0003824//GO:0003674	catalytic activity//molecular_function	--	--	--	--
SMU_1346	NC_004350.2	-	1287573	1288292	720	316	398	362	911	835	851	96.5072	151.455	136.372	68.6669	65.8933	74.5319	128.111	69.6974	499.243	625.496	-0.32526	0.098206	0.1694	FALSE	GO:0009058//GO:0008150//GO:0008152	biosynthetic process//biological_process//metabolic process	--	--	GO:0003674//GO:0016788//GO:0016787//GO:0003824	molecular_function//hydrolase activity, acting on ester bonds//hydrolase activity//catalytic activity	--	--	--	--
SMU_1347c	NC_004350.2	-	1288285	1290627	2343	0	0	0	0	0	0	0	0	0	0	0	0	0	0	0	0	NA	NA	NA	NA	GO:0006817//GO:0006811//GO:0008150//GO:0051179//GO:1902578//GO:0006810//GO:0044765//GO:0044699//GO:0051234//GO:0015698//GO:0006820	phosphate ion transport//ion transport//biological_process//localization//single-organism localization//transport//single-organism transport//single-organism process//establishment of localization//inorganic anion transport//anion transport	GO:0005886//GO:0044464//GO:0005575//GO:0016020//GO:0071944//GO:0005623	plasma membrane//cell part//cellular_component//membrane//cell periphery//cell	--	--	--	--	--	--
SMU_1348c	NC_004350.2	-	1290632	1291333	702	5	2	2	5	3	10	1.56617	0.780593	0.772755	0.38654	0.242813	0.898273	1.03984	0.509209	3.51065	5.15335	-0.55377	0.78427	0.8536	FALSE	GO:0051716//GO:0090304//GO:0006259//GO:0006725//GO:0050789//GO:0007186//GO:0006807//GO:0046483//GO:0044699//GO:0006974//GO:0006298//GO:0043170//GO:0023052//GO:0044238//GO:0044763//GO:0050896//GO:0006281//GO:0065007//GO:0044700//GO:0071704//GO:0034641//GO:0006139//GO:0050794//GO:1901360//GO:0006950//GO:0044710//GO:0007154//GO:0008152//GO:0044237//GO:0009987//GO:0033554//GO:0044260//GO:0007165//GO:…	cellular response to stimulus//nucleic acid metabolic process//DNA metabolic process//cellular aromatic compound metabolic process//regulation of biological process//G-protein coupled receptor signaling pathway//nitrogen compound metabolic process//heterocycle metabolic process//single-organism process//cellular response to DNA damage stimulus//mismatch repair//macromolecule metabolic process//si…	--	--	GO:0043167//GO:0097159//GO:0005525//GO:0044877//GO:0036094//GO:0035639//GO:0032549//GO:0032555//GO:0032553//GO:0032403//GO:1901265//GO:0019001//GO:0003677//GO:0003924//GO:0016462//GO:0032561//GO:0043168//GO:1901363//GO:0003676//GO:0003674//GO:0004871//GO:0031683//GO:0097367//GO:0005515//GO:0001882//GO:0016887//GO:0016817//GO:0016818//GO:0030554//GO:0017076//GO:0005524//GO:0000166//GO:0032559//GO:…	ion binding//organic cyclic compound binding//GTP binding//macromolecular complex binding//small molecule binding//purine ribonucleoside triphosphate binding//ribonucleoside binding//purine ribonucleotide binding//ribonucleotide binding//protein complex binding//nucleoside phosphate binding//guanyl nucleotide binding//DNA binding//GTPase activity//pyrophosphatase activity//guanyl ribonucleotide b…	--	--	--	--
SMU_1349	NC_004350.2	+	1291686	1292261	576	9543	7934	7797	15236	13716	13338	3643.07	3774	3671.59	1435.52	1352.98	1460.2	3696.22	1416.24	8122.03	14622.2	-0.84825	4.4044e-12	4.7187e-11	DOWN	GO:0006310//GO:0006259//GO:0090304//GO:0006725//GO:0016043//GO:0044085//GO:0071840//GO:0065003//GO:0006807//GO:0046483//GO:0043170//GO:0044238//GO:0051259//GO:0006461//GO:0022607//GO:0070271//GO:0071704//GO:0043933//GO:0034641//GO:0006139//GO:1901360//GO:0051262//GO:0071822//GO:0008152//GO:0044237//GO:0009987//GO:0044260//GO:0008150	DNA recombination//DNA metabolic process//nucleic acid metabolic process//cellular aromatic compound metabolic process//cellular component organization//cellular component biogenesis//cellular component organization or biogenesis//macromolecular complex assembly//nitrogen compound metabolic process//heterocycle metabolic process//macromolecule metabolic process//primary metabolic process//protein…	--	--	GO:0097159//GO:0003677//GO:1901363//GO:0003676//GO:0003674//GO:0000150//GO:0005488//GO:0003824	organic cyclic compound binding//DNA binding//heterocyclic compound binding//nucleic acid binding//molecular_function//recombinase activity//binding//catalytic activity	hypothetical protein	http://www.genome.jp/dbget-bin/www_bget?smu:SMU_1349	--	--
SMU_135	NC_004350.2	-	139471	140364	894	1251	1172	1178	3485	3437	3109	307.698	359.188	357.402	211.557	218.439	219.295	341.429	216.43	1926.68	2087.02	-0.11533	0.4164	0.53418	FALSE	GO:0009058//GO:0032774//GO:0009889//GO:0051252//GO:0006807//GO:0046483//GO:0009059//GO:0043170//GO:0010556//GO:0006355//GO:1901362//GO:0031326//GO:0080090//GO:0006725//GO:0018130//GO:0034654//GO:0090304//GO:0060255//GO:0034645//GO:0031323//GO:0044271//GO:1901576//GO:0097659//GO:0006351//GO:0010467//GO:0050789//GO:0019438//GO:0010468//GO:2000112//GO:1901360//GO:0044249//GO:0044260//GO:0008150//GO:…	biosynthetic process//RNA biosynthetic process//regulation of biosynthetic process//regulation of RNA metabolic process//nitrogen compound metabolic process//heterocycle metabolic process//macromolecule biosynthetic process//macromolecule metabolic process//regulation of macromolecule biosynthetic process//regulation of transcription, DNA-templated//organic cyclic compound biosynthetic process//r…	--	--	GO:0003700//GO:0003677//GO:0003676//GO:0003674//GO:1901363//GO:0097159//GO:0001071//GO:0005488	transcription factor activity, sequence-specific DNA binding//DNA binding//nucleic acid binding//molecular_function//heterocyclic compound binding//organic cyclic compound binding//nucleic acid binding transcription factor activity//binding	--	--	--	--
SMU_1351	NC_004350.2	+	1292444	1292812	369	221	158	182	712	699	696	131.695	117.317	133.781	104.717	107.631	118.94	127.598	110.429	405.26	324.295	0.32154	0.16153	0.25051	FALSE	GO:0090304//GO:0006259//GO:0006310//GO:0006725//GO:0032196//GO:0044699//GO:0046483//GO:0006807//GO:0043170//GO:0044763//GO:0044238//GO:0006139//GO:0034641//GO:0071704//GO:1901360//GO:0006313//GO:0044710//GO:0009987//GO:0044237//GO:0008152//GO:0008150//GO:0044260	nucleic acid metabolic process//DNA metabolic process//DNA recombination//cellular aromatic compound metabolic process//transposition//single-organism process//heterocycle metabolic process//nitrogen compound metabolic process//macromolecule metabolic process//single-organism cellular process//primary metabolic process//nucleobase-containing compound metabolic process//cellular nitrogen compound …	--	--	GO:0097159//GO:0004803//GO:0003677//GO:0003674//GO:0003676//GO:1901363//GO:0005488//GO:0003824	organic cyclic compound binding//transposase activity//DNA binding//molecular_function//nucleic acid binding//heterocyclic compound binding//binding//catalytic activity	--	--	--	--
SMU_1352	NC_004350.2	+	1292790	1293113	324	87	45	38	215	244	231	59.0445	38.0539	31.8118	36.0126	42.789	44.9585	42.97	41.2534	132.851	97.5805	0.44514	0.24813	0.35179	FALSE	GO:0044238//GO:0006139//GO:0034641//GO:0071704//GO:1901360//GO:0008150//GO:0044260//GO:0044237//GO:0009987//GO:0008152//GO:0015074//GO:0006725//GO:0090304//GO:0006259//GO:0046483//GO:0006807//GO:0043170	primary metabolic process//nucleobase-containing compound metabolic process//cellular nitrogen compound metabolic process//organic substance metabolic process//organic cyclic compound metabolic process//biological_process//cellular macromolecule metabolic process//cellular metabolic process//cellular process//metabolic process//DNA integration//cellular aromatic compound metabolic process//nuclei…	--	--	--	--	--	--	--	--
SMU_1353	NC_004350.2	+	1293138	1293293	156	170	135	143	642	588	602	239.623	237.105	248.634	223.343	214.161	243.342	241.787	226.949	352.202	259.175	0.44247	0.068222	0.12567	FALSE	GO:0046483//GO:0006807//GO:0043170//GO:0090304//GO:0006259//GO:0006725//GO:0015074//GO:1901360//GO:0044237//GO:0009987//GO:0008152//GO:0008150//GO:0044260//GO:0044238//GO:0071704//GO:0006139//GO:0034641	heterocycle metabolic process//nitrogen compound metabolic process//macromolecule metabolic process//nucleic acid metabolic process//DNA metabolic process//cellular aromatic compound metabolic process//DNA integration//organic cyclic compound metabolic process//cellular metabolic process//cellular process//metabolic process//biological_process//cellular macromolecule metabolic process//primary me…	--	--	--	--	--	--	--	--
SMU_1354c	NC_004350.2	-	1293679	1293939	261	167	143	149	528	515	447	140.696	150.116	154.844	109.788	112.113	107.997	148.552	109.966	285.974	265.776	0.10567	0.68604	0.77414	FALSE	GO:0006259//GO:0090304//GO:0006725//GO:0015074//GO:0043170//GO:0046483//GO:0006807//GO:0071704//GO:0006139//GO:0034641//GO:0044238//GO:0009987//GO:0044237//GO:0008152//GO:0008150//GO:0044260//GO:1901360	DNA metabolic process//nucleic acid metabolic process//cellular aromatic compound metabolic process//DNA integration//macromolecule metabolic process//heterocycle metabolic process//nitrogen compound metabolic process//organic substance metabolic process//nucleobase-containing compound metabolic process//cellular nitrogen compound metabolic process//primary metabolic process//cellular process//ce…	--	--	--	--	--	--	--	--
SMU_1355c	NC_004350.2	-	1293954	1294247	294	42	42	40	191	155	129	31.4128	39.1412	36.903	35.2572	29.9552	27.6686	35.819	30.9603	90.8949	71.8993	0.33822	0.43551	0.5512	FALSE	GO:0006259//GO:0090304//GO:0006310//GO:0006725//GO:0043170//GO:0046483//GO:0006807//GO:0006139//GO:0034641//GO:0071704//GO:0044238//GO:0009987//GO:0044237//GO:0008152//GO:0008150//GO:0044260//GO:1901360	DNA metabolic process//nucleic acid metabolic process//DNA recombination//cellular aromatic compound metabolic process//macromolecule metabolic process//heterocycle metabolic process//nitrogen compound metabolic process//nucleobase-containing compound metabolic process//cellular nitrogen compound metabolic process//organic substance metabolic process//primary metabolic process//cellular process//…	--	--	GO:0097159//GO:0003674//GO:0003676//GO:1901363//GO:0003677//GO:0000150//GO:0003824//GO:0005488	organic cyclic compound binding//molecular_function//nucleic acid binding//heterocyclic compound binding//DNA binding//recombinase activity//catalytic activity//binding	--	--	--	--
SMU_1356c	NC_004350.2	-	1294262	1294552	291	91	67	74	285	285	254	68.7628	63.0832	68.9744	53.1512	55.6467	55.041	66.9401	54.613	158.261	134.12	0.23877	0.48371	0.59845	FALSE	--	--	--	--	--	--	--	--	--	--
SMU_1357	NC_004350.2	+	1294643	1294879	237	6	4	7	10	16	9	5.56683	4.62427	8.01122	2.28988	3.83583	2.39464	6.06744	2.84012	6.71567	9.85366	-0.55313	0.69653	0.78261	FALSE	GO:0006812//GO:0015991//GO:0009987//GO:0051179//GO:0008150//GO:0006811//GO:0055085//GO:0006810//GO:0044763//GO:0006818//GO:0098660//GO:1902578//GO:0015672//GO:1902600//GO:0051234//GO:0098655//GO:0044699//GO:0098662//GO:0044765//GO:0015988//GO:0015992//GO:0034220//GO:0090662	cation transport//ATP hydrolysis coupled proton transport//cellular process//localization//biological_process//ion transport//transmembrane transport//transport//single-organism cellular process//hydrogen transport//inorganic ion transmembrane transport//single-organism localization//monovalent inorganic cation transport//hydrogen ion transmembrane transport//establishment of localization//cation…	GO:0032991//GO:0098796//GO:0033178//GO:0016020//GO:0005575//GO:0016469//GO:0043234//GO:0044425	macromolecular complex//membrane protein complex//proton-transporting two-sector ATPase complex, catalytic domain//membrane//cellular_component//proton-transporting two-sector ATPase complex//protein complex//membrane part	GO:0005215//GO:0003824//GO:0016787//GO:0016817//GO:0022857//GO:0003674//GO:0016820	transporter activity//catalytic activity//hydrolase activity//hydrolase activity, acting on acid anhydrides//transmembrane transporter activity//molecular_function//hydrolase activity, acting on acid anhydrides, catalyzing transmembrane movement of substances	--	--	--	--
SMU_1358	NC_004350.2	+	1294890	1294991	102	2	3	2	7	1	3	4.31156	8.05847	5.31837	3.72443	0.557041	1.85467	5.89614	2.04538	2.09025	4.07001	-0.96135	0.72312	0.80699	FALSE	--	--	--	--	--	--	--	--	--	--
SMU_1359	NC_004350.2	+	1295127	1295237	111	16	30	21	32	28	21	31.6958	74.0508	51.3151	15.6455	14.3325	11.93	52.3539	13.9693	15.4928	39.0618	-1.3342	0.071751	0.13023	FALSE	--	--	--	--	--	--	--	--	--	--
SMU_1360c	NC_004350.2	-	1295272	1295400	129	3272	4001	4097	11097	10221	9412	5577.36	8497.88	8614.4	4668.5	4501.85	4600.84	7563.21	4590.4	5898.79	6612.49	-0.16477	0.30324	0.41609	FALSE	--	--	--	--	--	--	--	--	--	--
SMU_1361c	NC_004350.2	-	1295378	1295959	582	10138	7549	8310	24121	23434	23094	3830.31	3553.84	3872.82	2249.23	2287.76	2502.2	3752.32	2346.4	13584.7	15031	-0.14596	0.20632	0.30313	FALSE	GO:0090304//GO:0006259//GO:0006310//GO:0006725//GO:0046483//GO:0006807//GO:0043170//GO:0044238//GO:0006139//GO:0034641//GO:0071704//GO:1901360//GO:0009987//GO:0044237//GO:0008152//GO:0008150//GO:0044260	nucleic acid metabolic process//DNA metabolic process//DNA recombination//cellular aromatic compound metabolic process//heterocycle metabolic process//nitrogen compound metabolic process//macromolecule metabolic process//primary metabolic process//nucleobase-containing compound metabolic process//cellular nitrogen compound metabolic process//organic substance metabolic process//organic cyclic com…	--	--	GO:0097159//GO:0003677//GO:0003674//GO:0003676//GO:1901363//GO:0000150//GO:0005488//GO:0003824//GO:0016829	organic cyclic compound binding//DNA binding//molecular_function//nucleic acid binding//heterocyclic compound binding//recombinase activity//binding//catalytic activity//lyase activity	--	--	--	--
SMU_1363c	NC_004350.2	-	1296600	1296881	282	475	564	548	1564	1463	1473	370.382	547.976	527.085	300.988	294.77	329.381	481.814	308.38	865.139	922.302	-0.092307	0.60522	0.70465	FALSE	GO:0044763//GO:0044238//GO:0006139//GO:0034641//GO:0071704//GO:1901360//GO:0006313//GO:0044710//GO:0009987//GO:0044237//GO:0008152//GO:0008150//GO:0044260//GO:0006259//GO:0090304//GO:0006310//GO:0006725//GO:0032196//GO:0044699//GO:0046483//GO:0006807//GO:0043170	single-organism cellular process//primary metabolic process//nucleobase-containing compound metabolic process//cellular nitrogen compound metabolic process//organic substance metabolic process//organic cyclic compound metabolic process//transposition, DNA-mediated//single-organism metabolic process//cellular process//cellular metabolic process//metabolic process//biological_process//cellular macr…	--	--	GO:0005488//GO:0003824//GO:0097159//GO:0004803//GO:0003677//GO:0003674//GO:0003676//GO:1901363	binding//catalytic activity//organic cyclic compound binding//transposase activity//DNA binding//molecular_function//nucleic acid binding//heterocyclic compound binding	--	--	--	--
SMU_1365c	NC_004350.2	-	1297315	1299660	2346	34	92	66	149	167	171	3.18681	10.7446	7.63071	3.44683	4.0446	4.59635	7.18738	4.02926	93.8647	112.335	-0.25915	0.62515	0.72122	FALSE	GO:0006810//GO:1902578//GO:0051179//GO:0008150//GO:0006811//GO:0006817//GO:0006820//GO:0015698//GO:0051234//GO:0044699//GO:0044765	transport//single-organism localization//localization//biological_process//ion transport//phosphate ion transport//anion transport//inorganic anion transport//establishment of localization//single-organism process//single-organism transport	GO:0044464//GO:0005886//GO:0005623//GO:0071944//GO:0016020//GO:0005575	cell part//plasma membrane//cell//cell periphery//membrane//cellular_component	--	--	--	--	--	--
SMU_1366c	NC_004350.2	-	1299662	1300363	702	0	0	0	0	0	0	0	0	0	0	0	0	0	0	0	0	NA	NA	NA	NA	GO:0090304//GO:0006259//GO:0051716//GO:0006725//GO:0007186//GO:0050789//GO:0044699//GO:0046483//GO:0006807//GO:0006974//GO:0006298//GO:0023052//GO:0043170//GO:0044763//GO:0044238//GO:0050896//GO:0065007//GO:0006281//GO:0006139//GO:0050794//GO:0034641//GO:0071704//GO:0044700//GO:1901360//GO:0007154//GO:0044710//GO:0006950//GO:0033554//GO:0044237//GO:0009987//GO:0008152//GO:0008150//GO:0007165//GO:…	nucleic acid metabolic process//DNA metabolic process//cellular response to stimulus//cellular aromatic compound metabolic process//G-protein coupled receptor signaling pathway//regulation of biological process//single-organism process//heterocycle metabolic process//nitrogen compound metabolic process//cellular response to DNA damage stimulus//mismatch repair//signaling//macromolecule metabolic …	--	--	GO:0097159//GO:0043167//GO:0035639//GO:0036094//GO:0044877//GO:0005525//GO:0032553//GO:0032555//GO:0032549//GO:0019001//GO:1901265//GO:0032403//GO:0003924//GO:0003677//GO:0032561//GO:0016462//GO:0003674//GO:0003676//GO:1901363//GO:0043168//GO:0001882//GO:0005515//GO:0031683//GO:0097367//GO:0004871//GO:0016817//GO:0016887//GO:0030554//GO:0017076//GO:0016818//GO:0032559//GO:0000166//GO:0005524//GO:…	organic cyclic compound binding//ion binding//purine ribonucleoside triphosphate binding//small molecule binding//macromolecular complex binding//GTP binding//ribonucleotide binding//purine ribonucleotide binding//ribonucleoside binding//guanyl nucleotide binding//nucleoside phosphate binding//protein complex binding//GTPase activity//DNA binding//guanyl ribonucleotide binding//pyrophosphatase ac…	--	--	--	--
SMU_1367c	NC_004350.2	-	1300376	1300975	600	95	184	184	277	320	300	34.8159	84.023	83.1794	25.0548	30.303	31.5294	67.3394	28.9624	172.718	270.543	-0.64745	0.13117	0.21241	FALSE	GO:0008152//GO:0008150	metabolic process//biological_process	--	--	GO:0016741//GO:0003824//GO:0016740//GO:0008168//GO:0003674	transferase activity, transferring one-carbon groups//catalytic activity//transferase activity//methyltransferase activity//molecular_function	--	--	--	--
SMU_1368	NC_004350.2	+	1301468	1301587	120	41	48	56	57	53	51	75.129	109.595	126.577	25.7784	25.0947	26.8	103.767	25.891	30.929	84.362	-1.4476	0.0044442	0.01176	DOWN	--	--	--	--	--	--	hypothetical protein	http://www.genome.jp/dbget-bin/www_bget?smu:SMU_1368	--	--
SMU_1369	NC_004350.2	+	1301828	1301950	123	63	63	75	100	98	80	112.626	140.335	165.388	44.1221	45.2698	41.0138	139.45	43.4686	53.3122	116.738	-1.1307	0.0071846	0.01814	DOWN	--	--	--	--	--	--	hypothetical protein	http://www.genome.jp/dbget-bin/www_bget?smu:SMU_1369	--	--
SMU_136c	NC_004350.2	-	140554	140907	354	350	397	408	1095	1023	1045	217.405	307.269	312.612	167.87	164.195	186.148	279.095	172.738	608.222	671.129	-0.14199	0.45878	0.5766	FALSE	--	--	--	--	GO:0005488//GO:0003676//GO:0003674//GO:1901363//GO:0043565//GO:0003677//GO:0097159	binding//nucleic acid binding//molecular_function//heterocyclic compound binding//sequence-specific DNA binding//DNA binding//organic cyclic compound binding	--	--	--	--
SMU_137	NC_004350.2	+	141022	142644	1623	528	680	618	3549	3622	3171	71.5353	114.795	103.281	118.672	126.799	123.203	96.5369	122.892	1986.31	1061.76	0.90363	9.6054e-10	8.0669e-09	UP	GO:0055114//GO:0044699//GO:0008150//GO:0008152//GO:0044710	oxidation-reduction process//single-organism process//biological_process//metabolic process//single-organism metabolic process	--	--	GO:0016616//GO:0003674//GO:0016491//GO:1901363//GO:0016614//GO:0016615//GO:0050662//GO:1901265//GO:0051287//GO:0036094//GO:0097159//GO:0003824//GO:0004470//GO:0005488//GO:0000166//GO:0004471//GO:0048037	oxidoreductase activity, acting on the CH-OH group of donors, NAD or NADP as acceptor//molecular_function//oxidoreductase activity//heterocyclic compound binding//oxidoreductase activity, acting on CH-OH group of donors//malate dehydrogenase activity//coenzyme binding//nucleoside phosphate binding//NAD binding//small molecule binding//organic cyclic compound binding//catalytic activity//malic enz…	mleS; malate dehydrogenase; K00027 malate dehydrogenase (oxaloacetate-decarboxylating) [EC:1.1.1.38]	http://www.genome.jp/dbget-bin/www_bget?smu:SMU_137	--	--
SMU_1370c	NC_004350.2	-	1302181	1302798	618	8	9	8	9	8	13	2.84647	3.99012	3.51116	0.790343	0.735511	1.32648	3.44925	0.950777	5.80898	14.5106	-1.3208	0.28204	0.39173	FALSE	GO:0006725//GO:0015074//GO:0006259//GO:0090304//GO:0043170//GO:0046483//GO:0006807//GO:0071704//GO:0006139//GO:0034641//GO:0044238//GO:0008150//GO:0044260//GO:0009987//GO:0044237//GO:0008152//GO:1901360	cellular aromatic compound metabolic process//DNA integration//DNA metabolic process//nucleic acid metabolic process//macromolecule metabolic process//heterocycle metabolic process//nitrogen compound metabolic process//organic substance metabolic process//nucleobase-containing compound metabolic process//cellular nitrogen compound metabolic process//primary metabolic process//biological_process//…	--	--	GO:0097159//GO:1901363//GO:0003674//GO:0003676//GO:0005488	organic cyclic compound binding//heterocyclic compound binding//molecular_function//nucleic acid binding//binding	--	--	--	--
SMU_1372c	NC_004350.2	-	1303560	1303802	243	154	181	196	604	501	518	139.354	204.082	218.776	134.894	117.144	134.422	187.404	128.82	311.659	308.79	0.013341	0.94314	0.96843	FALSE	GO:0008150//GO:0044260//GO:0009987//GO:0044237//GO:0008152//GO:0016032//GO:0044403//GO:0044710//GO:0006313//GO:1901360//GO:0019058//GO:0071704//GO:0006139//GO:0034641//GO:0019068//GO:0022607//GO:0071941//GO:0044238//GO:0044419//GO:0044763//GO:0043170//GO:0051704//GO:0009399//GO:0044764//GO:0046483//GO:0006807//GO:0044699//GO:0055114//GO:0019069//GO:0032196//GO:0071840//GO:0016043//GO:0006725//GO:…	biological_process//cellular macromolecule metabolic process//cellular process//cellular metabolic process//metabolic process//viral process//symbiosis, encompassing mutualism through parasitism//single-organism metabolic process//transposition, DNA-mediated//organic cyclic compound metabolic process//viral life cycle//organic substance metabolic process//nucleobase-containing compound metabolic …	--	--	GO:0003824//GO:0032550//GO:0001883//GO:0005488//GO:0016732//GO:0000166//GO:0032559//GO:0005524//GO:0016730//GO:0017076//GO:0030554//GO:0097367//GO:0001882//GO:1901363//GO:0043168//GO:0016491//GO:0003674//GO:0003676//GO:0003677//GO:1901265//GO:0032555//GO:0032549//GO:0032553//GO:0004803//GO:0035639//GO:0036094//GO:0043167//GO:0097159//GO:0016163	catalytic activity//purine ribonucleoside binding//purine nucleoside binding//binding//oxidoreductase activity, acting on iron-sulfur proteins as donors, dinitrogen as acceptor//nucleotide binding//adenyl ribonucleotide binding//ATP binding//oxidoreductase activity, acting on iron-sulfur proteins as donors//purine nucleotide binding//adenyl nucleotide binding//carbohydrate derivative binding//nuc…	--	--	--	--
SMU_1373c	NC_004350.2	-	1303978	1304160	183	74	81	66	298	342	317	88.9172	121.273	97.8232	88.3745	106.185	109.233	102.671	101.264	184.224	128.156	0.52357	0.10037	0.17269	FALSE	GO:0044710//GO:0006313//GO:0019058//GO:2000112//GO:1901360//GO:0019438//GO:0010468//GO:0044260//GO:0008150//GO:0044249//GO:0016032//GO:0008152//GO:0009987//GO:0044237//GO:0044403//GO:0019222//GO:2001141//GO:0044419//GO:1903506//GO:0044238//GO:0019219//GO:0016070//GO:0044763//GO:0071704//GO:0034641//GO:0050794//GO:0006139//GO:0051171//GO:0065007//GO:0022607//GO:0019068//GO:0032774//GO:0009889//GO:…	single-organism metabolic process//transposition, DNA-mediated//viral life cycle//regulation of cellular macromolecule biosynthetic process//organic cyclic compound metabolic process//aromatic compound biosynthetic process//regulation of gene expression//cellular macromolecule metabolic process//biological_process//cellular biosynthetic process//viral process//metabolic process//cellular process/…	--	--	GO:0032550//GO:0001883//GO:0005488//GO:0003824//GO:0017076//GO:0030554//GO:0005524//GO:0000166//GO:0032559//GO:0003677//GO:0097367//GO:0001882//GO:0043168//GO:1901363//GO:0003676//GO:0003674//GO:0036094//GO:0035639//GO:0004803//GO:0043167//GO:0097159//GO:1901265//GO:0032549//GO:0032555//GO:0032553	purine ribonucleoside binding//purine nucleoside binding//binding//catalytic activity//purine nucleotide binding//adenyl nucleotide binding//ATP binding//nucleotide binding//adenyl ribonucleotide binding//DNA binding//carbohydrate derivative binding//nucleoside binding//anion binding//heterocyclic compound binding//nucleic acid binding//molecular_function//small molecule binding//purine ribonucle…	--	--	--	--
SMU_1374	NC_004350.2	+	1304544	1304747	204	68	103	134	116	131	174	73.2966	138.337	178.166	30.8595	36.4862	53.7854	129.933	40.377	81.4906	178.082	-1.1278	0.021208	0.046293	DOWN	--	--	--	--	--	--	hypothetical protein	http://www.genome.jp/dbget-bin/www_bget?smu:SMU_1374	--	--
SMU_1375c	NC_004350.2	-	1305078	1305683	606	651	647	675	2409	2316	2097	236.218	292.525	302.12	215.738	217.147	218.208	276.955	217.031	1309.91	1144.67	0.19454	0.20842	0.30576	FALSE	GO:0006725//GO:0031326//GO:0080090//GO:0034645//GO:0018130//GO:0034654//GO:0060255//GO:0090304//GO:0044271//GO:0031323//GO:0006351//GO:0010467//GO:0050789//GO:1901576//GO:0097659//GO:0032774//GO:0009889//GO:0009058//GO:0006807//GO:0046483//GO:0051252//GO:0009059//GO:0043170//GO:1901362//GO:0010556//GO:0006355//GO:0019222//GO:2001141//GO:1903506//GO:0044238//GO:0019219//GO:0016070//GO:0071704//GO:…	cellular aromatic compound metabolic process//regulation of cellular biosynthetic process//regulation of primary metabolic process//cellular macromolecule biosynthetic process//heterocycle biosynthetic process//nucleobase-containing compound biosynthetic process//regulation of macromolecule metabolic process//nucleic acid metabolic process//cellular nitrogen compound biosynthetic process//regulat…	GO:0044425//GO:0005622//GO:0005623//GO:0043226//GO:0043229//GO:0044424//GO:0031224//GO:0005575//GO:0043227//GO:0016020//GO:0044464//GO:0043231//GO:0005634//GO:0016021	membrane part//intracellular//cell//organelle//intracellular organelle//intracellular part//intrinsic component of membrane//cellular_component//membrane-bounded organelle//membrane//cell part//intracellular membrane-bounded organelle//nucleus//integral component of membrane	--	--	--	--	--	--
SMU_1377c	NC_004350.2	-	1305801	1306586	786	2375	1724	1641	6369	6172	5891	664.425	600.961	566.285	439.754	446.16	472.62	610.557	452.845	3542.34	3313.83	0.096203	0.57997	0.68423	FALSE	--	--	--	--	GO:0005488//GO:0097159//GO:0003725//GO:0003723//GO:0003674//GO:0003676//GO:1901363	binding//organic cyclic compound binding//double-stranded RNA binding//RNA binding//molecular_function//nucleic acid binding//heterocyclic compound binding	--	--	--	--
SMU_1378	NC_004350.2	+	1306651	1307187	537	97	79	86	113	96	107	39.7194	40.3074	43.4383	11.42	10.1574	12.5648	41.155	11.3807	60.7709	151.655	-1.3193	0.00047431	0.0016152	DOWN	GO:0034641//GO:0006139//GO:0071704//GO:0006281//GO:0050896//GO:0044763//GO:0044238//GO:0044260//GO:0008150//GO:0033554//GO:0008152//GO:0044237//GO:0009987//GO:0006950//GO:0044710//GO:1901360//GO:0006725//GO:0006629//GO:0090304//GO:0006259//GO:0051716//GO:0043170//GO:0006974//GO:0044699//GO:0006807//GO:0046483	cellular nitrogen compound metabolic process//nucleobase-containing compound metabolic process//organic substance metabolic process//DNA repair//response to stimulus//single-organism cellular process//primary metabolic process//cellular macromolecule metabolic process//biological_process//cellular response to stress//metabolic process//cellular metabolic process//cellular process//response to str…	GO:0030915//GO:0044464//GO:0005694//GO:0032991//GO:0043232//GO:0000793//GO:0044446//GO:0005622//GO:0005623//GO:0043228//GO:0005575//GO:0044427//GO:0043229//GO:0043226//GO:0043234//GO:0044422//GO:0044424	Smc5-Smc6 complex//cell part//chromosome//macromolecular complex//intracellular non-membrane-bounded organelle//condensed chromosome//intracellular organelle part//intracellular//cell//non-membrane-bounded organelle//cellular_component//chromosomal part//intracellular organelle//organelle//protein complex//organelle part//intracellular part	GO:0008081//GO:0016788//GO:0003824//GO:0016787//GO:0042578//GO:0003674	phosphoric diester hydrolase activity//hydrolase activity, acting on ester bonds//catalytic activity//hydrolase activity//phosphoric ester hydrolase activity//molecular_function	hypothetical protein	http://www.genome.jp/dbget-bin/www_bget?smu:SMU_1378	--	--
SMU_1379	NC_004350.2	+	1307343	1307861	519	0	0	0	1	2	0	0	0	0	0.104567	0.218953	0	0	0.10784	0.566757	0	Inf	1	1	FALSE	GO:0046483//GO:0006807//GO:0051252//GO:0044699//GO:0009889//GO:0032774//GO:0009058//GO:1901362//GO:0006355//GO:0010556//GO:0043170//GO:0009059//GO:0034645//GO:0006259//GO:0090304//GO:0060255//GO:0034654//GO:0018130//GO:0006310//GO:0006725//GO:0080090//GO:0031326//GO:0050789//GO:0010467//GO:0006351//GO:0097659//GO:1901576//GO:0031323//GO:0044271//GO:0032196//GO:1901360//GO:2000112//GO:0010468//GO:…	heterocycle metabolic process//nitrogen compound metabolic process//regulation of RNA metabolic process//single-organism process//regulation of biosynthetic process//RNA biosynthetic process//biosynthetic process//organic cyclic compound biosynthetic process//regulation of transcription, DNA-templated//regulation of macromolecule biosynthetic process//macromolecule metabolic process//macromolecul…	--	--	GO:0003677//GO:1901363//GO:0003674//GO:0003676//GO:0097159//GO:0004803//GO:0005488//GO:0003824	DNA binding//heterocyclic compound binding//molecular_function//nucleic acid binding//organic cyclic compound binding//transposase activity//binding//catalytic activity	--	--	--	--
SMU_138	NC_004350.2	+	142800	143744	945	333	348	342	2043	2052	1891	77.485	100.897	98.162	117.327	123.377	126.184	92.1814	122.296	1150.33	593.636	0.9544	1.7291e-08	1.2835e-07	UP	GO:0051234//GO:0044699//GO:0044765//GO:0009987//GO:0051179//GO:0008150//GO:0055085//GO:0006810//GO:0044763//GO:1902578	establishment of localization//single-organism process//single-organism transport//cellular process//localization//biological_process//transmembrane transport//transport//single-organism cellular process//single-organism localization	GO:0016020//GO:0005575//GO:0031224//GO:0044425//GO:0016021	membrane//cellular_component//intrinsic component of membrane//membrane part//integral component of membrane	--	--	malate permease; K07088	http://www.genome.jp/dbget-bin/www_bget?smu:SMU_138	--	--
SMU_1381	NC_004350.2	-	1308800	1309390	591	999	1034	942	2195	2223	2034	371.692	479.363	432.327	201.562	213.717	217.025	427.794	210.768	1239.88	1725.23	-0.47659	0.0016004	0.0047486	DOWN	GO:0008150//GO:0008152	biological_process//metabolic process	--	--	--	--	leuD; isopropylmalate isomerase small subunit; K01704 3-isopropylmalate/(R)-2-methylmalate dehydratase small subunit [EC:4.2.1.33 4.2.1.35]	http://www.genome.jp/dbget-bin/www_bget?smu:SMU_1381	--	--
[truncated: 1,656 more rows]
