# Supplementary material for: Multi-omics Analyses Reveal Synergistic Carbohydrate Metabolism in Streptococcus mutans-Candida albicans Mixed-Species Biofilms
Source: Infect Immun. 2019 Sep 19;87(10):e00339-19. doi: 10.1128/IAI.00339-19 (PMC6759298; doi:10.1128/IAI.00339-19)
Supplement: Supplemental file 3 [file IAI.00339-19-s0003.xlsx]

## Sheet: Sheet1
Supplementary Table 4. Proteomic analysis of C. albicans mixed-species biofilm proteins with C. albicans single-species biofilm proteins
Cut-off fold was fixed at 1.37-fold (37%) for "increased abundance", and 0.729927-fold (1/1.37) for "decreased abundance".
Accession #	Name	Gene name	# Peptides(95%)	Ave Ratio	% variation	Fold	p-value
Q5ALP7	RNA polymerase specificity factor OS=Candida albicans (strain SC5314 / ATCC MYA-2876) GN=orf19.1528 PE=3 SV=1	orf19.1528	3	1.00015	0.015	no change	0.997719
A0A1D8PCY5	Septin OS=Candida albicans (strain SC5314 / ATCC MYA-2876) GN=CDC12 PE=3 SV=1	CDC12	5	1.00035	0.035	no change	0.983003
Q5AA01	Rim1p OS=Candida albicans (strain SC5314 / ATCC MYA-2876) GN=RIM1 PE=4 SV=1	RIM1	3	1.00037	0.0375	no change	0.992348
P83782	Cytochrome b-c1 complex subunit 2, mitochondrial OS=Candida albicans (strain SC5314 / ATCC MYA-2876) GN=QCR2 PE=1 SV=2	QCR2	23	1.00048	0.0483333	no change	0.960364
Q5AC00	Ribosome assembly factor mrt4 OS=Candida albicans (strain SC5314 / ATCC MYA-2876) GN=MRT4 PE=3 SV=1	MRT4	4	0.99945	0.0550303	no change	0.964236
Q59TD5	Ndh51p OS=Candida albicans (strain SC5314 / ATCC MYA-2876) GN=NDH51 PE=4 SV=1	NDH51	11	1.00065	0.065	no change	0.985332
A0A1D8PD38	alpha-1,2-Mannosidase OS=Candida albicans (strain SC5314 / ATCC MYA-2876) GN=MNS1 PE=3 SV=1	MNS1	3	1.00088	0.0883333	no change	0.972498
Q59Z12	Chaperonin-containing T-complex subunit OS=Candida albicans (strain SC5314 / ATCC MYA-2876) GN=CCT5 PE=3 SV=1	CCT5	8	1.00092	0.0916667	no change	0.95647
A0A1D8PGL8	Zn(2+) transporter OS=Candida albicans (strain SC5314 / ATCC MYA-2876) GN=orf19.1536 PE=4 SV=1	orf19.1536	2	0.999067	0.0934205	no change	0.98971
A0A1D8PF68	S-adenosylmethionine synthase OS=Candida albicans (strain SC5314 / ATCC MYA-2876) GN=SAM2 PE=3 SV=1	SAM2	23	1.00094	0.0941667	no change	0.967506
A0A1D8PDL7	Uncharacterized protein OS=Candida albicans (strain SC5314 / ATCC MYA-2876) GN=orf19.2489 PE=4 SV=1	orf19.2489	17	1.00104	0.104167	no change	0.927555
Q5A507	ATP-dependent RNA helicase OS=Candida albicans (strain SC5314 / ATCC MYA-2876) GN=NAM7 PE=4 SV=1	NAM7	2	1.00137	0.136667	no change	0.980697
Q5ACK7	ATP-dependent RNA helicase DRS1 OS=Candida albicans (strain SC5314 / ATCC MYA-2876) GN=DRS1 PE=3 SV=1	DRS1	3	1.00142	0.141667	no change	0.961136
Q5ADU2	Lysine--tRNA ligase OS=Candida albicans (strain SC5314 / ATCC MYA-2876) GN=KRS1 PE=3 SV=1	KRS1	25	0.998558	0.144375	no change	0.957251
A0A1D8PR43	AAA family ATPase peroxin 1 OS=Candida albicans (strain SC5314 / ATCC MYA-2876) GN=PEX1 PE=4 SV=1	PEX1	2	0.998217	0.178652	no change	0.975816
Q5AB99	Uncharacterized protein OS=Candida albicans (strain SC5314 / ATCC MYA-2876) GN=orf19.6071 PE=4 SV=1	orf19.6071	2	1.00199	0.199167	no change	0.969993
A0A1D8PQP8	RNA-processing protein OS=Candida albicans (strain SC5314 / ATCC MYA-2876) GN=orf19.7041 PE=4 SV=1	orf19.7041	3	0.997983	0.202074	no change	0.950837
A0A1D8PFP3	5'-3' exoribonuclease 1 OS=Candida albicans (strain SC5314 / ATCC MYA-2876) GN=KEM1 PE=3 SV=1	KEM1	4	1.00208	0.208333	no change	0.91926
Q5ACZ2	Mannan endo-1,6-alpha-mannosidase DFG5 OS=Candida albicans (strain SC5314 / ATCC MYA-2876) GN=DFG5 PE=1 SV=1	DFG5	2	0.997375	0.263191	no change	0.948177
P46587	Heat shock protein SSA2 OS=Candida albicans (strain SC5314 / ATCC MYA-2876) GN=SSA2 PE=1 SV=4	SSA2	149	0.99735	0.265704	no change	0.903259
A0A1D8PPS9	Clathrin heavy chain (Fragment) OS=Candida albicans (strain SC5314 / ATCC MYA-2876) GN=CHC1 PE=4 SV=1	CHC1	31	0.997292	0.271569	no change	0.872407
A0A1D8PSL1	Uncharacterized protein OS=Candida albicans (strain SC5314 / ATCC MYA-2876) GN=CAALFM_CR03860CA PE=4 SV=1	CAALFM_CR03860CA	3	0.997283	0.272407	no change	0.947844
Q59M30	F1F0 ATP synthase subunit g OS=Candida albicans (strain SC5314 / ATCC MYA-2876) GN=ATP20 PE=4 SV=1	ATP20	3	1.00284	0.284167	no change	0.975723
A0A1D8PKV4	Fum12p OS=Candida albicans (strain SC5314 / ATCC MYA-2876) GN=FUM12 PE=3 SV=1	FUM12	15	1.00312	0.3125	no change	0.893244
A0A1D8PHH2	Png2p OS=Candida albicans (strain SC5314 / ATCC MYA-2876) GN=PNG2 PE=4 SV=1	PNG2	9	0.99685	0.315995	no change	0.88528
Q5A8Z9	Uncharacterized protein OS=Candida albicans (strain SC5314 / ATCC MYA-2876) GN=orf19.3335 PE=4 SV=1	orf19.3335	7	1.0036	0.36	no change	0.926515
A0A1D8PDV1	Uncharacterized protein OS=Candida albicans (strain SC5314 / ATCC MYA-2876) GN=orf19.6245 PE=4 SV=1	orf19.6245	5	0.9964	0.361301	no change	0.894868
A0A1D8PHA3	Ubiquinol--cytochrome-c reductase catalytic subunit OS=Candida albicans (strain SC5314 / ATCC MYA-2876) GN=CYT1 PE=4 SV=1	CYT1	6	1.00365	0.365	no change	0.893753
A0A1D8PCG7	40S ribosomal protein S21 OS=Candida albicans (strain SC5314 / ATCC MYA-2876) GN=RPS21B PE=3 SV=1	RPS21B	17	0.99615	0.386488	no change	0.820953
A0A1D8PRE9	Imidazoleglycerol-phosphate synthase OS=Candida albicans (strain SC5314 / ATCC MYA-2876) GN=HIS7 PE=3 SV=1	HIS7	7	0.995933	0.408327	no change	0.898206
A0A1D8PEB4	Gcr3p OS=Candida albicans (strain SC5314 / ATCC MYA-2876) GN=GCR3 PE=4 SV=1	GCR3	5	1.00417	0.4175	no change	0.963177
A0A1D8PLH1	Protein transporter OS=Candida albicans (strain SC5314 / ATCC MYA-2876) GN=TIM10 PE=3 SV=1	TIM10	2	1.00428	0.428333	no change	0.942439
Q5ADR2	Glutamate-5-semialdehyde dehydrogenase OS=Candida albicans (strain SC5314 / ATCC MYA-2876) GN=PRO2 PE=3 SV=1	PRO2	6	0.995733	0.428495	no change	0.792865
A0A1D8PJ73	Ali1p OS=Candida albicans (strain SC5314 / ATCC MYA-2876) GN=ALI1 PE=3 SV=1	ALI1	9	0.995675	0.434379	no change	0.825236
A0A1D8PIE7	DNA helicase OS=Candida albicans (strain SC5314 / ATCC MYA-2876) GN=CDC47 PE=3 SV=1	CDC47	6	1.0047	0.47	no change	0.859721
Q5A397	Hsp70 family ATPase OS=Candida albicans (strain SC5314 / ATCC MYA-2876) GN=SSB1 PE=3 SV=1	SSB1	123	1.00491	0.490833	no change	0.771338
A0A1D8PQ57	Bifunctional AP-4-A phosphorylase/ADP sulfurylase OS=Candida albicans (strain SC5314 / ATCC MYA-2876) GN=APA2 PE=4 SV=1	APA2	2	0.994925	0.510089	no change	0.862983
A0A1D8PRA1	Mitochondrial 54S ribosomal protein YmL49 OS=Candida albicans (strain SC5314 / ATCC MYA-2876) GN=orf19.5161 PE=4 SV=1	orf19.5161	2	0.994067	0.596875	no change	0.90593
A0A1D8PKY7	Histidine biosynthesis trifunctional protein OS=Candida albicans (strain SC5314 / ATCC MYA-2876) GN=HIS4 PE=3 SV=1	HIS4	3	0.993967	0.606996	no change	0.796703
Q5APB7	SKI complex subunit tetratricopeptide repeat protein OS=Candida albicans (strain SC5314 / ATCC MYA-2876) GN=SKI3 PE=4 SV=1	SKI3	3	0.993867	0.617118	no change	0.91977
A0A1D8PF14	SnoRNA-binding rRNA-processing protein OS=Candida albicans (strain SC5314 / ATCC MYA-2876) GN=orf19.2330 PE=4 SV=1	orf19.2330	4	1.0063	0.63	no change	0.900625
A0A1D8PFH2	Ribosome biosynthesis protein OS=Candida albicans (strain SC5314 / ATCC MYA-2876) GN=orf19.6355 PE=4 SV=1	orf19.6355	2	1.00683	0.683333	no change	0.880342
A0A1D8PHU1	cAMP-dependent protein kinase catalytic subunit OS=Candida albicans (strain SC5314 / ATCC MYA-2876) GN=TPK2 PE=3 SV=1	TPK2	4	0.992417	0.764128	no change	0.887293
A0A1D8PUA1	Biotin--[acetyl-CoA-carboxylase] ligase OS=Candida albicans (strain SC5314 / ATCC MYA-2876) GN=CAALFM_CR10620CA PE=4 SV=1	CAALFM_CR10620CA	2	1.00775	0.775	no change	0.942952
Q59X88	Uncharacterized protein OS=Candida albicans (strain SC5314 / ATCC MYA-2876) GN=CAALFM_CR08050CA PE=1 SV=1	CAALFM_CR08050CA	4	1.00798	0.798333	no change	0.887189
A0A1D8PRH1	Hsp70 family ATPase OS=Candida albicans (strain SC5314 / ATCC MYA-2876) GN=SSQ1 PE=3 SV=1	SSQ1	4	1.00803	0.8025	no change	0.902697
A0A1D8PMJ1	RNA-binding GTPase OS=Candida albicans (strain SC5314 / ATCC MYA-2876) GN=orf19.2917 PE=4 SV=1	orf19.2917	6	1.00817	0.816667	no change	0.733824
Q5AMR0	Hgh1p OS=Candida albicans (strain SC5314 / ATCC MYA-2876) GN=HGH1 PE=4 SV=1	HGH1	3	0.991867	0.820003	no change	0.837784
Q59RQ6	Dihydrolipoyl dehydrogenase OS=Candida albicans (strain SC5314 / ATCC MYA-2876) GN=LPD1 PE=3 SV=1	LPD1	41	1.0083	0.83	no change	0.586257
A0A1D8PPX2	Signal recognition particle subunit SRP72 OS=Candida albicans (strain SC5314 / ATCC MYA-2876) GN=orf19.5516 PE=3 SV=1	orf19.5516	3	0.991617	0.845421	no change	0.756595
A0A1D8PRP8	3-isopropylmalate dehydratase OS=Candida albicans (strain SC5314 / ATCC MYA-2876) GN=LEU1 PE=3 SV=1	LEU1	8	1.00847	0.846667	no change	0.659572
A0A1D8PJ01	Plasma membrane ATPase OS=Candida albicans (strain SC5314 / ATCC MYA-2876) GN=PMA1 PE=3 SV=1	PMA1	86	1.00849	0.849167	no change	0.729818
Q59P52	Phosphoserine aminotransferase OS=Candida albicans (strain SC5314 / ATCC MYA-2876) GN=SER1 PE=3 SV=1	SER1	6	0.991167	0.891206	no change	0.854577
Q5A8X6	Succinate--CoA ligase [ADP-forming] subunit alpha, mitochondrial OS=Candida albicans (strain SC5314 / ATCC MYA-2876) GN=LSC1 PE=3 SV=1	LSC1	14	1.00893	0.893333	no change	0.625851
A0A1D8PDZ2	Uncharacterized protein OS=Candida albicans (strain SC5314 / ATCC MYA-2876) GN=orf19.6211 PE=4 SV=1	orf19.6211	5	1.00902	0.901667	no change	0.73725
Q59SI4	Nmd5p OS=Candida albicans (strain SC5314 / ATCC MYA-2876) GN=NMD5 PE=4 SV=1	NMD5	2	0.990842	0.924298	no change	0.86643
Q5A8Z2	Uncharacterized protein OS=Candida albicans (strain SC5314 / ATCC MYA-2876) GN=orf19.3342 PE=4 SV=1	orf19.3342	4	0.990775	0.931089	no change	0.879241
A0A1D8PEZ9	Uncharacterized protein OS=Candida albicans (strain SC5314 / ATCC MYA-2876) GN=orf19.2333 PE=4 SV=1	orf19.2333	6	0.9907	0.93873	no change	0.75234
A0A1D8PMH6	Tryptophan synthase OS=Candida albicans (strain SC5314 / ATCC MYA-2876) GN=TRP5 PE=3 SV=1	TRP5	15	0.990675	0.941277	no change	0.649818
A0A1D8PS16	Phenylalanine--tRNA ligase subunit beta OS=Candida albicans (strain SC5314 / ATCC MYA-2876) GN=FRS1 PE=4 SV=1	FRS1	13	1.00961	0.960833	no change	0.745946
Q5AML1	Eukaryotic translation initiation factor 3 subunit C OS=Candida albicans (strain SC5314 / ATCC MYA-2876) GN=NIP1 PE=3 SV=2	NIP1	16	0.990242	0.98545	no change	0.613742
A0A1D8PF22	Dolichyl-diphosphooligosaccharide--protein glycosyltransferase subunit WBP1 OS=Candida albicans (strain SC5314 / ATCC MYA-2876) GN=WBP1 PE=3 SV=1	WBP1	6	1.01017	1.01667	no change	0.832668
Q5APG7	Protein EFR3 OS=Candida albicans (strain SC5314 / ATCC MYA-2876) GN=EFR3 PE=3 SV=2	EFR3	3	0.989792	1.03136	no change	0.789112
P0CH96	Adenylosuccinate synthetase OS=Candida albicans (strain SC5314 / ATCC MYA-2876) GN=ADE12 PE=3 SV=1	ADE12	15	0.9896	1.05093	no change	0.561649
Q5ALM0	Aspartate-semialdehyde dehydrogenase OS=Candida albicans (strain SC5314 / ATCC MYA-2876) GN=HOM2 PE=1 SV=1	HOM2	11	0.989558	1.05518	no change	0.662236
Q5A8K2	Alanine--tRNA ligase OS=Candida albicans (strain SC5314 / ATCC MYA-2876) GN=ALA1 PE=1 SV=1	ALA1	26	1.0106	1.06	no change	0.596466
A0A1D8PQM1	Single-stranded telomeric DNA-binding/mRNA-binding protein OS=Candida albicans (strain SC5314 / ATCC MYA-2876) GN=GBP2 PE=4 SV=1	GBP2	4	1.01061	1.06083	no change	0.813266
Q59QB9	Serine/threonine protein kinase OS=Candida albicans (strain SC5314 / ATCC MYA-2876) GN=orf19.399 PE=4 SV=1	orf19.399	5	0.989108	1.10116	no change	0.806673
Q59RC4	Uncharacterized protein OS=Candida albicans (strain SC5314 / ATCC MYA-2876) GN=orf19.6838 PE=4 SV=1	orf19.6838	4	0.988867	1.12587	no change	0.915272
A0A1D8PGI8	Phospho-2-dehydro-3-deoxyheptonate aldolase OS=Candida albicans (strain SC5314 / ATCC MYA-2876) GN=ARO3 PE=3 SV=1	ARO3	10	1.01129	1.12917	no change	0.623857
Q9UVJ4	60S ribosomal protein L10a OS=Candida albicans (strain SC5314 / ATCC MYA-2876) GN=RPL10A PE=3 SV=2	RPL10A	17	1.01156	1.15583	no change	0.764208
Q59M49	mRNA-binding ribosome synthesis protein OS=Candida albicans (strain SC5314 / ATCC MYA-2876) GN=NOC2 PE=4 SV=1	NOC2	2	0.988558	1.15741	no change	0.898192
Q5AHD3	Mitochondrial 54S ribosomal protein YmL35 OS=Candida albicans (strain SC5314 / ATCC MYA-2876) GN=orf19.863 PE=4 SV=1	orf19.863	7	0.988408	1.17276	no change	0.845415
A0A1D8PH31	TATA-binding protein-associated factor OS=Candida albicans (strain SC5314 / ATCC MYA-2876) GN=TAF14 PE=4 SV=1	TAF14	3	1.01228	1.2275	no change	0.804676
A0A1D8PGB0	Nuclear pore protein OS=Candida albicans (strain SC5314 / ATCC MYA-2876) GN=orf19.2002 PE=3 SV=1	orf19.2002	3	1.01256	1.25583	no change	0.799456
Q5AC35	Uncharacterized protein OS=Candida albicans (strain SC5314 / ATCC MYA-2876) GN=orf19.5515 PE=4 SV=1	orf19.5515	3	0.986892	1.32824	no change	0.827773
A0A1D8PKW5	Uncharacterized protein OS=Candida albicans (strain SC5314 / ATCC MYA-2876) GN=orf19.6189 PE=4 SV=1	orf19.6189	3	1.0136	1.36	no change	0.696519
Q5AA11	Uncharacterized protein OS=Candida albicans (strain SC5314 / ATCC MYA-2876) GN=orf19.2473 PE=4 SV=1	orf19.2473	3	0.986542	1.36419	no change	0.738009
Q5ALY5	Uncharacterized protein OS=Candida albicans (strain SC5314 / ATCC MYA-2876) GN=orf19.1441 PE=4 SV=1	orf19.1441	3	1.01385	1.385	no change	0.921422
P48990	Mitochondrial import inner membrane translocase subunit TIM54 OS=Candida albicans (strain SC5314 / ATCC MYA-2876) GN=TIM54 PE=3 SV=3	TIM54	4	0.986325	1.38646	no change	0.825516
Q5AI21	Translocation protein SEC62 OS=Candida albicans (strain SC5314 / ATCC MYA-2876) GN=SEC62 PE=3 SV=1	SEC62	2	0.98625	1.39417	no change	0.851299
Q5AC48	Actin-related protein 4 OS=Candida albicans (strain SC5314 / ATCC MYA-2876) GN=ARP4 PE=3 SV=3	ARP4	5	1.01395	1.395	no change	0.817273
A0A1D8PRQ1	Phosphoribosylaminoimidazolesuccinocarboxamide synthase OS=Candida albicans (strain SC5314 / ATCC MYA-2876) GN=ADE1 PE=3 SV=1	ADE1	7	1.01417	1.41667	no change	0.601598
A0A1D8PIF8	Leu42p OS=Candida albicans (strain SC5314 / ATCC MYA-2876) GN=LEU42 PE=3 SV=1	LEU42	6	1.01417	1.41667	no change	0.588115
Q59P56	Threonine dehydratase OS=Candida albicans (strain SC5314 / ATCC MYA-2876) GN=ILV1 PE=3 SV=1	ILV1	11	0.985892	1.43102	no change	0.437408
A0A1D8PKW2	Fructose 1,6-bisphosphate 1-phosphatase OS=Candida albicans (strain SC5314 / ATCC MYA-2876) GN=FBP1 PE=3 SV=1	FBP1	5	1.01453	1.45333	no change	0.775816
Q5A860	Translationally-controlled tumor protein homolog OS=Candida albicans (strain SC5314 / ATCC MYA-2876) GN=TMA19 PE=3 SV=1	TMA19	8	0.985617	1.45932	no change	0.767083
A0A1D8PSS4	Proteasome endopeptidase complex OS=Candida albicans (strain SC5314 / ATCC MYA-2876) GN=PRE6 PE=3 SV=1	PRE6	6	1.01508	1.50833	no change	0.706421
A0A1D8PU45	Zcf39p OS=Candida albicans (strain SC5314 / ATCC MYA-2876) GN=ZCF39 PE=4 SV=1	ZCF39	3	0.984825	1.54088	no change	0.892923
A0A1D8PMH5	Membrane morphogenesis protein OS=Candida albicans (strain SC5314 / ATCC MYA-2876) GN=VPS13 PE=4 SV=1	VPS13	6	0.984783	1.54518	no change	0.72006
Q59XU9	Glycerol-3-phosphate dehydrogenase [NAD(+)] OS=Candida albicans (strain SC5314 / ATCC MYA-2876) GN=GPD1 PE=3 SV=1	GPD1	6	0.984767	1.5469	no change	0.484615
Q59S64	Serine/threonine protein kinase OS=Candida albicans (strain SC5314 / ATCC MYA-2876) GN=HRR25 PE=3 SV=1	HRR25	3	0.984725	1.55119	no change	0.769387
A0A1D8PKD0	Uncharacterized protein OS=Candida albicans (strain SC5314 / ATCC MYA-2876) GN=orf19.7368 PE=4 SV=1	orf19.7368	3	0.98435	1.58988	no change	0.798042
A0A1D8PMD5	Uncharacterized protein OS=Candida albicans (strain SC5314 / ATCC MYA-2876) GN=orf19.1246 PE=4 SV=1	orf19.1246	6	0.98435	1.58988	no change	0.611719
A0A1D8PE91	Tyrosine protein phosphatase OS=Candida albicans (strain SC5314 / ATCC MYA-2876) GN=LTP1 PE=4 SV=1	LTP1	2	1.01606	1.60583	no change	0.490373
Q59YH4	Chaperonin-containing T-complex subunit OS=Candida albicans (strain SC5314 / ATCC MYA-2876) GN=CCT7 PE=3 SV=1	CCT7	12	0.984183	1.60709	no change	0.413942
A0A1D8PGT3	E3 ubiquitin-protein ligase OS=Candida albicans (strain SC5314 / ATCC MYA-2876) GN=TOM1 PE=4 SV=1	TOM1	14	1.01623	1.62333	no change	0.756959
Q59MA9	Clustered mitochondria protein homolog OS=Candida albicans (strain SC5314 / ATCC MYA-2876) GN=CLU1 PE=3 SV=2	CLU1	22	0.983692	1.65787	no change	0.491957
A0A1D8PIX3	Utp8p OS=Candida albicans (strain SC5314 / ATCC MYA-2876) GN=UTP8 PE=4 SV=1	UTP8	3	0.983525	1.6751	no change	0.910379
A0A1D8PNN8	Cam1-1p OS=Candida albicans (strain SC5314 / ATCC MYA-2876) GN=CAM1-1 PE=4 SV=1	CAM1-1	22	0.98345	1.68285	no change	0.15379
A0A1D8PT02	Flavodoxin-like fold family protein OS=Candida albicans (strain SC5314 / ATCC MYA-2876) GN=PST3 PE=4 SV=1	PST3	5	1.01752	1.7525	no change	0.232903
A0A1D8PU61	S-(hydroxymethyl)glutathione dehydrogenase OS=Candida albicans (strain SC5314 / ATCC MYA-2876) GN=FDH3 PE=3 SV=1	FDH3	6	1.01766	1.76583	no change	0.334531
A0A1D8PRJ5	Utp18p OS=Candida albicans (strain SC5314 / ATCC MYA-2876) GN=UTP18 PE=4 SV=1	UTP18	2	0.982508	1.78031	no change	0.826804
A0A1D8PRM0	Ngs1p OS=Candida albicans (strain SC5314 / ATCC MYA-2876) GN=NGS1 PE=4 SV=1	NGS1	2	0.982392	1.79239	no change	0.841978
Q5A6Q4	tRNA (adenine(58)-N(1))-methyltransferase non-catalytic subunit TRM6 OS=Candida albicans (strain SC5314 / ATCC MYA-2876) GN=TRM6 PE=3 SV=1	TRM6	3	1.01822	1.82167	no change	0.782678
A0A1D8PMH9	Cwh41p OS=Candida albicans (strain SC5314 / ATCC MYA-2876) GN=CWH41 PE=4 SV=1	CWH41	3	1.01824	1.82417	no change	0.669879
A0A1D8PU51	Uncharacterized protein OS=Candida albicans (strain SC5314 / ATCC MYA-2876) GN=CAALFM_CR10140WA PE=3 SV=1	CAALFM_CR10140WA	26	0.982067	1.82608	no change	0.589525
Q3MNT0	Transcription elongation factor SPT6 OS=Candida albicans (strain SC5314 / ATCC MYA-2876) GN=SPT6 PE=3 SV=1	SPT6	10	1.01835	1.835	no change	0.497702
Q59VR3	FK506-binding protein 3 OS=Candida albicans (strain SC5314 / ATCC MYA-2876) GN=FPR3 PE=3 SV=1	FPR3	6	0.981933	1.83991	no change	0.474498
Q5AGD1	Acyl-protein thioesterase 1 OS=Candida albicans (strain SC5314 / ATCC MYA-2876) GN=CAALFM_C502400WA PE=3 SV=2	CAALFM_C502400WA	3	1.01844	1.84417	no change	0.769782
Q5AF99	Guanine nucleotide exchange factor OS=Candida albicans (strain SC5314 / ATCC MYA-2876) GN=orf19.2708 PE=4 SV=1	orf19.2708	3	1.01844	1.84417	no change	0.788443
A0A1D8PH70	DNA-binding ATPase OS=Candida albicans (strain SC5314 / ATCC MYA-2876) GN=orf19.4502 PE=4 SV=1	orf19.4502	4	1.01866	1.86583	no change	0.765206
Q5AI15	Polyadenylate-binding protein, cytoplasmic and nuclear OS=Candida albicans (strain SC5314 / ATCC MYA-2876) GN=PAB1 PE=3 SV=1	PAB1	34	1.01896	1.89583	no change	0.444493
A0A1D8PRR3	Trehalase OS=Candida albicans (strain SC5314 / ATCC MYA-2876) GN=NTH1 PE=3 SV=1	NTH1	6	1.01896	1.89583	no change	0.827209
Q5AEI1	Nuo2p OS=Candida albicans (strain SC5314 / ATCC MYA-2876) GN=NUO2 PE=4 SV=1	NUO2	5	1.01898	1.8975	no change	0.370295
A0A1D8PDC5	Putative dehydrogenase OS=Candida albicans (strain SC5314 / ATCC MYA-2876) GN=IFE1 PE=3 SV=1	IFE1	2	0.981067	1.92987	no change	0.715776
A0A1D8PMV9	Threonine--tRNA ligase OS=Candida albicans (strain SC5314 / ATCC MYA-2876) GN=THS1 PE=3 SV=1	THS1	20	1.01938	1.93833	no change	0.373799
A0A1D8PTK1	Chorismate synthase OS=Candida albicans (strain SC5314 / ATCC MYA-2876) GN=ARO2 PE=3 SV=1	ARO2	5	0.980983	1.93853	no change	0.719489
A0A1D8PES3	Ran GTPase-binding protein OS=Candida albicans (strain SC5314 / ATCC MYA-2876) GN=NTF2 PE=4 SV=1	NTF2	2	0.9809	1.94719	no change	0.765252
A0A1D8PRM7	Phosphoenolpyruvate carboxykinase OS=Candida albicans (strain SC5314 / ATCC MYA-2876) GN=PCK1 PE=3 SV=1	PCK1	26	0.98075	1.96278	no change	0.339677
Q59RI1	Isoleucine--tRNA ligase OS=Candida albicans (strain SC5314 / ATCC MYA-2876) GN=ILS1 PE=3 SV=1	ILS1	22	1.01972	1.97167	no change	0.437824
Q5AMN5	Ribose phosphate diphosphokinase subunit OS=Candida albicans (strain SC5314 / ATCC MYA-2876) GN=orf19.4611 PE=4 SV=1	orf19.4611	6	0.98065	1.97318	no change	0.721236
Q5A937	Mitochondrial 37S ribosomal protein RSM27 OS=Candida albicans (strain SC5314 / ATCC MYA-2876) GN=orf19.3297 PE=4 SV=1	orf19.3297	3	1.01997	1.99667	no change	0.751656
A0A1D8PIG5	Co-chaperone OS=Candida albicans (strain SC5314 / ATCC MYA-2876) GN=SGT1 PE=4 SV=1	SGT1	6	1.02021	2.02083	no change	0.563124
Q5AD02	Allantoicase OS=Candida albicans (strain SC5314 / ATCC MYA-2876) GN=orf19.2065 PE=3 SV=1	orf19.2065	4	1.02037	2.03667	no change	0.625685
Q5ADQ6	40S ribosomal protein S12 OS=Candida albicans (strain SC5314 / ATCC MYA-2876) GN=RPS12 PE=3 SV=1	RPS12	5	1.02087	2.0875	no change	0.478178
A0A1D8PCI5	Arginine--tRNA ligase OS=Candida albicans (strain SC5314 / ATCC MYA-2876) GN=orf19.3341 PE=3 SV=1	orf19.3341	20	1.0209	2.09	no change	0.146194
A0A1D8PL01	Zinc metalloprotease OS=Candida albicans (strain SC5314 / ATCC MYA-2876) GN=STE24 PE=4 SV=1	STE24	3	0.979467	2.09638	no change	0.392058
Q59QB7	Chaperonin-containing T-complex alpha subunit OS=Candida albicans (strain SC5314 / ATCC MYA-2876) GN=TCP1 PE=3 SV=1	TCP1	7	0.978708	2.17549	no change	0.527749
Q5A6S2	Proteasome regulatory particle base subunit OS=Candida albicans (strain SC5314 / ATCC MYA-2876) GN=RPT4 PE=3 SV=1	RPT4	6	1.02193	2.19333	no change	0.546812
A0A1D8PG37	Uncharacterized protein OS=Candida albicans (strain SC5314 / ATCC MYA-2876) GN=orf19.2091 PE=4 SV=1	orf19.2091	7	0.978383	2.20943	no change	0.585464
Q59ZE0	F1F0 ATP synthase subunit 4 OS=Candida albicans (strain SC5314 / ATCC MYA-2876) GN=ATP4 PE=4 SV=1	ATP4	15	1.02247	2.24667	no change	0.433403
P87185	Cysteine desulfurase, mitochondrial OS=Candida albicans (strain SC5314 / ATCC MYA-2876) GN=NFS1 PE=2 SV=1	NFS1	5	1.02247	2.24667	no change	0.446331
A0A1D8PN49	Mitochondrial 54S ribosomal protein IMG1 OS=Candida albicans (strain SC5314 / ATCC MYA-2876) GN=orf19.1967 PE=4 SV=1	orf19.1967	4	0.978008	2.24862	no change	0.5759
Q5A3N2	Uncharacterized protein OS=Candida albicans (strain SC5314 / ATCC MYA-2876) GN=orf19.5238 PE=4 SV=1	orf19.5238	3	1.02277	2.27667	no change	0.737252
Q5AJF7	Ribosomal 60S subunit protein L12A OS=Candida albicans (strain SC5314 / ATCC MYA-2876) GN=RPL12 PE=3 SV=1	RPL12	13	0.977567	2.29481	no change	0.358025
Q5AL46	Cysteine--tRNA ligase OS=Candida albicans (strain SC5314 / ATCC MYA-2876) GN=orf19.4931 PE=3 SV=1	orf19.4931	6	1.02307	2.3075	no change	0.366071
A0A1D8PH42	Branched-chain-amino-acid aminotransferase OS=Candida albicans (strain SC5314 / ATCC MYA-2876) GN=BAT21 PE=3 SV=1	BAT21	2	0.977292	2.3236	no change	0.654188
Q9P975	Eukaryotic translation initiation factor 4E OS=Candida albicans (strain SC5314 / ATCC MYA-2876) GN=TIF45 PE=3 SV=1	TIF45	5	1.02331	2.33083	no change	0.465903
A0A1D8PPA5	Het1p OS=Candida albicans (strain SC5314 / ATCC MYA-2876) GN=HET1 PE=4 SV=1	HET1	5	0.977142	2.33931	no change	0.756521
A0A1D8PH96	Rho family GTPase OS=Candida albicans (strain SC5314 / ATCC MYA-2876) GN=RHO3 PE=3 SV=1	RHO3	2	1.02347	2.3475	no change	0.4816
Q5A7K0	40S ribosomal protein S24 OS=Candida albicans (strain SC5314 / ATCC MYA-2876) GN=RPS24 PE=3 SV=1	RPS24	22	0.977025	2.35153	no change	0.522183
A0A1D8PQX8	Protein phosphatase regulator OS=Candida albicans (strain SC5314 / ATCC MYA-2876) GN=LPI9 PE=4 SV=1	LPI9	2	1.02365	2.365	no change	0.655664
A0A1D8PGJ9	Uncharacterized protein OS=Candida albicans (strain SC5314 / ATCC MYA-2876) GN=orf19.1549 PE=4 SV=1	orf19.1549	6	1.0237	2.37	no change	0.329699
Q5AJC0	Extracellular glycosidase UTR2 OS=Candida albicans (strain SC5314 / ATCC MYA-2876) GN=UTR2 PE=1 SV=1	UTR2	2	0.976675	2.3882	no change	0.681544
Q5AKW4	Phosphoacetylglucosamine mutase OS=Candida albicans (strain SC5314 / ATCC MYA-2876) GN=AGM1 PE=3 SV=1	AGM1	7	1.02404	2.40417	no change	0.556761
Q5ABC3	Elongation factor Tu OS=Candida albicans (strain SC5314 / ATCC MYA-2876) GN=TUF1 PE=3 SV=1	TUF1	26	1.02418	2.41833	no change	0.26672
A0A1D8PCJ9	Arp8p OS=Candida albicans (strain SC5314 / ATCC MYA-2876) GN=ARP8 PE=3 SV=1	ARP8	8	1.02432	2.43167	no change	0.348437
A0A1D8PIF6	Sulfite reductase subunit alpha OS=Candida albicans (strain SC5314 / ATCC MYA-2876) GN=MET10 PE=4 SV=1	MET10	7	1.02434	2.43417	no change	0.555311
Q5A3L0	Proteasome regulatory particle base subunit OS=Candida albicans (strain SC5314 / ATCC MYA-2876) GN=RPN2 PE=4 SV=1	RPN2	13	0.97615	2.44327	no change	0.336819
Q5AAW3	ATP-dependent RNA helicase DHH1 OS=Candida albicans (strain SC5314 / ATCC MYA-2876) GN=DHH1 PE=3 SV=1	DHH1	9	1.02469	2.46917	no change	0.0922686
Q5ANA1	Ribosomal 60S subunit protein L8B OS=Candida albicans (strain SC5314 / ATCC MYA-2876) GN=RPL8B PE=4 SV=1	RPL8B	38	1.02491	2.49083	no change	0.458238
O42617	Poly(A) polymerase PAPalpha OS=Candida albicans (strain SC5314 / ATCC MYA-2876) GN=PAPALPHA PE=3 SV=1	PAPALPHA	3	0.974858	2.57901	no change	0.725114
A0A1D8PFZ8	Proteasome regulatory particle lid subunit OS=Candida albicans (strain SC5314 / ATCC MYA-2876) GN=orf19.7264 PE=4 SV=1	orf19.7264	4	0.974833	2.58164	no change	0.36303
A0A1D8PQM9	Glutamine--tRNA ligase OS=Candida albicans (strain SC5314 / ATCC MYA-2876) GN=GLN4 PE=3 SV=1	GLN4	7	0.974567	2.60971	no change	0.352272
A0A1D8PFH4	Spa2p OS=Candida albicans (strain SC5314 / ATCC MYA-2876) GN=SPA2 PE=4 SV=1	SPA2	8	0.974517	2.61497	no change	0.517911
A0A1D8PN01	Sam51p OS=Candida albicans (strain SC5314 / ATCC MYA-2876) GN=SAM51 PE=4 SV=1	SAM51	9	1.02646	2.64583	no change	0.0619658
Q5A1Q0	Glucose-6-phosphate 1-epimerase OS=Candida albicans (strain SC5314 / ATCC MYA-2876) GN=orf19.1946 PE=4 SV=1	orf19.1946	3	0.973983	2.67116	no change	0.692442
Q5ADT9	37S ribosomal protein S10, mitochondrial OS=Candida albicans (strain SC5314 / ATCC MYA-2876) GN=RSM10 PE=3 SV=1	RSM10	4	0.973892	2.68083	no change	0.679917
Q5ANJ0	Protein kinase OS=Candida albicans (strain SC5314 / ATCC MYA-2876) GN=CMK1 PE=3 SV=1	CMK1	3	1.02683	2.68333	no change	0.557338
A0A1D8PTY0	Uncharacterized protein OS=Candida albicans (strain SC5314 / ATCC MYA-2876) GN=CAALFM_CR09240CA PE=4 SV=1	CAALFM_CR09240CA	4	1.02697	2.69667	no change	0.539655
A0A1D8PD99	mRNA-binding ribosome biosynthesis protein OS=Candida albicans (strain SC5314 / ATCC MYA-2876) GN=NOP4 PE=4 SV=1	NOP4	3	0.973658	2.70543	no change	0.22281
Q59T49	Uncharacterized protein OS=Candida albicans (strain SC5314 / ATCC MYA-2876) GN=orf19.6868 PE=4 SV=1	orf19.6868	4	1.02719	2.71917	no change	0.688595
O42825	GTP-binding protein RHO1 OS=Candida albicans (strain SC5314 / ATCC MYA-2876) GN=RHO1 PE=3 SV=1	RHO1	6	0.973517	2.72038	no change	0.183029
Q5AG43	Ribosomal 40S subunit protein S5 OS=Candida albicans (strain SC5314 / ATCC MYA-2876) GN=RPS5 PE=3 SV=1	RPS5	19	1.02723	2.72333	no change	0.114699
A0A1D8PKG0	L-serine/L-threonine ammonia-lyase OS=Candida albicans (strain SC5314 / ATCC MYA-2876) GN=orf19.7404 PE=4 SV=1	orf19.7404	4	1.02729	2.72917	no change	0.494214
Q5AG40	Vacuolar protein sorting-associated protein 4 OS=Candida albicans (strain SC5314 / ATCC MYA-2876) GN=VPS4 PE=2 SV=1	VPS4	3	1.02829	2.82917	no change	0.801142
A0A1D8PKK1	Translocon subunit OS=Candida albicans (strain SC5314 / ATCC MYA-2876) GN=orf19.6828.1 PE=3 SV=1	orf19.6828.1	2	1.02858	2.8575	no change	0.637184
A0A1D8PJ13	Bifunctional hydroxyacyl-CoA dehydrogenase/enoyl-CoA hydratase OS=Candida albicans (strain SC5314 / ATCC MYA-2876) GN=FOX2 PE=4 SV=1	FOX2	23	1.02883	2.88333	no change	0.189286
Q5A845	3-oxoacyl-[acyl-carrier-protein] reductase (NADPH) OS=Candida albicans (strain SC5314 / ATCC MYA-2876) GN=CAALFM_CR00710CA PE=3 SV=1	CAALFM_CR00710CA	2	1.02885	2.885	no change	0.790489
A0A1D8PDF4	Exosome nuclease subunit OS=Candida albicans (strain SC5314 / ATCC MYA-2876) GN=RRP6 PE=4 SV=1	RRP6	2	1.02907	2.90667	no change	0.634871
Q59YC4	Chaperonin-containing T-complex subunit OS=Candida albicans (strain SC5314 / ATCC MYA-2876) GN=CCT2 PE=3 SV=1	CCT2	18	1.02913	2.9125	no change	0.288652
Q5AGX8	Acetyltransferase component of pyruvate dehydrogenase complex OS=Candida albicans (strain SC5314 / ATCC MYA-2876) GN=LAT1 PE=3 SV=1	LAT1	18	0.971683	2.91419	no change	0.0276201
Q5ABX0	Serine/threonine-protein kinase TEL1 OS=Candida albicans (strain SC5314 / ATCC MYA-2876) GN=TEL1 PE=3 SV=2	TEL1	5	0.971267	2.95834	no change	0.801011
A0A1D8PD15	Proteasome regulatory particle lid subunit OS=Candida albicans (strain SC5314 / ATCC MYA-2876) GN=RPN3 PE=4 SV=1	RPN3	7	1.02967	2.96667	no change	0.251229
A0A1D8PC43	Diphosphomevalonate decarboxylase OS=Candida albicans (strain SC5314 / ATCC MYA-2876) GN=MVD PE=3 SV=1	MVD	5	1.02974	2.97417	no change	0.288481
A0A1D8PC97	Tubulin beta chain OS=Candida albicans (strain SC5314 / ATCC MYA-2876) GN=TUB2 PE=3 SV=1	TUB2	11	1.02982	2.9825	no change	0.19376
O42817	40S ribosomal protein S0 OS=Candida albicans (strain SC5314 / ATCC MYA-2876) GN=RPS0 PE=2 SV=2	RPS0	31	0.970983	2.98838	no change	0.146471
A0A1D8PL61	Midasin OS=Candida albicans (strain SC5314 / ATCC MYA-2876) GN=MDN1 PE=3 SV=1	MDN1	7	0.970917	2.99545	no change	0.20576
Q5A5V6	Pyruvate dehydrogenase (Acetyl-transferring) subunit E1 beta OS=Candida albicans (strain SC5314 / ATCC MYA-2876) GN=PDB1 PE=4 SV=1	PDB1	11	1.03012	3.01167	no change	0.392073
A0A1D8PIR2	Gcn1p OS=Candida albicans (strain SC5314 / ATCC MYA-2876) GN=GCN1 PE=4 SV=1	GCN1	20	0.97055	3.03436	no change	0.0836124
A0A1D8PPI2	DNA topoisomerase 1 OS=Candida albicans (strain SC5314 / ATCC MYA-2876) GN=TOP1 PE=4 SV=1	TOP1	2	1.03038	3.03833	no change	0.34225
A0A1D8PN62	Pseudouridine synthase OS=Candida albicans (strain SC5314 / ATCC MYA-2876) GN=PUS4 PE=3 SV=1	PUS4	2	0.970483	3.04144	no change	0.876144
A0A1D8PT56	Adenylosuccinate lyase OS=Candida albicans (strain SC5314 / ATCC MYA-2876) GN=ADE13 PE=3 SV=1	ADE13	7	0.970358	3.05471	no change	0.1574
A0A1D8PCX6	Phosphatidylinositol 4-phosphate-binding protein OS=Candida albicans (strain SC5314 / ATCC MYA-2876) GN=GGA2 PE=4 SV=1	GGA2	4	1.03059	3.05917	no change	0.472575
A0A1D8PPX7	Nab3p OS=Candida albicans (strain SC5314 / ATCC MYA-2876) GN=NAB3 PE=4 SV=1	NAB3	2	0.970267	3.06445	no change	0.655355
A0A1D8PTV4	Tubulin alpha chain OS=Candida albicans (strain SC5314 / ATCC MYA-2876) GN=TUB1 PE=3 SV=1	TUB1	11	0.970258	3.06533	no change	0.423405
Q5AJX0	Histidine--tRNA ligase OS=Candida albicans (strain SC5314 / ATCC MYA-2876) GN=HTS1 PE=3 SV=1	HTS1	17	1.03071	3.07083	no change	0.074355
A0A1D8PD21	Uncharacterized protein OS=Candida albicans (strain SC5314 / ATCC MYA-2876) GN=orf19.3047 PE=4 SV=1	orf19.3047	4	0.970075	3.08481	no change	0.467487
Q5ALX3	Transcription elongation factor SPT5 OS=Candida albicans (strain SC5314 / ATCC MYA-2876) GN=SPT5 PE=3 SV=1	SPT5	7	0.970067	3.0857	no change	0.588815
A0A1D8PNV1	Replication factor C subunit 3 OS=Candida albicans (strain SC5314 / ATCC MYA-2876) GN=RFC3 PE=4 SV=1	RFC3	3	1.03097	3.09667	no change	0.432203
A0A1D8PH89	Uncharacterized protein OS=Candida albicans (strain SC5314 / ATCC MYA-2876) GN=orf19.4127 PE=4 SV=1	orf19.4127	2	0.969883	3.10518	no change	0.762758
Q9C0L9	Protein SEY1 OS=Candida albicans (strain SC5314 / ATCC MYA-2876) GN=SEY1 PE=1 SV=2	SEY1	4	1.03108	3.1075	no change	0.242771
A0A1D8PUB6	Isoamyl acetate-hydrolyzing esterase OS=Candida albicans (strain SC5314 / ATCC MYA-2876) GN=IAH1 PE=4 SV=1	IAH1	3	1.03135	3.135	no change	0.532364
Q5AK00	Uncharacterized protein OS=Candida albicans (strain SC5314 / ATCC MYA-2876) GN=orf19.4021 PE=4 SV=1	orf19.4021	2	0.968967	3.20272	no change	0.310833
Q59QN7	Succinate dehydrogenase [ubiquinone] iron-sulfur subunit, mitochondrial OS=Candida albicans (strain SC5314 / ATCC MYA-2876) GN=SDH2 PE=3 SV=1	SDH2	10	1.03215	3.215	no change	0.345055
A0A1D8PDP9	SPX domain-containing inorganic phosphate transporter OS=Candida albicans (strain SC5314 / ATCC MYA-2876) GN=PHO87 PE=4 SV=1	PHO87	4	0.9688	3.22048	no change	0.56767
A0A1D8PFY5	Putative Xaa-Pro dipeptidase OS=Candida albicans (strain SC5314 / ATCC MYA-2876) GN=orf19.7263 PE=3 SV=1	orf19.7263	8	1.03273	3.27333	no change	0.163431
A0A1D8PCA8	Serine/threonine-protein phosphatase OS=Candida albicans (strain SC5314 / ATCC MYA-2876) GN=CMP1 PE=3 SV=1	CMP1	2	0.968208	3.28356	no change	0.448503
Q59Q46	Inosine-5'-monophosphate dehydrogenase OS=Candida albicans (strain SC5314 / ATCC MYA-2876) GN=IMH3 PE=1 SV=2	IMH3	18	0.968183	3.28622	no change	0.0137286
A0A1D8PJD7	GTPase-activating protein OS=Candida albicans (strain SC5314 / ATCC MYA-2876) GN=RNA1 PE=4 SV=1	RNA1	10	0.968008	3.3049	no change	0.157281
A0A1D8PM92	Nucleocytoplasmic transporter OS=Candida albicans (strain SC5314 / ATCC MYA-2876) GN=orf19.748 PE=4 SV=1	orf19.748	3	1.03367	3.3675	no change	0.61453
A0A1D8PJA6	Uncharacterized protein OS=Candida albicans (strain SC5314 / ATCC MYA-2876) GN=orf19.1682 PE=4 SV=1	orf19.1682	15	1.03369	3.36917	no change	0.526682
A0A1D8PDN3	Trp99p OS=Candida albicans (strain SC5314 / ATCC MYA-2876) GN=TRP99 PE=4 SV=1	TRP99	8	1.03375	3.375	no change	0.239525
Q5AI79	Palmitoyltransferase OS=Candida albicans (strain SC5314 / ATCC MYA-2876) GN=YKT6 PE=3 SV=1	YKT6	3	1.03389	3.38917	no change	0.066096
Q5A1D5	FACT complex subunit SPT16 OS=Candida albicans (strain SC5314 / ATCC MYA-2876) GN=CDC68 PE=3 SV=2	CDC68	15	0.96705	3.40727	no change	0.292802
A0A1D8PH13	Translation initiation factor eIF2B subunit beta OS=Candida albicans (strain SC5314 / ATCC MYA-2876) GN=GCD7 PE=3 SV=1	GCD7	4	0.967017	3.41083	no change	0.530547
Q59WE9	Uncharacterized protein OS=Candida albicans (strain SC5314 / ATCC MYA-2876) GN=orf19.2352 PE=4 SV=1	orf19.2352	4	1.03412	3.41167	no change	0.460663
Q5A301	Mitochondrial presequence protease OS=Candida albicans (strain SC5314 / ATCC MYA-2876) GN=CYM1 PE=3 SV=1	CYM1	2	1.03447	3.44667	no change	0.398503
Q5AKX1	Glycine cleavage system H protein OS=Candida albicans (strain SC5314 / ATCC MYA-2876) GN=GCV3 PE=3 SV=1	GCV3	2	1.03462	3.4625	no change	0.595061
Q5AL11	Amino acid transporter OS=Candida albicans (strain SC5314 / ATCC MYA-2876) GN=AGC1 PE=3 SV=1	AGC1	11	1.03495	3.495	no change	0.0474685
A0A1D8PHA2	Ubiquinol--cytochrome-c reductase subunit 8 OS=Candida albicans (strain SC5314 / ATCC MYA-2876) GN=QCR8 PE=4 SV=1	QCR8	5	0.966183	3.50003	no change	0.26579
Q5A4Q1	Adenylate kinase OS=Candida albicans (strain SC5314 / ATCC MYA-2876) GN=ADK1 PE=3 SV=2	ADK1	16	1.03529	3.52917	no change	0.0866237
Q59KV8	Lipid-binding protein OS=Candida albicans (strain SC5314 / ATCC MYA-2876) GN=LSP1 PE=4 SV=1	LSP1	24	1.03557	3.55667	no change	0.3182
Q59N76	Exomer complex subunit OS=Candida albicans (strain SC5314 / ATCC MYA-2876) GN=BUD7 PE=4 SV=1	BUD7	4	1.03582	3.58167	no change	0.232246
Q5A7M3	Kynurenine 3-monooxygenase OS=Candida albicans (strain SC5314 / ATCC MYA-2876) GN=BNA4 PE=3 SV=1	BNA4	3	0.965325	3.59205	no change	0.38689
A0A1D8PHR5	Pst1p OS=Candida albicans (strain SC5314 / ATCC MYA-2876) GN=PST1 PE=4 SV=1	PST1	4	1.03632	3.63167	no change	0.230555
Q5A3N5	Mitochondrial 54S ribosomal protein YmL13 OS=Candida albicans (strain SC5314 / ATCC MYA-2876) GN=orf19.5235 PE=4 SV=1	orf19.5235	5	1.03648	3.64833	no change	0.526493
A0A1D8PMC0	Uncharacterized protein OS=Candida albicans (strain SC5314 / ATCC MYA-2876) GN=orf19.1240 PE=4 SV=1	orf19.1240	5	0.964525	3.67798	no change	0.477735
A0A1D8PE79	Oxysterol-binding protein related protein OS=Candida albicans (strain SC5314 / ATCC MYA-2876) GN=orf19.5095 PE=3 SV=1	orf19.5095	9	1.03707	3.70667	no change	0.0788099
Q9UW25	Oxysterol-binding protein-like protein OBPa OS=Candida albicans (strain SC5314 / ATCC MYA-2876) GN=OBPA PE=3 SV=1	OBPA	4	1.03712	3.71167	no change	0.0843379
A0A1D8PQF9	Uncharacterized protein OS=Candida albicans (strain SC5314 / ATCC MYA-2876) GN=orf19.2150 PE=4 SV=1	orf19.2150	3	0.964092	3.72458	no change	0.442675
A0A1D8PMT6	Coatomer subunit epsilon OS=Candida albicans (strain SC5314 / ATCC MYA-2876) GN=orf19.5689 PE=3 SV=1	orf19.5689	5	0.964075	3.72637	no change	0.225775
A0A1D8PPS1	Ribosomal 60S subunit protein L25 OS=Candida albicans (strain SC5314 / ATCC MYA-2876) GN=RPL25 PE=3 SV=1	RPL25	13	1.03728	3.72833	no change	0.199974
Q96VB9	Heat shock protein homolog SSE1 OS=Candida albicans (strain SC5314 / ATCC MYA-2876) GN=MSI3 PE=1 SV=2	MSI3	32	0.9637	3.76673	no change	0.121193
A0A1D8PLB6	Phosphatidylinositol-3-phosphate-binding protein OS=Candida albicans (strain SC5314 / ATCC MYA-2876) GN=BEM1 PE=4 SV=1	BEM1	3	0.96365	3.77212	no change	0.0888932
Q59T30	Uncharacterized protein OS=Candida albicans (strain SC5314 / ATCC MYA-2876) GN=orf19.6887 PE=4 SV=1	orf19.6887	2	0.963392	3.79994	no change	0.245973
Q59U89	Uncharacterized protein OS=Candida albicans (strain SC5314 / ATCC MYA-2876) GN=orf19.1862 PE=4 SV=1	orf19.1862	4	1.03811	3.81083	no change	0.661687
A0A1D8PIW1	Etr1p OS=Candida albicans (strain SC5314 / ATCC MYA-2876) GN=ETR1 PE=4 SV=1	ETR1	5	0.963192	3.8215	no change	0.278754
A0A1D8PI93	Proteasome regulatory particle base subunit OS=Candida albicans (strain SC5314 / ATCC MYA-2876) GN=RPT6 PE=3 SV=1	RPT6	6	0.963133	3.82778	no change	0.317795
A0A1D8PTB5	Succinate--CoA ligase [ADP-forming] subunit beta, mitochondrial OS=Candida albicans (strain SC5314 / ATCC MYA-2876) GN=LSC2 PE=3 SV=1	LSC2	25	1.03835	3.835	no change	0.00364873
Q5A0W0	Imp2'p OS=Candida albicans (strain SC5314 / ATCC MYA-2876) GN=orf19.3136 PE=4 SV=1	orf19.3136	3	1.0387	3.87	no change	0.348031
A0A1D8PRJ1	Uncharacterized protein OS=Candida albicans (strain SC5314 / ATCC MYA-2876) GN=orf19.7152 PE=4 SV=1	orf19.7152	5	1.0389	3.89	no change	0.558067
Q59ZY9	Cytoplasmic tRNA 2-thiolation protein 2 OS=Candida albicans (strain SC5314 / ATCC MYA-2876) GN=NCS2 PE=3 SV=2	NCS2	2	0.9625	3.8961	no change	0.72178
A0A1D8PTV7	Putative cystathionine beta-lyase OS=Candida albicans (strain SC5314 / ATCC MYA-2876) GN=CAALFM_CR09010CA PE=3 SV=1	CAALFM_CR09010CA	4	1.03898	3.89833	no change	0.444626
A0A1D8PCN0	Bifunctional UDP-glucose 4-epimerase/aldose 1-epimerase OS=Candida albicans (strain SC5314 / ATCC MYA-2876) GN=GAL10 PE=4 SV=1	GAL10	17	1.03925	3.925	no change	0.169158
Q59M70	NADH-cytochrome b5 reductase 2 OS=Candida albicans (strain SC5314 / ATCC MYA-2876) GN=MCR1 PE=3 SV=1	MCR1	12	1.03936	3.93583	no change	0.320981
Q59TZ8	Phosphotransferase OS=Candida albicans (strain SC5314 / ATCC MYA-2876) GN=GLK1 PE=3 SV=1	GLK1	41	1.0396	3.96	no change	0.126059
A0A1D8PPW7	NAD(+) diphosphatase OS=Candida albicans (strain SC5314 / ATCC MYA-2876) GN=orf19.3482 PE=4 SV=1	orf19.3482	3	1.03978	3.9775	no change	0.453564
Q5AGA2	Uncharacterized protein OS=Candida albicans (strain SC5314 / ATCC MYA-2876) GN=orf19.4278 PE=4 SV=1	orf19.4278	2	0.9616	3.99334	no change	0.578052
Q59S81	Serine/threonine/tyrosine protein kinase OS=Candida albicans (strain SC5314 / ATCC MYA-2876) GN=orf19.3459 PE=4 SV=1	orf19.3459	3	0.961567	3.99695	no change	0.41214
Q5A5A0	Thioredoxin peroxidase OS=Candida albicans (strain SC5314 / ATCC MYA-2876) GN=PRX1 PE=4 SV=1	PRX1	3	1.04004	4.00417	no change	0.150673
A0A1D8PK87	Dolichyl-diphosphooligosaccharide--protein glycosyltransferase subunit 1 OS=Candida albicans (strain SC5314 / ATCC MYA-2876) GN=OST1 PE=3 SV=1	OST1	5	0.960675	4.09348	no change	0.438444
P79023	Phospho-2-dehydro-3-deoxyheptonate aldolase, tyrosine-inhibited OS=Candida albicans (strain SC5314 / ATCC MYA-2876) GN=ARO4 PE=3 SV=1	ARO4	10	0.960667	4.09438	no change	0.142706
A0A1D8PU10	Nuo1p OS=Candida albicans (strain SC5314 / ATCC MYA-2876) GN=NUO1 PE=4 SV=1	NUO1	3	1.04101	4.10083	no change	0.493014
Q5A4X7	Ribose phosphate diphosphokinase subunit OS=Candida albicans (strain SC5314 / ATCC MYA-2876) GN=orf19.969 PE=4 SV=1	orf19.969	5	1.04114	4.11417	no change	0.368613
Q5ADQ0	Histone H3.3 OS=Candida albicans (strain SC5314 / ATCC MYA-2876) GN=HHT3 PE=3 SV=3	HHT3	3	0.960225	4.14226	no change	0.074559
Q59N80	Inosine triphosphate pyrophosphatase OS=Candida albicans (strain SC5314 / ATCC MYA-2876) GN=HAM1 PE=3 SV=1	HAM1	2	1.04164	4.16417	no change	0.27951
Q59KY7	Mitochondrial 37S ribosomal protein RSM18 OS=Candida albicans (strain SC5314 / ATCC MYA-2876) GN=orf19.5201 PE=4 SV=1	orf19.5201	3	1.04169	4.16917	no change	0.53983
Q5ALL8	FACT complex subunit POB3 OS=Candida albicans (strain SC5314 / ATCC MYA-2876) GN=POB3 PE=3 SV=1	POB3	4	1.0417	4.17	no change	0.287735
A0A1D8PQ45	Uncharacterized protein OS=Candida albicans (strain SC5314 / ATCC MYA-2876) GN=orf19.5618 PE=3 SV=1	orf19.5618	2	0.959508	4.22004	no change	0.534504
Q5AI86	Eukaryotic translation initiation factor 3 subunit I OS=Candida albicans (strain SC5314 / ATCC MYA-2876) GN=TIF34 PE=3 SV=1	TIF34	10	0.959383	4.23362	no change	0.0984536
A0A1D8PU44	Mss51p OS=Candida albicans (strain SC5314 / ATCC MYA-2876) GN=MSS51 PE=4 SV=1	MSS51	6	0.959042	4.27076	no change	0.333027
A0A1D8PHC4	Uncharacterized protein OS=Candida albicans (strain SC5314 / ATCC MYA-2876) GN=orf19.3547 PE=4 SV=1	orf19.3547	4	0.959008	4.27438	no change	0.328208
Q59MN2	Bifunctional 4-alpha-glucanotransferase/amylo-alpha-1,6-glucosidase OS=Candida albicans (strain SC5314 / ATCC MYA-2876) GN=GDB1 PE=4 SV=1	GDB1	16	1.04277	4.27667	no change	0.0783394
A0A1D8PQ07	Hpd1p OS=Candida albicans (strain SC5314 / ATCC MYA-2876) GN=HPD1 PE=4 SV=1	HPD1	2	1.04297	4.2975	no change	0.160743
Q59PL9	Eukaryotic translation initiation factor 3 subunit A OS=Candida albicans (strain SC5314 / ATCC MYA-2876) GN=RPG1A PE=3 SV=2	RPG1A	10	1.04299	4.29917	no change	0.0161222
A0A1D8PMG9	Uncharacterized protein OS=Candida albicans (strain SC5314 / ATCC MYA-2876) GN=orf19.4715 PE=4 SV=1	orf19.4715	11	1.04302	4.30167	no change	0.0434336
Q5A5P4	Tetratricopeptide repeat-containing protein OS=Candida albicans (strain SC5314 / ATCC MYA-2876) GN=orf19.5356 PE=4 SV=1	orf19.5356	2	0.958708	4.30701	no change	0.321997
Q5A1L8	Dihydroorotase OS=Candida albicans (strain SC5314 / ATCC MYA-2876) GN=URA4 PE=4 SV=1	URA4	3	1.04316	4.31583	no change	0.311127
A0A1D8PDZ1	Ribosomal 60S subunit protein L34B OS=Candida albicans (strain SC5314 / ATCC MYA-2876) GN=orf19.6220.4 PE=4 SV=1	orf19.6220.4	3	0.958617	4.31698	no change	0.325652
A0A1D8PFX8	Rab GDP dissociation inhibitor OS=Candida albicans (strain SC5314 / ATCC MYA-2876) GN=GDI1 PE=3 SV=1	GDI1	9	0.958533	4.32605	no change	0.0675181
A0A1D8PQK6	Calcium-transporting ATPase OS=Candida albicans (strain SC5314 / ATCC MYA-2876) GN=PMR1 PE=3 SV=1	PMR1	3	0.95845	4.33512	no change	0.21545
Q92207	Mitogen-activated protein kinase HOG1 OS=Candida albicans (strain SC5314 / ATCC MYA-2876) GN=HOG1 PE=1 SV=2	HOG1	4	0.958308	4.35055	no change	0.256681
Q5AEL8	1-acyl-sn-glycerol-3-phosphate acyltransferase OS=Candida albicans (strain SC5314 / ATCC MYA-2876) GN=SLC1 PE=3 SV=1	SLC1	2	1.04366	4.36583	no change	0.360121
A0A1D8PR93	Histone OS=Candida albicans (strain SC5314 / ATCC MYA-2876) GN=HHO1 PE=3 SV=1	HHO1	5	1.04367	4.36667	no change	0.448728
Q5A9X7	Arp9p OS=Candida albicans (strain SC5314 / ATCC MYA-2876) GN=ARP9 PE=3 SV=1	ARP9	4	1.04399	4.39917	no change	0.111528
Q59PT0	V-type proton ATPase subunit B OS=Candida albicans (strain SC5314 / ATCC MYA-2876) GN=VMA2 PE=3 SV=1	VMA2	19	1.04404	4.40417	no change	0.196827
Q5A4L3	Uncharacterized protein OS=Candida albicans (strain SC5314 / ATCC MYA-2876) GN=orf19.3428 PE=4 SV=1	orf19.3428	3	0.957375	4.45228	no change	0.667426
Q59T95	Cystathionine beta-synthase OS=Candida albicans (strain SC5314 / ATCC MYA-2876) GN=CYS4 PE=3 SV=1	CYS4	11	0.956925	4.5014	no change	0.208096
Q59YH1	Uncharacterized protein OS=Candida albicans (strain SC5314 / ATCC MYA-2876) GN=orf19.1355 PE=4 SV=1	orf19.1355	7	0.956925	4.5014	no change	0.0490467
Q59XV1	Calmodulin-dependent protein kinase OS=Candida albicans (strain SC5314 / ATCC MYA-2876) GN=CMK2 PE=3 SV=1	CMK2	5	1.04519	4.51917	no change	0.327992
A0A1D8PDE8	Obg-like ATPase 1 OS=Candida albicans (strain SC5314 / ATCC MYA-2876) GN=YBN5 PE=3 SV=1	YBN5	19	1.04567	4.56667	no change	0.177206
Q5ANB2	ATP-dependent RNA helicase DBP10 OS=Candida albicans (strain SC5314 / ATCC MYA-2876) GN=DBP10 PE=3 SV=1	DBP10	4	1.04572	4.57167	no change	0.538464
A0A1D8PN84	Mitochondrial-processing protease subunit alpha OS=Candida albicans (strain SC5314 / ATCC MYA-2876) GN=MAS2 PE=4 SV=1	MAS2	3	0.956108	4.59066	no change	0.296014
A0A1D8PEY9	Ribosomal 40S subunit protein S17B OS=Candida albicans (strain SC5314 / ATCC MYA-2876) GN=RPS17B PE=3 SV=1	RPS17B	14	1.04618	4.6175	no change	0.517661
A0A1D8PPY8	Fimbrin OS=Candida albicans (strain SC5314 / ATCC MYA-2876) GN=SAC6 PE=4 SV=1	SAC6	16	1.04682	4.68167	no change	0.00937918
A0A1D8PQQ5	Ribosomal 40S subunit protein S18B OS=Candida albicans (strain SC5314 / ATCC MYA-2876) GN=RPS18 PE=3 SV=1	RPS18	21	0.955117	4.69925	no change	0.0730592
Q59R28	Alpha-1,2-mannosyltransferase MNN26 OS=Candida albicans (strain SC5314 / ATCC MYA-2876) GN=MNN26 PE=3 SV=1	MNN26	5	0.954967	4.7157	no change	0.301031
A0A1D8PF11	Rpl82p OS=Candida albicans (strain SC5314 / ATCC MYA-2876) GN=RPL82 PE=4 SV=1	RPL82	32	1.04737	4.73667	no change	0.177303
Q5AJD0	ATP-dependent RNA helicase DBP5 OS=Candida albicans (strain SC5314 / ATCC MYA-2876) GN=DBP5 PE=3 SV=2	DBP5	9	0.954525	4.76415	no change	0.0757523
Q5A0L8	Proteasome regulatory particle base subunit OS=Candida albicans (strain SC5314 / ATCC MYA-2876) GN=PR26 PE=3 SV=1	PR26	6	1.048	4.8	no change	0.167769
A0A1D8PGY6	Uncharacterized protein OS=Candida albicans (strain SC5314 / ATCC MYA-2876) GN=orf19.841 PE=4 SV=1	orf19.841	4	0.954067	4.81448	no change	0.463464
Q5A5U4	Cell wall protein RHD3 OS=Candida albicans (strain SC5314 / ATCC MYA-2876) GN=RHD3 PE=1 SV=1	RHD3	2	0.954	4.8218	no change	0.296506
A0A1D8PQD2	CCR4-NOT core subunit OS=Candida albicans (strain SC5314 / ATCC MYA-2876) GN=CDC39 PE=4 SV=1	CDC39	4	1.04839	4.83917	no change	0.387141
P42800	Inositol-3-phosphate synthase OS=Candida albicans (strain SC5314 / ATCC MYA-2876) GN=INO1 PE=3 SV=1	INO1	3	1.04881	4.88083	no change	0.26324
Q5A109	Ubiquitin-ribosomal 40S subunit protein S31 fusion protein OS=Candida albicans (strain SC5314 / ATCC MYA-2876) GN=UBI3 PE=4 SV=1	UBI3	14	0.953258	4.90336	no change	0.00138542
P0CY34	Transcriptional repressor TUP1 OS=Candida albicans (strain SC5314 / ATCC MYA-2876) GN=TUP1 PE=2 SV=1	TUP1	19	0.953133	4.91712	no change	0.0023513
A0A1D8PSN8	rRNA (Cytosine-C5-)-methyltransferase OS=Candida albicans (strain SC5314 / ATCC MYA-2876) GN=CAALFM_CR04170WA PE=3 SV=1	CAALFM_CR04170WA	4	1.04932	4.93167	no change	0.00717739
Q5AD20	Uncharacterized protein OS=Candida albicans (strain SC5314 / ATCC MYA-2876) GN=orf19.2047 PE=4 SV=1	orf19.2047	2	0.952883	4.94464	no change	0.333499
G1UB11	C-22 sterol desaturase OS=Candida albicans (strain SC5314 / ATCC MYA-2876) GN=ERG5 PE=3 SV=1	ERG5	8	1.04957	4.95667	no change	0.101684
A0A1D8PJ12	Acylglycerone-phosphate reductase OS=Candida albicans (strain SC5314 / ATCC MYA-2876) GN=AYR1 PE=4 SV=1	AYR1	2	1.04958	4.95833	no change	0.426059
A0A1D8PCX0	Uncharacterized protein OS=Candida albicans (strain SC5314 / ATCC MYA-2876) GN=orf19.3003 PE=4 SV=1	orf19.3003	14	0.95275	4.95933	no change	0.0751584
A0A1D8PEH4	Uncharacterized protein OS=Candida albicans (strain SC5314 / ATCC MYA-2876) GN=orf19.4758 PE=3 SV=1	orf19.4758	3	0.952692	4.96575	no change	0.00363675
P0CB54	ATPase GET3 OS=Candida albicans (strain SC5314 / ATCC MYA-2876) GN=GET3 PE=3 SV=1	GET3	4	0.952508	4.98596	no change	0.271379
Q5APT8	ATP-dependent RNA helicase DBP3 OS=Candida albicans (strain SC5314 / ATCC MYA-2876) GN=DBP3 PE=3 SV=1	DBP3	3	0.952183	5.02179	no change	0.374856
A0A1D8PRG5	Ribosomal protein P1B OS=Candida albicans (strain SC5314 / ATCC MYA-2876) GN=RPP1B PE=3 SV=1	RPP1B	2	0.952017	5.04018	no change	0.777615
Q5AIA2	Homoserine dehydrogenase OS=Candida albicans (strain SC5314 / ATCC MYA-2876) GN=HOM6 PE=3 SV=1	HOM6	7	0.951917	5.05121	no change	0.0240341
A0A1D8PQQ9	Mitochondrial 54S ribosomal protein YmL6 OS=Candida albicans (strain SC5314 / ATCC MYA-2876) GN=YML6 PE=4 SV=1	YML6	3	1.05065	5.065	no change	0.715469
Q5AJ82	Actin cytoskeleton-regulatory complex protein END3 OS=Candida albicans (strain SC5314 / ATCC MYA-2876) GN=END3 PE=2 SV=1	END3	2	1.05067	5.06667	no change	0.296389
Q5ADR1	Bifunctional precorrin-2 dehydrogenase/sirohydrochlorin ferrochelatase OS=Candida albicans (strain SC5314 / ATCC MYA-2876) GN=MET8 PE=4 SV=1	MET8	3	0.951617	5.08433	no change	0.338949
A0A1D8PQC8	Uncharacterized protein OS=Candida albicans (strain SC5314 / ATCC MYA-2876) GN=orf19.1086 PE=4 SV=1	orf19.1086	4	1.05086	5.08583	no change	0.0561106
Q59QH2	Csh1p OS=Candida albicans (strain SC5314 / ATCC MYA-2876) GN=CSH1 PE=4 SV=1	CSH1	13	1.05108	5.10833	no change	0.0796339
Q5A396	Protein kinase OS=Candida albicans (strain SC5314 / ATCC MYA-2876) GN=RIO2 PE=4 SV=1	RIO2	2	0.95125	5.12484	no change	0.162554
Q59Q44	Protein phosphatase 2A regulatory subunit OS=Candida albicans (strain SC5314 / ATCC MYA-2876) GN=RTS1 PE=4 SV=1	RTS1	2	1.0513	5.13	no change	0.548806
A0A1D8PSQ3	Type I HSP40 co-chaperone OS=Candida albicans (strain SC5314 / ATCC MYA-2876) GN=YDJ1 PE=3 SV=1	YDJ1	4	0.951017	5.15063	no change	0.00755633
A0A1D8PU08	Ubiquinone biosynthesis protein OS=Candida albicans (strain SC5314 / ATCC MYA-2876) GN=CAALFM_CR09590WA PE=4 SV=1	CAALFM_CR09590WA	2	1.05169	5.16917	no change	0.347726
Q5AB15	Pre-rRNA-processing protein IPI3 OS=Candida albicans (strain SC5314 / ATCC MYA-2876) GN=IPI3 PE=3 SV=2	IPI3	3	0.950467	5.21148	no change	0.670467
Q5A6R2	Bifunctional phosphoribosylaminoimidazolecarboxamide formyltransferase/IMP cyclohydrolase OS=Candida albicans (strain SC5314 / ATCC MYA-2876) GN=ADE17 PE=3 SV=1	ADE17	33	0.950367	5.22255	no change	3.88547e-05
Q5A644	Homoaconitase, mitochondrial OS=Candida albicans (strain SC5314 / ATCC MYA-2876) GN=LYS4 PE=3 SV=1	LYS4	7	0.9503	5.22993	no change	0.245676
A0A1D8PR80	Ran guanyl-nucleotide exchange factor OS=Candida albicans (strain SC5314 / ATCC MYA-2876) GN=orf19.5184 PE=4 SV=1	orf19.5184	6	1.05232	5.2325	no change	0.152333
A0A1D8PMB0	4-amino-4-deoxychorismate synthase OS=Candida albicans (strain SC5314 / ATCC MYA-2876) GN=ABZ1 PE=4 SV=1	ABZ1	2	1.05268	5.26833	no change	0.224238
A0A1D8PGL6	Ent3p OS=Candida albicans (strain SC5314 / ATCC MYA-2876) GN=ENT3 PE=4 SV=1	ENT3	4	0.949842	5.2807	no change	0.210354
A0A1D8PJE3	Uncharacterized protein OS=Candida albicans (strain SC5314 / ATCC MYA-2876) GN=orf19.1624 PE=4 SV=1	orf19.1624	3	1.05294	5.29417	no change	0.651746
O13289	Peroxisomal catalase OS=Candida albicans (strain SC5314 / ATCC MYA-2876) GN=CAT1 PE=2 SV=5	CAT1	37	0.949483	5.32044	no change	0.103987
A0A1D8PID4	Hydroxyacylglutathione hydrolase OS=Candida albicans (strain SC5314 / ATCC MYA-2876) GN=GLO2 PE=4 SV=1	GLO2	2	0.94925	5.34633	no change	0.805548
O13426	Serine hydroxymethyltransferase, cytosolic OS=Candida albicans (strain SC5314 / ATCC MYA-2876) GN=SHM2 PE=1 SV=4	SHM2	15	1.05388	5.38833	no change	0.0383722
A0A1D8PI20	Ribosome biosynthesis protein OS=Candida albicans (strain SC5314 / ATCC MYA-2876) GN=NOC4 PE=4 SV=1	NOC4	2	0.948533	5.42592	no change	0.26409
A0A1D8PRB3	Serine hydroxymethyltransferase OS=Candida albicans (strain SC5314 / ATCC MYA-2876) GN=SHM1 PE=3 SV=1	SHM1	19	0.948467	5.43333	no change	0.00403275
A0A1D8PKZ9	ATP synthase subunit beta OS=Candida albicans (strain SC5314 / ATCC MYA-2876) GN=ATP2 PE=3 SV=1	ATP2	73	1.05443	5.44333	no change	0.00764592
A0A1D8PPR4	Yhm1p OS=Candida albicans (strain SC5314 / ATCC MYA-2876) GN=YHM1 PE=3 SV=1	YHM1	8	1.05514	5.51417	no change	0.0108078
A0A1D8PMU8	Importin subunit alpha OS=Candida albicans (strain SC5314 / ATCC MYA-2876) GN=orf19.5682 PE=3 SV=1	orf19.5682	7	1.05522	5.5225	no change	0.239828
Q59UF7	Aspartate--tRNA ligase OS=Candida albicans (strain SC5314 / ATCC MYA-2876) GN=DPS1-1 PE=3 SV=1	DPS1-1	24	1.05534	5.53417	no change	5.51315e-05
A0A1D8PQ58	FG-nucleoporin OS=Candida albicans (strain SC5314 / ATCC MYA-2876) GN=orf19.5710 PE=4 SV=1	orf19.5710	2	1.05536	5.53583	no change	0.473917
A0A1D8PLT4	Karyopherin OS=Candida albicans (strain SC5314 / ATCC MYA-2876) GN=MSN5 PE=4 SV=1	MSN5	5	0.947467	5.54461	no change	0.19664
Q59ZE2	2-methoxy-6-polyprenyl-1,4-benzoquinol methylase, mitochondrial OS=Candida albicans (strain SC5314 / ATCC MYA-2876) GN=COQ5 PE=3 SV=1	COQ5	4	1.05548	5.54833	no change	0.274214
A0A1D8PSE1	Mlc1p OS=Candida albicans (strain SC5314 / ATCC MYA-2876) GN=MLC1 PE=4 SV=1	MLC1	5	1.05555	5.555	no change	0.31406
Q5AQ12	Cap-associated protein CAF20 OS=Candida albicans (strain SC5314 / ATCC MYA-2876) GN=CAF20 PE=3 SV=1	CAF20	2	1.05572	5.57167	no change	0.214835
A0A1D8PKZ3	ATP-dependent RNA helicase OS=Candida albicans (strain SC5314 / ATCC MYA-2876) GN=SUB2 PE=4 SV=1	SUB2	13	1.05573	5.57333	no change	0.0535889
A0A1D8PM41	Ribosomal 60S subunit protein L22B OS=Candida albicans (strain SC5314 / ATCC MYA-2876) GN=orf19.1409.1 PE=4 SV=1	orf19.1409.1	4	0.946842	5.61428	no change	0.386326
A0A1D8PC76	Aldehyde dehydrogenase OS=Candida albicans (strain SC5314 / ATCC MYA-2876) GN=orf19.6066 PE=3 SV=1	orf19.6066	6	0.946642	5.63659	no change	0.125878
A0A1D8PFX6	Ddi1p OS=Candida albicans (strain SC5314 / ATCC MYA-2876) GN=DDI1 PE=4 SV=1	DDI1	4	1.05682	5.68167	no change	0.32951
A0A1D8PFU2	Uncharacterized protein OS=Candida albicans (strain SC5314 / ATCC MYA-2876) GN=orf19.7210 PE=3 SV=1	orf19.7210	2	1.05688	5.68833	no change	0.630554
A0A1D8PCL4	Uncharacterized protein OS=Candida albicans (strain SC5314 / ATCC MYA-2876) GN=orf19.4532 PE=4 SV=1	orf19.4532	3	0.945858	5.72408	no change	0.33408
Q5A7P7	F1F0 ATP synthase subunit 5 OS=Candida albicans (strain SC5314 / ATCC MYA-2876) GN=ATP5 PE=3 SV=1	ATP5	9	0.945492	5.76508	no change	0.390228
Q5AJY2	Dihydroxy-acid dehydratase OS=Candida albicans (strain SC5314 / ATCC MYA-2876) GN=ILV3 PE=3 SV=1	ILV3	7	0.94545	5.76974	no change	0.00167538
Q59R09	Iron-sulfur clusters transporter ATM1, mitochondrial OS=Candida albicans (strain SC5314 / ATCC MYA-2876) GN=ATM1 PE=3 SV=2	ATM1	3	0.945417	5.77347	no change	0.238002
Q59X38	Pescadillo homolog OS=Candida albicans (strain SC5314 / ATCC MYA-2876) GN=NOP7 PE=1 SV=2	NOP7	5	0.944975	5.82291	no change	0.341834
A0A1D8PCM2	Galactose-1-phosphate uridylyltransferase OS=Candida albicans (strain SC5314 / ATCC MYA-2876) GN=GAL7 PE=3 SV=1	GAL7	4	1.05832	5.83167	no change	0.364526
Q5A513	E2 ubiquitin-conjugating protein OS=Candida albicans (strain SC5314 / ATCC MYA-2876) GN=orf19.933 PE=3 SV=1	orf19.933	2	1.05852	5.85167	no change	0.341605
Q5A061	Mitochondrial escape protein 2 OS=Candida albicans (strain SC5314 / ATCC MYA-2876) GN=PRP13 PE=3 SV=2	PRP13	9	0.944467	5.87986	no change	0.311862
Q59V92	Type II HSP40 co-chaperone OS=Candida albicans (strain SC5314 / ATCC MYA-2876) GN=SIS1 PE=4 SV=1	SIS1	11	1.05891	5.89083	no change	0.00777174
A0A1D8PPW9	Aminomethyltransferase OS=Candida albicans (strain SC5314 / ATCC MYA-2876) GN=GCV1 PE=3 SV=1	GCV1	7	1.05913	5.9125	no change	0.154239
A0A1D8PI76	Protein YOP1 OS=Candida albicans (strain SC5314 / ATCC MYA-2876) GN=orf19.2168.3 PE=3 SV=1	orf19.2168.3	9	0.944008	5.93127	no change	0.150193
Q59Y21	E3 ubiquitin-protein ligase OS=Candida albicans (strain SC5314 / ATCC MYA-2876) GN=RSP5 PE=4 SV=1	RSP5	6	0.943975	5.93501	no change	0.418817
Q5AH07	Nuc2p OS=Candida albicans (strain SC5314 / ATCC MYA-2876) GN=NUC2 PE=3 SV=1	NUC2	8	1.05959	5.95917	no change	0.103546
A0A1D8PKI6	Uncharacterized protein OS=Candida albicans (strain SC5314 / ATCC MYA-2876) GN=orf19.7386 PE=4 SV=1	orf19.7386	2	0.94335	6.00519	no change	0.457964
Q5A2A5	Glycine--tRNA ligase OS=Candida albicans (strain SC5314 / ATCC MYA-2876) GN=GRS1 PE=4 SV=1	GRS1	25	1.06006	6.00583	no change	5.74908e-05
A0A1D8PMB3	Xylulokinase OS=Candida albicans (strain SC5314 / ATCC MYA-2876) GN=XKS1 PE=4 SV=1	XKS1	3	0.943333	6.00707	no change	0.111134
A0A1D8PLI2	Isopentenyl-diphosphate delta-isomerase OS=Candida albicans (strain SC5314 / ATCC MYA-2876) GN=IDI1 PE=4 SV=1	IDI1	4	0.942992	6.04548	no change	0.220134
Q59RQ4	Mitochondrial 54S ribosomal protein YmL8 OS=Candida albicans (strain SC5314 / ATCC MYA-2876) GN=MRPL8 PE=3 SV=1	MRPL8	2	1.06051	6.05083	no change	0.108414
A0A1D8PSC8	Arc1p OS=Candida albicans (strain SC5314 / ATCC MYA-2876) GN=ARC1 PE=4 SV=1	ARC1	12	0.942708	6.07735	no change	0.00539993
A0A1D8PFY0	Polyamine acetyltransferase OS=Candida albicans (strain SC5314 / ATCC MYA-2876) GN=orf19.7269 PE=4 SV=1	orf19.7269	2	0.942642	6.08485	no change	0.398416
A0A1D8PFW9	Sphingolipid transporter OS=Candida albicans (strain SC5314 / ATCC MYA-2876) GN=NCR1 PE=4 SV=1	NCR1	2	0.941983	6.15899	no change	0.514187
A0A1D8PLX3	Putative RNA methyltransferase OS=Candida albicans (strain SC5314 / ATCC MYA-2876) GN=orf19.1300 PE=4 SV=1	orf19.1300	2	1.06159	6.15917	no change	0.0138071
A0A1D8PPV5	Coatomer subunit beta' OS=Candida albicans (strain SC5314 / ATCC MYA-2876) GN=SEC27 PE=3 SV=1	SEC27	7	1.06164	6.16417	no change	0.278501
P10613	Lanosterol 14-alpha demethylase OS=Candida albicans (strain SC5314 / ATCC MYA-2876) GN=ERG11 PE=1 SV=2	ERG11	16	1.06166	6.16583	no change	0.000605385
Q5A6R5	Dap1p OS=Candida albicans (strain SC5314 / ATCC MYA-2876) GN=DAP1 PE=3 SV=1	DAP1	3	0.941217	6.24546	no change	0.417765
P82611	Aconitate hydratase, mitochondrial OS=Candida albicans (strain SC5314 / ATCC MYA-2876) GN=ACO1 PE=1 SV=2	ACO1	72	0.941117	6.25675	no change	0.00563657
A0A1D8PIP0	Slr1p OS=Candida albicans (strain SC5314 / ATCC MYA-2876) GN=SLR1 PE=4 SV=1	SLR1	3	0.940458	6.33113	no change	0.0256486
A0A1D8PES9	Uncharacterized protein OS=Candida albicans (strain SC5314 / ATCC MYA-2876) GN=orf19.4893 PE=4 SV=1	orf19.4893	2	1.06333	6.33333	no change	0.114737
A0A1D8PGX7	Uncharacterized protein OS=Candida albicans (strain SC5314 / ATCC MYA-2876) GN=orf19.880 PE=4 SV=1	orf19.880	2	0.940408	6.33679	no change	0.341396
A0A1D8PH08	Cytochrome c oxidase subunit VI OS=Candida albicans (strain SC5314 / ATCC MYA-2876) GN=COX6 PE=4 SV=1	COX6	4	1.06343	6.34333	no change	0.255156
Q59VP7	Ribosome biogenesis protein ERB1 OS=Candida albicans (strain SC5314 / ATCC MYA-2876) GN=ERB1 PE=3 SV=2	ERB1	5	0.940267	6.35281	no change	0.00455326
A0A1D8PKH2	Glg2p OS=Candida albicans (strain SC5314 / ATCC MYA-2876) GN=GLG2 PE=4 SV=1	GLG2	2	1.06369	6.36917	no change	0.18491
Q5A2A7	Metalloendopeptidase OS=Candida albicans (strain SC5314 / ATCC MYA-2876) GN=PRD1 PE=3 SV=1	PRD1	7	1.06383	6.3825	no change	0.0105748
A0A1D8PP94	Vid27p OS=Candida albicans (strain SC5314 / ATCC MYA-2876) GN=VID27 PE=4 SV=1	VID27	3	0.939958	6.38769	no change	0.327846
A0A1D8PGE3	Rad23p OS=Candida albicans (strain SC5314 / ATCC MYA-2876) GN=RAD23 PE=4 SV=1	RAD23	2	1.06393	6.39333	no change	0.0786911
A0A1D8PKC9	Dynamin-related GTPase OS=Candida albicans (strain SC5314 / ATCC MYA-2876) GN=DNM1 PE=3 SV=1	DNM1	12	1.06405	6.405	no change	0.00203723
A0A1D8PKF3	Mitochondrial 54S ribosomal protein YmL39 OS=Candida albicans (strain SC5314 / ATCC MYA-2876) GN=orf19.7409.1 PE=4 SV=1	orf19.7409.1	2	1.06432	6.43167	no change	0.182803
A0A1D8PG45	Uncharacterized protein OS=Candida albicans (strain SC5314 / ATCC MYA-2876) GN=orf19.2070 PE=4 SV=1	orf19.2070	3	1.06467	6.4675	no change	0.106019
Q5AJB1	V-type proton ATPase catalytic subunit A OS=Candida albicans (strain SC5314 / ATCC MYA-2876) GN=TFP1 PE=1 SV=2	TFP1	13	1.0648	6.48	no change	0.00168451
P53704	Glutamine--fructose-6-phosphate aminotransferase [isomerizing] OS=Candida albicans (strain SC5314 / ATCC MYA-2876) GN=GFA1 PE=1 SV=3	GFA1	7	0.939067	6.48871	no change	0.14293
A0A1D8PN56	Uncharacterized protein OS=Candida albicans (strain SC5314 / ATCC MYA-2876) GN=orf19.4131 PE=4 SV=1	orf19.4131	4	0.938983	6.49816	no change	0.80567
Q59NH3	Yhm2p OS=Candida albicans (strain SC5314 / ATCC MYA-2876) GN=YHM2 PE=3 SV=1	YHM2	2	0.9388	6.51896	no change	0.121767
A0A1D8PPM7	Alpha-1,6-mannosyltransferase OS=Candida albicans (strain SC5314 / ATCC MYA-2876) GN=HOC1 PE=4 SV=1	HOC1	5	1.06542	6.54167	no change	0.130587
A0A1D8PP59	Ubiquinol--cytochrome-c reductase subunit OS=Candida albicans (strain SC5314 / ATCC MYA-2876) GN=orf19.4016 PE=4 SV=1	orf19.4016	35	1.0655	6.55	no change	0.00317604
A0A1D8PJ74	Arf family guanine nucleotide exchange factor OS=Candida albicans (strain SC5314 / ATCC MYA-2876) GN=GEA2 PE=4 SV=1	GEA2	3	1.0655	6.55	no change	0.301605
Q92206	Squalene monooxygenase OS=Candida albicans (strain SC5314 / ATCC MYA-2876) GN=ERG1 PE=3 SV=1	ERG1	6	0.938517	6.55112	no change	0.100114
Q59RF7	Vacuolar membrane protease OS=Candida albicans (strain SC5314 / ATCC MYA-2876) GN=CAALFM_C604650WA PE=3 SV=1	CAALFM_C604650WA	3	1.06581	6.58083	no change	0.300383
A0A1D8PEA2	Dolichyl-phosphate beta-D-mannosyltransferase OS=Candida albicans (strain SC5314 / ATCC MYA-2876) GN=DPM1 PE=4 SV=1	DPM1	4	0.938	6.60981	no change	0.0338867
A0A1D8PSJ6	Vacuolar transporter chaperone OS=Candida albicans (strain SC5314 / ATCC MYA-2876) GN=VTC3 PE=4 SV=1	VTC3	11	1.06618	6.61833	no change	0.00570183
Q92209	Homoserine kinase OS=Candida albicans (strain SC5314 / ATCC MYA-2876) GN=THR1 PE=3 SV=3	THR1	3	1.0662	6.62	no change	0.346413
A0A1D8PJ38	Bifunctional glycerol-3-phosphate/glycerone-phosphate O-acyltransferase OS=Candida albicans (strain SC5314 / ATCC MYA-2876) GN=SCT1 PE=4 SV=1	SCT1	2	1.06626	6.62583	no change	0.152447
A0A1D8PCP4	Uncharacterized protein OS=Candida albicans (strain SC5314 / ATCC MYA-2876) GN=orf19.3684 PE=4 SV=1	orf19.3684	2	0.937825	6.6297	no change	0.0391903
A0A1D8PMA1	Saccharopine dehydrogenase [NAD(+), L-lysine-forming] OS=Candida albicans (strain SC5314 / ATCC MYA-2876) GN=LYS1 PE=3 SV=1	LYS1	6	0.937767	6.63633	no change	0.0658864
A0A1D8PPG2	Uncharacterized protein OS=Candida albicans (strain SC5314 / ATCC MYA-2876) GN=orf19.4193 PE=4 SV=1	orf19.4193	2	1.06651	6.65083	no change	0.459347
A0A1D8PR98	Lmo1p OS=Candida albicans (strain SC5314 / ATCC MYA-2876) GN=LMO1 PE=4 SV=1	LMO1	4	0.937525	6.66382	no change	0.366252
Q5AJZ5	Proteasome core particle subunit beta 4 OS=Candida albicans (strain SC5314 / ATCC MYA-2876) GN=PRE1 PE=4 SV=1	PRE1	3	0.937517	6.66477	no change	0.453615
P13649	Orotidine 5'-phosphate decarboxylase OS=Candida albicans (strain SC5314 / ATCC MYA-2876) GN=URA3 PE=3 SV=4	URA3	2	1.0668	6.68	no change	0.226403
A0A1D8PL78	Crd2p OS=Candida albicans (strain SC5314 / ATCC MYA-2876) GN=CRD2 PE=4 SV=1	CRD2	2	0.937242	6.69607	no change	0.263754
A0A1D8PSV5	Ribosomal 40S subunit protein S3 OS=Candida albicans (strain SC5314 / ATCC MYA-2876) GN=RPS3 PE=4 SV=1	RPS3	34	0.936017	6.8357	no change	0.0925764
Q5A6L1	Fumarase OS=Candida albicans (strain SC5314 / ATCC MYA-2876) GN=FUM11 PE=3 SV=1	FUM11	6	0.935925	6.84617	no change	0.0912554
Q5A500	Adenylyl-sulfate kinase OS=Candida albicans (strain SC5314 / ATCC MYA-2876) GN=MET14 PE=3 SV=1	MET14	2	1.06853	6.85333	no change	0.0647579
A0A1D8PH71	U5 snRNP GTPase OS=Candida albicans (strain SC5314 / ATCC MYA-2876) GN=SNU114 PE=4 SV=1	SNU114	2	0.9357	6.87186	no change	0.464244
A0A1D8PKV6	FG-nucleoporin OS=Candida albicans (strain SC5314 / ATCC MYA-2876) GN=NUP159 PE=4 SV=1	NUP159	3	0.935658	6.87662	no change	0.0369645
Q59UR2	Alpha-1,6-mannosyltransferase OS=Candida albicans (strain SC5314 / ATCC MYA-2876) GN=MNN10 PE=4 SV=1	MNN10	3	0.935542	6.88995	no change	0.0701499
A0A1D8PHR2	Uncharacterized protein OS=Candida albicans (strain SC5314 / ATCC MYA-2876) GN=orf19.2228 PE=4 SV=1	orf19.2228	3	0.935492	6.89566	no change	0.325472
A0A1D8PSC5	Ribosomal 60S subunit protein L28 OS=Candida albicans (strain SC5314 / ATCC MYA-2876) GN=RPL28 PE=3 SV=1	RPL28	9	0.935425	6.90328	no change	0.0794015
A0A1D8PT27	Aconitate hydratase, mitochondrial OS=Candida albicans (strain SC5314 / ATCC MYA-2876) GN=ACO2 PE=3 SV=1	ACO2	10	0.93535	6.91185	no change	0.00446178
A0A1D8PGR6	5-oxoprolinase OS=Candida albicans (strain SC5314 / ATCC MYA-2876) GN=HYU1 PE=4 SV=1	HYU1	4	0.934675	6.98906	no change	0.0439374
Q5AJ93	Ribosomal 40S subunit protein S7A OS=Candida albicans (strain SC5314 / ATCC MYA-2876) GN=RPS7A PE=4 SV=1	RPS7A	22	1.06994	6.99417	no change	0.2526
A0A1D8PKL0	Peptidyl-prolyl cis-trans isomerase (Fragment) OS=Candida albicans (strain SC5314 / ATCC MYA-2876) GN=CYP5 PE=3 SV=1	CYP5	6	1.07	7	no change	0.00232748
Q5AL45	Elongation factor G, mitochondrial OS=Candida albicans (strain SC5314 / ATCC MYA-2876) GN=MEF1 PE=3 SV=2	MEF1	11	0.934525	7.00623	no change	1.75129e-05
A0A1D8PH86	Uncharacterized protein OS=Candida albicans (strain SC5314 / ATCC MYA-2876) GN=orf19.194 PE=4 SV=1	orf19.194	3	1.07033	7.03333	no change	0.623137
A0A1D8PHG1	Oxysterol-binding protein OS=Candida albicans (strain SC5314 / ATCC MYA-2876) GN=orf19.6883 PE=3 SV=1	orf19.6883	6	0.934283	7.03391	no change	0.0117112
A0A1D8PMQ4	Proteasome regulatory particle base subunit OS=Candida albicans (strain SC5314 / ATCC MYA-2876) GN=RPT5 PE=3 SV=1	RPT5	5	0.934208	7.0425	no change	0.0997544
A0A1D8PJG4	RSC chromatin remodeling complex ATPase subunit OS=Candida albicans (strain SC5314 / ATCC MYA-2876) GN=orf19.239 PE=4 SV=1	orf19.239	10	0.934158	7.04823	no change	0.0661954
A0A1D8PSS1	Chromatin modification protein OS=Candida albicans (strain SC5314 / ATCC MYA-2876) GN=CAALFM_CR04450CA PE=4 SV=1	CAALFM_CR04450CA	2	0.934067	7.05874	no change	0.339436
A0A1D8PG06	Nat2p OS=Candida albicans (strain SC5314 / ATCC MYA-2876) GN=NAT2 PE=4 SV=1	NAT2	2	0.933933	7.07402	no change	0.310907
Q5A6M6	Coatomer subunit beta OS=Candida albicans (strain SC5314 / ATCC MYA-2876) GN=SEC26 PE=4 SV=1	SEC26	18	0.9338	7.08931	no change	3.25097e-05
Q5AJA5	DEAH-box ATP-dependent RNA helicase OS=Candida albicans (strain SC5314 / ATCC MYA-2876) GN=orf19.1687 PE=4 SV=1	orf19.1687	8	0.933683	7.10269	no change	0.0220255
Q5A5N1	Uncharacterized protein OS=Candida albicans (strain SC5314 / ATCC MYA-2876) GN=orf19.5368 PE=4 SV=1	orf19.5368	2	1.07104	7.10417	no change	0.219637
A0A1D8PGA6	Proteasome regulatory particle lid subunit OS=Candida albicans (strain SC5314 / ATCC MYA-2876) GN=orf19.1993 PE=4 SV=1	orf19.1993	4	1.07107	7.10667	no change	0.195955
Q5A785	Uncharacterized protein OS=Candida albicans (strain SC5314 / ATCC MYA-2876) GN=orf19.5077 PE=4 SV=1	orf19.5077	2	1.07119	7.11917	no change	0.0459547
A0A1D8PJ75	Bzz1p OS=Candida albicans (strain SC5314 / ATCC MYA-2876) GN=BZZ1 PE=4 SV=1	BZZ1	4	1.07125	7.125	no change	0.0424569
A0A1D8PJ20	Proteasome endopeptidase complex OS=Candida albicans (strain SC5314 / ATCC MYA-2876) GN=SCL1 PE=3 SV=1	SCL1	7	1.07137	7.13667	no change	0.0077025
A0A1D8PF48	Erp5p OS=Candida albicans (strain SC5314 / ATCC MYA-2876) GN=ERP5 PE=3 SV=1	ERP5	3	0.933325	7.14381	no change	0.213194
P46614	Pyruvate kinase OS=Candida albicans (strain SC5314 / ATCC MYA-2876) GN=CDC19 PE=1 SV=3	CDC19	79	1.07167	7.1675	no change	0.000646163
Q5AED0	Uncharacterized protein OS=Candida albicans (strain SC5314 / ATCC MYA-2876) GN=orf19.338 PE=4 SV=1	orf19.338	20	1.072	7.2	no change	0.00114502
Q5AP65	Protein FMP52, mitochondrial OS=Candida albicans (strain SC5314 / ATCC MYA-2876) GN=FMP52 PE=3 SV=1	FMP52	9	0.93235	7.25586	no change	0.0366216
A0A1D8PK61	Ribosomal 40S subunit protein S19A OS=Candida albicans (strain SC5314 / ATCC MYA-2876) GN=RPS19A PE=4 SV=1	RPS19A	17	1.07273	7.2725	no change	0.0279982
A0A1D8PTS0	Ribosomal protein P2A OS=Candida albicans (strain SC5314 / ATCC MYA-2876) GN=RPP2A PE=3 SV=1	RPP2A	2	1.07282	7.28167	no change	0.220318
Q5A302	Endoplasmic reticulum vesicle protein 25 OS=Candida albicans (strain SC5314 / ATCC MYA-2876) GN=ERV25 PE=3 SV=1	ERV25	3	0.9321	7.28463	no change	0.0866267
Q59L13	Eukaryotic translation initiation factor 6 OS=Candida albicans (strain SC5314 / ATCC MYA-2876) GN=TIF6 PE=3 SV=1	TIF6	2	1.07285	7.285	no change	0.583768
Q5A761	Glucose-repressible alcohol dehydrogenase transcriptional effector OS=Candida albicans (strain SC5314 / ATCC MYA-2876) GN=CCR4 PE=3 SV=2	CCR4	2	0.931567	7.34605	no change	0.138765
Q59U06	Serine/threonine-protein phosphatase OS=Candida albicans (strain SC5314 / ATCC MYA-2876) GN=PPZ1 PE=3 SV=1	PPZ1	3	1.07365	7.365	no change	0.673876
Q5AAU7	Translation initiation factor eIF2 subunit alpha OS=Candida albicans (strain SC5314 / ATCC MYA-2876) GN=SUI2 PE=4 SV=1	SUI2	3	0.931275	7.37967	no change	0.0858712
A0A1D8PPT0	Phosphatidylinositol 4,5-bisphosphate-binding protein OS=Candida albicans (strain SC5314 / ATCC MYA-2876) GN=SLM2 PE=4 SV=1	SLM2	2	0.931242	7.38351	no change	0.0129824
Q5A943	Protein-arginine omega-N methyltransferase OS=Candida albicans (strain SC5314 / ATCC MYA-2876) GN=HMT1 PE=3 SV=1	HMT1	6	0.931175	7.3912	no change	0.0785738
Q5AB74	Chaperonin-containing T-complex subunit OS=Candida albicans (strain SC5314 / ATCC MYA-2876) GN=CCT8 PE=3 SV=1	CCT8	10	0.931142	7.39504	no change	0.127194
A0A1D8PPG7	Ketol-acid reductoisomerase, mitochondrial OS=Candida albicans (strain SC5314 / ATCC MYA-2876) GN=ILV5 PE=3 SV=1	ILV5	30	1.0741	7.41	no change	0.00642259
A0A1D8PJ26	Alpha-ketoglutarate dehydrogenase OS=Candida albicans (strain SC5314 / ATCC MYA-2876) GN=KGD1 PE=4 SV=1	KGD1	36	1.07455	7.455	no change	0.0103834
Q5AG89	Thioredoxin reductase OS=Candida albicans (strain SC5314 / ATCC MYA-2876) GN=TRR1 PE=3 SV=1	TRR1	4	0.9304	7.48065	no change	0.0354405
A0A1D8PM35	Translation elongation factor 1 subunit beta OS=Candida albicans (strain SC5314 / ATCC MYA-2876) GN=EFB1 PE=3 SV=1	EFB1	9	1.07483	7.48333	no change	0.0354699
A0A1D8PLW8	Proteasome regulatory particle lid subunit OS=Candida albicans (strain SC5314 / ATCC MYA-2876) GN=RPN6 PE=4 SV=1	RPN6	13	1.07502	7.50167	no change	0.000190016
A0A1D8PQZ0	Coronin OS=Candida albicans (strain SC5314 / ATCC MYA-2876) GN=CRN1 PE=3 SV=1	CRN1	5	0.930058	7.52014	no change	0.275137
A0A1D8PFR4	Actin OS=Candida albicans (strain SC5314 / ATCC MYA-2876) GN=ACT1 PE=3 SV=1	ACT1	32	1.07528	7.5275	no change	0.00609556
A0A1D8PIN8	Pseudouridine synthase OS=Candida albicans (strain SC5314 / ATCC MYA-2876) GN=PUS7 PE=4 SV=1	PUS7	5	0.929975	7.52977	no change	0.100467
Q59R99	V-type proton ATPase subunit a OS=Candida albicans (strain SC5314 / ATCC MYA-2876) GN=VPH1 PE=3 SV=1	VPH1	6	1.07543	7.5425	no change	0.117406
Q5A2L2	Ribose phosphate diphosphokinase subunit OS=Candida albicans (strain SC5314 / ATCC MYA-2876) GN=PRS5 PE=4 SV=1	PRS5	2	0.92985	7.54423	no change	0.133586
P82610	5-methyltetrahydropteroyltriglutamate--homocysteine methyltransferase OS=Candida albicans (strain SC5314 / ATCC MYA-2876) GN=MET6 PE=1 SV=2	MET6	71	0.929808	7.54905	no change	0.000136649
Q5AK16	T-complex protein 1 subunit gamma OS=Candida albicans (strain SC5314 / ATCC MYA-2876) GN=CCT3 PE=3 SV=1	CCT3	12	0.929792	7.55097	no change	0.00235994
A0A1D8PNY6	Sfc1p OS=Candida albicans (strain SC5314 / ATCC MYA-2876) GN=SFC1 PE=3 SV=1	SFC1	3	1.0758	7.58	no change	0.0744765
Q5A668	Ceramide very long chain fatty acid hydroxylase OS=Candida albicans (strain SC5314 / ATCC MYA-2876) GN=SCS7 PE=3 SV=1	SCS7	3	1.07615	7.615	no change	0.243589
Q5A5B2	Uncharacterized protein OS=Candida albicans (strain SC5314 / ATCC MYA-2876) GN=orf19.5168 PE=4 SV=1	orf19.5168	4	0.929225	7.61656	no change	0.395032
A0A1D8PEY6	Tricalbin OS=Candida albicans (strain SC5314 / ATCC MYA-2876) GN=orf19.1840 PE=4 SV=1	orf19.1840	7	1.07663	7.66333	no change	0.183528
A0A1D8PCU5	Uncharacterized protein OS=Candida albicans (strain SC5314 / ATCC MYA-2876) GN=orf19.2954 PE=4 SV=1	orf19.2954	4	0.928758	7.67064	no change	0.15016
O94048	Porphobilinogen deaminase OS=Candida albicans (strain SC5314 / ATCC MYA-2876) GN=HEM3 PE=3 SV=1	HEM3	2	0.928567	7.69286	no change	0.341297
A0A1D8PK40	Ribosomal protein L19 OS=Candida albicans (strain SC5314 / ATCC MYA-2876) GN=RPL19A PE=3 SV=1	RPL19A	11	0.928508	7.69963	no change	0.0018696
A0A1D8PIC6	Uncharacterized protein OS=Candida albicans (strain SC5314 / ATCC MYA-2876) GN=orf19.4066 PE=4 SV=1	orf19.4066	3	1.07701	7.70083	no change	0.0160289
A0A1D8PE41	Ist2p OS=Candida albicans (strain SC5314 / ATCC MYA-2876) GN=IST2 PE=4 SV=1	IST2	3	1.07703	7.70333	no change	0.392896
A0A1D8PQJ7	Uncharacterized protein OS=Candida albicans (strain SC5314 / ATCC MYA-2876) GN=orf19.7086 PE=4 SV=1	orf19.7086	2	0.927875	7.77314	no change	0.188807
A0A1D8PSI3	Uncharacterized protein OS=Candida albicans (strain SC5314 / ATCC MYA-2876) GN=CAALFM_CR03520CA PE=4 SV=1	CAALFM_CR03520CA	2	0.927692	7.79444	no change	0.0184804
A0A1D8PKZ6	Uncharacterized protein OS=Candida albicans (strain SC5314 / ATCC MYA-2876) GN=orf19.6187 PE=3 SV=1	orf19.6187	3	0.927542	7.81187	no change	0.113466
Q5ANL4	Nup85p OS=Candida albicans (strain SC5314 / ATCC MYA-2876) GN=NUP85 PE=4 SV=1	NUP85	3	0.927358	7.83318	no change	0.135975
Q59ST1	S-methyl-5'-thioadenosine phosphorylase OS=Candida albicans (strain SC5314 / ATCC MYA-2876) GN=MEU1 PE=3 SV=1	MEU1	4	1.07852	7.8525	no change	0.0779446
A0A1D8PJF9	Acetolactate synthase OS=Candida albicans (strain SC5314 / ATCC MYA-2876) GN=ILV2 PE=3 SV=1	ILV2	5	0.927192	7.85257	no change	0.0216938
P87220	V-type proton ATPase subunit D OS=Candida albicans (strain SC5314 / ATCC MYA-2876) GN=VMA8 PE=3 SV=1	VMA8	2	1.07882	7.88167	no change	0.101317
O93827	Mannose-1-phosphate guanyltransferase OS=Candida albicans (strain SC5314 / ATCC MYA-2876) GN=MPG1 PE=1 SV=1	MPG1	18	0.926725	7.90688	no change	0.000281978
P28870	FK506-binding protein 1 OS=Candida albicans (strain SC5314 / ATCC MYA-2876) GN=RBP1 PE=1 SV=2	RBP1	6	1.07928	7.92833	no change	0.0113929
A0A1D8PCP6	Age3p OS=Candida albicans (strain SC5314 / ATCC MYA-2876) GN=AGE3 PE=4 SV=1	AGE3	4	1.07928	7.92833	no change	0.00341067
Q59SU1	Candidapepsin-9 OS=Candida albicans (strain SC5314 / ATCC MYA-2876) GN=SAP9 PE=1 SV=2	SAP9	3	0.926417	7.94279	no change	0.0668495
Q92210	Phosphoribosylaminoimidazole carboxylase OS=Candida albicans (strain SC5314 / ATCC MYA-2876) GN=ADE2 PE=3 SV=2	ADE2	4	0.926217	7.9661	no change	0.0719876
Q8TGH6	Guanosine-diphosphatase OS=Candida albicans (strain SC5314 / ATCC MYA-2876) GN=GDA1 PE=3 SV=1	GDA1	4	1.07967	7.96667	no change	0.0667774
Q59Z33	Rfa2p OS=Candida albicans (strain SC5314 / ATCC MYA-2876) GN=RFA2 PE=4 SV=1	RFA2	3	1.08111	8.11083	no change	0.326414
A0A1D8PMB8	Aspartokinase OS=Candida albicans (strain SC5314 / ATCC MYA-2876) GN=HOM3 PE=3 SV=1	HOM3	3	1.08114	8.11417	no change	0.465057
A0A1D8PEM5	Isocitrate dehydrogenase [NAD] subunit, mitochondrial OS=Candida albicans (strain SC5314 / ATCC MYA-2876) GN=IDH1 PE=3 SV=1	IDH1	33	0.924917	8.11785	no change	0.000323515
Q5AJC1	Vacuolar protein-sorting protein BRO1 OS=Candida albicans (strain SC5314 / ATCC MYA-2876) GN=BRO1 PE=3 SV=2	BRO1	3	0.924725	8.14026	no change	0.0469525
Q59XX2	Cell surface mannoprotein MP65 OS=Candida albicans (strain SC5314 / ATCC MYA-2876) GN=MP65 PE=1 SV=3	MP65	2	1.08153	8.15333	no change	0.399728
Q5AIA0	Tom20p OS=Candida albicans (strain SC5314 / ATCC MYA-2876) GN=TOM20 PE=3 SV=1	TOM20	5	0.9243	8.18998	no change	0.175207
A0A1D8PS34	DNA-directed RNA polymerase I subunit OS=Candida albicans (strain SC5314 / ATCC MYA-2876) GN=CAALFM_CR01950WA PE=4 SV=1	CAALFM_CR01950WA	2	0.923892	8.2378	no change	0.135359
A0A1D8PLC3	Putative tubulin tyrosine ligase OS=Candida albicans (strain SC5314 / ATCC MYA-2876) GN=orf19.4621 PE=4 SV=1	orf19.4621	2	0.923733	8.25635	no change	0.230052
Q5A850	Glycogen [starch] synthase OS=Candida albicans (strain SC5314 / ATCC MYA-2876) GN=GSY1 PE=3 SV=1	GSY1	17	1.08263	8.2625	no change	0.00325556
A0A1D8PLN3	T-complex protein 1 subunit delta OS=Candida albicans (strain SC5314 / ATCC MYA-2876) GN=orf19.2720 PE=3 SV=1	orf19.2720	8	0.923675	8.26319	no change	0.0150877
A0A1D8PP21	Methionine--tRNA ligase OS=Candida albicans (strain SC5314 / ATCC MYA-2876) GN=MES1 PE=3 SV=1	MES1	8	0.923517	8.28175	no change	0.000220643
Q5AH14	Tom40p OS=Candida albicans (strain SC5314 / ATCC MYA-2876) GN=TOM40 PE=4 SV=1	TOM40	10	1.0831	8.31	no change	0.0618248
Q5AHA6	AMP deaminase OS=Candida albicans (strain SC5314 / ATCC MYA-2876) GN=orf19.891 PE=3 SV=1	orf19.891	3	0.923225	8.31596	no change	0.00323409
Q5A3V6	3,4-dihydroxy-2-butanone 4-phosphate synthase OS=Candida albicans (strain SC5314 / ATCC MYA-2876) GN=RIB3 PE=1 SV=2	RIB3	3	1.0834	8.34	no change	0.149227
A0A1D8PEV4	Ribosomal 60S subunit protein L42A OS=Candida albicans (strain SC5314 / ATCC MYA-2876) GN=RPL42 PE=3 SV=1	RPL42	5	1.08342	8.3425	no change	0.1666
A0A1D8PSH3	Citrate synthase OS=Candida albicans (strain SC5314 / ATCC MYA-2876) GN=CIT1 PE=3 SV=1	CIT1	31	0.922842	8.36095	no change	0.00162497
A0A1D8PGU0	Hsp70 family chaperone OS=Candida albicans (strain SC5314 / ATCC MYA-2876) GN=LHS1 PE=3 SV=1	LHS1	11	1.08364	8.36417	no change	0.00660073
Q5A340	Fructose-2,6-bisphosphatase OS=Candida albicans (strain SC5314 / ATCC MYA-2876) GN=CAALFM_CR08550WA PE=4 SV=1	CAALFM_CR08550WA	2	0.922675	8.38052	no change	0.364315
Q5ACI8	Peptidyl-prolyl cis-trans isomerase D OS=Candida albicans (strain SC5314 / ATCC MYA-2876) GN=CPR6 PE=3 SV=2	CPR6	3	1.08388	8.3875	no change	0.301578
A0A1D8PK97	Chs4p OS=Candida albicans (strain SC5314 / ATCC MYA-2876) GN=CHS4 PE=4 SV=1	CHS4	4	1.08394	8.39417	no change	0.00170419
Q5A7M1	ADP-ribosylation factor GTPase-activating protein OS=Candida albicans (strain SC5314 / ATCC MYA-2876) GN=GLO3 PE=4 SV=1	GLO3	6	1.08407	8.40667	no change	0.327881
A0A1D8PTI2	Rab family GTPase OS=Candida albicans (strain SC5314 / ATCC MYA-2876) GN=YPT31 PE=1 SV=1	YPT31	3	0.922433	8.40892	no change	0.0443446
Q59ZV5	Eukaryotic translation initiation factor 3 subunit G OS=Candida albicans (strain SC5314 / ATCC MYA-2876) GN=TIF35 PE=3 SV=1	TIF35	2	0.92205	8.45399	no change	0.301166
A0A1D8PNA8	Proteasome regulatory particle lid subunit OS=Candida albicans (strain SC5314 / ATCC MYA-2876) GN=RPN8 PE=4 SV=1	RPN8	3	0.921875	8.47458	no change	0.136692
Q59U90	Uncharacterized protein OS=Candida albicans (strain SC5314 / ATCC MYA-2876) GN=orf19.1861 PE=4 SV=1	orf19.1861	2	1.08541	8.54083	no change	0.456985
P25997	Elongation factor 3 OS=Candida albicans (strain SC5314 / ATCC MYA-2876) GN=CEF3 PE=1 SV=3	CEF3	57	0.9213	8.54228	no change	0.00148006
A0A1D8PFS4	6-phosphogluconate dehydrogenase, decarboxylating OS=Candida albicans (strain SC5314 / ATCC MYA-2876) GN=GND1 PE=3 SV=1	GND1	43	1.08609	8.60917	no change	0.00243685
Q5ALU8	Dolichyl-diphosphooligosaccharide--protein glycosyltransferase subunit OS=Candida albicans (strain SC5314 / ATCC MYA-2876) GN=STT3 PE=4 SV=1	STT3	2	1.08626	8.62583	no change	0.00970122
Q5APM7	ATP-dependent RNA helicase MSS116, mitochondrial OS=Candida albicans (strain SC5314 / ATCC MYA-2876) GN=MSS116 PE=3 SV=2	MSS116	7	0.920575	8.62776	no change	0.00295089
Q5AA50	Nuclear protein localization protein 4 OS=Candida albicans (strain SC5314 / ATCC MYA-2876) GN=NPL4 PE=3 SV=1	NPL4	3	0.920492	8.63759	no change	0.0270413
A0A1D8PPK7	E3 ubiquitin-protein ligase OS=Candida albicans (strain SC5314 / ATCC MYA-2876) GN=orf19.3449 PE=4 SV=1	orf19.3449	2	1.08705	8.705	no change	0.064895
A0A1D8PGU4	Delta-aminolevulinic acid dehydratase OS=Candida albicans (strain SC5314 / ATCC MYA-2876) GN=HEM2 PE=3 SV=1	HEM2	2	1.08736	8.73583	no change	0.00937468
A0A1D8PTF1	Emp46p OS=Candida albicans (strain SC5314 / ATCC MYA-2876) GN=EMP46 PE=4 SV=1	EMP46	4	1.08737	8.7375	no change	0.167774
A0A1D8PQS0	60S acidic ribosomal protein P0 OS=Candida albicans (strain SC5314 / ATCC MYA-2876) GN=RPP0 PE=3 SV=1	RPP0	38	1.08755	8.755	no change	0.00215238
A0A1D8PI95	Peptide hydrolase OS=Candida albicans (strain SC5314 / ATCC MYA-2876) GN=APE3 PE=3 SV=1	APE3	3	1.08786	8.78583	no change	0.0181574
A0A1D8PFT9	Rab family GTPase OS=Candida albicans (strain SC5314 / ATCC MYA-2876) GN=YPT52 PE=4 SV=1	YPT52	2	0.919158	8.79518	no change	0.00215605
A0A1D8PCA4	DNA-directed RNA polymerase OS=Candida albicans (strain SC5314 / ATCC MYA-2876) GN=RPO41 PE=3 SV=1	RPO41	15	1.08796	8.79583	no change	0.0130836
Q5A2U9	V-type proton ATPase subunit C OS=Candida albicans (strain SC5314 / ATCC MYA-2876) GN=VMA5 PE=3 SV=1	VMA5	5	1.08837	8.83667	no change	0.0929883
A0A1D8PCT4	Phenylalanine--tRNA ligase subunit alpha OS=Candida albicans (strain SC5314 / ATCC MYA-2876) GN=FRS2 PE=4 SV=1	FRS2	13	1.08838	8.83833	no change	0.00052043
A0A1D8PNQ6	Ribosomal 40S subunit protein S25B OS=Candida albicans (strain SC5314 / ATCC MYA-2876) GN=RPS25B PE=4 SV=1	RPS25B	7	1.08842	8.8425	no change	0.0865849
Q5AEB4	Aminopeptidase OS=Candida albicans (strain SC5314 / ATCC MYA-2876) GN=orf19.354 PE=3 SV=1	orf19.354	2	1.08851	8.85083	no change	0.180762
A0A1D8PFN5	Uncharacterized protein (Fragment) OS=Candida albicans (strain SC5314 / ATCC MYA-2876) GN=orf19.4963 PE=4 SV=1	orf19.4963	2	1.08853	8.85333	no change	0.0641996
A0A1D8PQ89	Mitochondrial 37S ribosomal protein MRP4 OS=Candida albicans (strain SC5314 / ATCC MYA-2876) GN=orf19.5747 PE=3 SV=1	orf19.5747	3	1.08901	8.90083	no change	0.147086
Q5ADM9	Dolichyl-phosphate-mannose--protein mannosyltransferase 2 OS=Candida albicans (strain SC5314 / ATCC MYA-2876) GN=PMT2 PE=1 SV=1	PMT2	2	0.918042	8.92752	no change	0.155191
Q5AGF6	Translation initiation factor eIF2 subunit gamma OS=Candida albicans (strain SC5314 / ATCC MYA-2876) GN=GCD11 PE=4 SV=1	GCD11	11	0.917967	8.93642	no change	0.000193388
A0A1D8PMW6	Cofilin OS=Candida albicans (strain SC5314 / ATCC MYA-2876) GN=COF1 PE=3 SV=1	COF1	9	1.08948	8.94833	no change	0.0404798
Q59TB4	Uncharacterized protein OS=Candida albicans (strain SC5314 / ATCC MYA-2876) GN=orf19.4517 PE=4 SV=1	orf19.4517	7	0.917842	8.95125	no change	0.028897
A0A1D8PDE3	Coatomer subunit gamma OS=Candida albicans (strain SC5314 / ATCC MYA-2876) GN=SEC21 PE=3 SV=1	SEC21	14	1.08973	8.97333	no change	3.2969e-05
A0A1D8PQN0	Ribosomal 40S subunit protein S28B OS=Candida albicans (strain SC5314 / ATCC MYA-2876) GN=RPS28B PE=3 SV=1	RPS28B	4	0.91765	8.97401	no change	0.0899474
A0A1D8PGL1	Uncharacterized protein OS=Candida albicans (strain SC5314 / ATCC MYA-2876) GN=orf19.1564 PE=4 SV=1	orf19.1564	7	1.08979	8.97917	no change	0.0417687
Q59V85	Rpl7p OS=Candida albicans (strain SC5314 / ATCC MYA-2876) GN=RPL7 PE=4 SV=1	RPL7	2	0.917417	9.00173	no change	0.0747644
Q59R27	Uncharacterized protein OS=Candida albicans (strain SC5314 / ATCC MYA-2876) GN=orf19.6693 PE=4 SV=1	orf19.6693	4	0.917217	9.02549	no change	0.0259533
A0A1D8PHW4	DNA helicase OS=Candida albicans (strain SC5314 / ATCC MYA-2876) GN=MCM3 PE=3 SV=1	MCM3	6	0.916983	9.05324	no change	0.0264756
A0A1D8PRH6	Proteasome endopeptidase complex OS=Candida albicans (strain SC5314 / ATCC MYA-2876) GN=PRE5 PE=3 SV=1	PRE5	4	0.916975	9.05423	no change	0.0246896
A0A1D8PJK5	D-lactate dehydrogenase OS=Candida albicans (strain SC5314 / ATCC MYA-2876) GN=AIP2 PE=4 SV=1	AIP2	4	0.916883	9.06513	no change	8.53241e-05
Q59YG7	Uncharacterized protein OS=Candida albicans (strain SC5314 / ATCC MYA-2876) GN=orf19.1359 PE=4 SV=1	orf19.1359	2	1.09102	9.10167	no change	0.288555
A0A1D8PK80	Bifunctional choline kinase/ethanolamine kinase OS=Candida albicans (strain SC5314 / ATCC MYA-2876) GN=orf19.6966 PE=4 SV=1	orf19.6966	2	1.09136	9.13583	no change	0.365886
A0A1D8PC77	Ubiquitin-specific protease OS=Candida albicans (strain SC5314 / ATCC MYA-2876) GN=UBP6 PE=3 SV=1	UBP6	7	1.09165	9.165	no change	0.0979867
Q5ADN7	Signal recognition particle subunit SRP68 OS=Candida albicans (strain SC5314 / ATCC MYA-2876) GN=orf19.6804 PE=3 SV=1	orf19.6804	3	0.916025	9.16733	no change	0.0438022
Q5AAW5	Uncharacterized protein OS=Candida albicans (strain SC5314 / ATCC MYA-2876) GN=orf19.6195 PE=4 SV=1	orf19.6195	3	1.0918	9.18	no change	0.0565615
Q5AF71	Putative phosphotransferase OS=Candida albicans (strain SC5314 / ATCC MYA-2876) GN=orf19.2737 PE=4 SV=1	orf19.2737	8	1.09186	9.18583	no change	0.0218038
A0A1D8PLE6	Uncharacterized protein OS=Candida albicans (strain SC5314 / ATCC MYA-2876) GN=orf19.4639 PE=4 SV=1	orf19.4639	3	0.915808	9.19315	no change	0.0592864
A0A1D8PSY1	Glutamine synthetase OS=Candida albicans (strain SC5314 / ATCC MYA-2876) GN=GLN1 PE=3 SV=1	GLN1	10	1.09273	9.27333	no change	2.14524e-05
Q5A7M2	Mitochondrial import inner membrane translocase subunit TIM44 OS=Candida albicans (strain SC5314 / ATCC MYA-2876) GN=TIM44 PE=3 SV=1	TIM44	5	1.09283	9.28333	no change	3.11936e-05
A0A1D8PTW6	Hydroxymethylglutaryl-CoA synthase OS=Candida albicans (strain SC5314 / ATCC MYA-2876) GN=ERG13 PE=4 SV=1	ERG13	17	1.0929	9.29	no change	1.61875e-06
A0A1D8PQF4	Ubiquitin-protein ligase OS=Candida albicans (strain SC5314 / ATCC MYA-2876) GN=orf19.2131 PE=4 SV=1	orf19.2131	2	0.914942	9.29659	no change	0.367375
Q5A4J9	Uncharacterized protein OS=Candida albicans (strain SC5314 / ATCC MYA-2876) GN=orf19.3442 PE=4 SV=1	orf19.3442	6	0.91455	9.34339	no change	0.00927284
Q5AKV6	Pdx1p OS=Candida albicans (strain SC5314 / ATCC MYA-2876) GN=PDX1 PE=4 SV=1	PDX1	3	0.914525	9.34638	no change	0.058854
A0A1D8PH72	Uncharacterized protein OS=Candida albicans (strain SC5314 / ATCC MYA-2876) GN=orf19.4492 PE=4 SV=1	orf19.4492	2	0.914467	9.35336	no change	0.206371
Q59MZ5	Phosphoribosylformylglycinamidine synthase OS=Candida albicans (strain SC5314 / ATCC MYA-2876) GN=ADE6 PE=3 SV=1	ADE6	19	0.914083	9.39922	no change	0.120148
A0A1D8PEM3	Doa1p OS=Candida albicans (strain SC5314 / ATCC MYA-2876) GN=DOA1 PE=4 SV=1	DOA1	4	0.913883	9.42316	no change	0.133433
Q5A4X0	E3 ubiquitin-protein ligase BRE1 OS=Candida albicans (strain SC5314 / ATCC MYA-2876) GN=BRE1 PE=3 SV=1	BRE1	4	1.09497	9.49667	no change	0.233059
A0A1D8PMM1	DNA topoisomerase 2 OS=Candida albicans (strain SC5314 / ATCC MYA-2876) GN=TOP2 PE=3 SV=1	TOP2	2	0.913075	9.52003	no change	0.336186
Q5ANP2	Nascent polypeptide-associated complex subunit alpha OS=Candida albicans (strain SC5314 / ATCC MYA-2876) GN=EGD2 PE=3 SV=1	EGD2	13	1.09522	9.52167	no change	0.0140611
Q59L25	Altered inheritance of mitochondria protein 24, mitochondrial OS=Candida albicans (strain SC5314 / ATCC MYA-2876) GN=AIM24 PE=3 SV=2	AIM24	4	1.09541	9.54083	no change	0.0993255
A0A1D8PG20	Bifunctional 2-aminoadipate transaminase/aromatic-amino-acid:2-oxoglutarate transaminase OS=Candida albicans (strain SC5314 / ATCC MYA-2876) GN=ARO8 PE=4 SV=1	ARO8	7	0.912817	9.55102	no change	0.0349313
A0A1D8PK22	Ribosomal 40S subunit protein S15 OS=Candida albicans (strain SC5314 / ATCC MYA-2876) GN=RPS15 PE=3 SV=1	RPS15	8	0.912717	9.56303	no change	0.103268
A0A1D8PQT7	Uncharacterized protein OS=Candida albicans (strain SC5314 / ATCC MYA-2876) GN=orf19.6916 PE=4 SV=1	orf19.6916	4	0.9126	9.57703	no change	0.0399323
Q5AI14	Trehalose-phosphatase OS=Candida albicans (strain SC5314 / ATCC MYA-2876) GN=TPS2 PE=1 SV=1	TPS2	6	1.09583	9.58333	no change	0.0211087
A0A1D8PGS5	Isocitrate dehydrogenase [NAD] subunit, mitochondrial OS=Candida albicans (strain SC5314 / ATCC MYA-2876) GN=IDH2 PE=3 SV=1	IDH2	15	0.912392	9.60205	no change	0.0171614
A0A1D8PMN9	Chaperonin-containing T-complex subunit OS=Candida albicans (strain SC5314 / ATCC MYA-2876) GN=CCT6 PE=3 SV=1	CCT6	7	0.91235	9.60706	no change	0.0027546
A0A1D8PI17	Rnr22p OS=Candida albicans (strain SC5314 / ATCC MYA-2876) GN=RNR22 PE=4 SV=1	RNR22	4	1.09642	9.64167	no change	0.0334267
A0A1D8PMB7	Oxidative DNA demethylase OS=Candida albicans (strain SC5314 / ATCC MYA-2876) GN=OFD1 PE=4 SV=1	OFD1	8	1.09678	9.6775	no change	0.000179583
Q59P08	Glyoxylate reductase OS=Candida albicans (strain SC5314 / ATCC MYA-2876) GN=orf19.1796 PE=3 SV=1	orf19.1796	4	0.911667	9.68921	no change	0.0262798
A0A1D8PRK5	Uncharacterized protein OS=Candida albicans (strain SC5314 / ATCC MYA-2876) GN=orf19.7131 PE=4 SV=1	orf19.7131	2	1.09709	9.70917	no change	0.191982
A0A1D8PN34	Uncharacterized protein OS=Candida albicans (strain SC5314 / ATCC MYA-2876) GN=orf19.1956 PE=4 SV=1	orf19.1956	8	1.09736	9.73583	no change	0.059047
A0A1D8PP33	Uncharacterized protein OS=Candida albicans (strain SC5314 / ATCC MYA-2876) GN=orf19.3983 PE=4 SV=1	orf19.3983	4	0.910892	9.78254	no change	0.206748
A0A1D8PTX9	Pho88p OS=Candida albicans (strain SC5314 / ATCC MYA-2876) GN=PHO88 PE=4 SV=1	PHO88	5	0.910175	9.86898	no change	0.00367192
A0A1D8PKB9	Branched-chain-amino-acid aminotransferase OS=Candida albicans (strain SC5314 / ATCC MYA-2876) GN=BAT22 PE=3 SV=1	BAT22	6	1.09893	9.8925	no change	0.00742503
A0A1D8PT04	Mitochondrial 2-oxodicarboxylate carrier OS=Candida albicans (strain SC5314 / ATCC MYA-2876) GN=CAALFM_CR05480WA PE=3 SV=1	CAALFM_CR05480WA	2	0.909975	9.89313	no change	0.43422
G1UB61	Septin CDC11 OS=Candida albicans (strain SC5314 / ATCC MYA-2876) GN=CDC11 PE=1 SV=1	CDC11	2	1.09952	9.95167	no change	0.0959588
Q5A5V8	Uncharacterized protein OS=Candida albicans (strain SC5314 / ATCC MYA-2876) GN=orf19.5293 PE=4 SV=1	orf19.5293	7	0.9089	10.0231	no change	0.00135285
Q5A747	Acyl-CoA desaturase OS=Candida albicans (strain SC5314 / ATCC MYA-2876) GN=OLE1 PE=3 SV=1	OLE1	15	1.10038	10.0383	no change	0.00425667
Q5ADL2	Uncharacterized protein OS=Candida albicans (strain SC5314 / ATCC MYA-2876) GN=orf19.6829 PE=4 SV=1	orf19.6829	2	1.10052	10.0525	no change	0.272188
A0A1D8PCJ1	Mitochondrial 54S ribosomal protein YmL41 OS=Candida albicans (strain SC5314 / ATCC MYA-2876) GN=MRP20 PE=4 SV=1	MRP20	3	1.10055	10.055	no change	0.0242276
Q5A034	DNA helicase OS=Candida albicans (strain SC5314 / ATCC MYA-2876) GN=MCM2 PE=3 SV=1	MCM2	3	0.908567	10.0635	no change	0.0151099
A0A1D8PH10	Protein kinase OS=Candida albicans (strain SC5314 / ATCC MYA-2876) GN=orf19.846 PE=4 SV=1	orf19.846	2	0.90845	10.0776	no change	0.191067
A0A1D8PEQ8	Acylglycerol lipase OS=Candida albicans (strain SC5314 / ATCC MYA-2876) GN=orf19.4864 PE=4 SV=1	orf19.4864	8	1.10081	10.0808	no change	0.0152127
A0A1D8PCM4	Putative ubiquitin-specific protease OS=Candida albicans (strain SC5314 / ATCC MYA-2876) GN=orf19.3661 PE=3 SV=1	orf19.3661	2	0.908167	10.1119	no change	0.000455005
A0A1D8PRI0	Nicotinate phosphoribosyltransferase OS=Candida albicans (strain SC5314 / ATCC MYA-2876) GN=NPT1 PE=3 SV=1	NPT1	5	0.908	10.1322	no change	0.00840805
A0A1D8PNG9	Threonine synthase OS=Candida albicans (strain SC5314 / ATCC MYA-2876) GN=THR4 PE=4 SV=1	THR4	15	1.10135	10.135	no change	0.00288713
A0A1D8PMU2	Uncharacterized protein OS=Candida albicans (strain SC5314 / ATCC MYA-2876) GN=orf19.5686 PE=4 SV=1	orf19.5686	3	0.907825	10.1534	no change	0.0158661
Q5A0N3	Ribonucleoside-diphosphate reductase OS=Candida albicans (strain SC5314 / ATCC MYA-2876) GN=RNR1 PE=3 SV=1	RNR1	9	0.907758	10.1615	no change	0.00475387
Q5A3K7	Phosphoglycerate dehydrogenase OS=Candida albicans (strain SC5314 / ATCC MYA-2876) GN=SER33 PE=3 SV=1	SER33	15	0.907675	10.1716	no change	8.21524e-07
A0A1D8PSA6	Histone deacetylase OS=Candida albicans (strain SC5314 / ATCC MYA-2876) GN=RPD3 PE=3 SV=1	RPD3	4	1.10174	10.1742	no change	0.193545
Q5A2A2	Mitochondrial homologous recombination protein 1 OS=Candida albicans (strain SC5314 / ATCC MYA-2876) GN=MHR1 PE=3 SV=1	MHR1	3	1.1022	10.22	no change	0.0766362
A0A1D8PHF5	Ribosomal 60S subunit protein L31B OS=Candida albicans (strain SC5314 / ATCC MYA-2876) GN=orf19.3572.3 PE=4 SV=1	orf19.3572.3	6	1.10231	10.2308	no change	0.342326
A0A1D8PP14	Ribosomal 60S subunit protein L43A OS=Candida albicans (strain SC5314 / ATCC MYA-2876) GN=RPL43A PE=3 SV=1	RPL43A	11	0.906867	10.2698	no change	0.00381273
A0A1D8PJB0	Coatomer subunit alpha OS=Candida albicans (strain SC5314 / ATCC MYA-2876) GN=orf19.1672 PE=4 SV=1	orf19.1672	15	0.906567	10.3063	no change	0.00224952
Q5A2V2	Protein RMD9, mitochondrial OS=Candida albicans (strain SC5314 / ATCC MYA-2876) GN=RMD9 PE=3 SV=1	RMD9	3	0.906475	10.3174	no change	0.00106903
A0A1D8PI71	Bifunctional farnesyl-diphosphate farnesyltransferase/squalene synthase OS=Candida albicans (strain SC5314 / ATCC MYA-2876) GN=ERG9 PE=4 SV=1	ERG9	5	1.10345	10.345	no change	0.260423
Q59ZH8	Translation termination factor eRF1 OS=Candida albicans (strain SC5314 / ATCC MYA-2876) GN=ERF1 PE=4 SV=1	ERF1	13	0.906225	10.3479	no change	0.000810771
A0A1D8PRN8	Non-specific serine/threonine protein kinase OS=Candida albicans (strain SC5314 / ATCC MYA-2876) GN=KIN2 PE=4 SV=1	KIN2	2	0.9061	10.3631	no change	0.230555
A0A1D8PRP9	Mitochondrial 54S ribosomal protein YmL16 OS=Candida albicans (strain SC5314 / ATCC MYA-2876) GN=MRPL6 PE=3 SV=1	MRPL6	2	0.90605	10.3692	no change	0.116455
A0A1D8PNE5	Uncharacterized protein OS=Candida albicans (strain SC5314 / ATCC MYA-2876) GN=orf19.4246 PE=4 SV=1	orf19.4246	9	0.905825	10.3966	no change	0.0116231
Q5ANE7	Pin3p OS=Candida albicans (strain SC5314 / ATCC MYA-2876) GN=PIN3 PE=4 SV=1	PIN3	4	1.10476	10.4758	no change	0.00232138
P40953	Chitinase 2 OS=Candida albicans (strain SC5314 / ATCC MYA-2876) GN=CHT2 PE=1 SV=2	CHT2	2	1.10553	10.5533	no change	0.0995395
Q5AH92	Uncharacterized protein OS=Candida albicans (strain SC5314 / ATCC MYA-2876) GN=orf19.904 PE=4 SV=1	orf19.904	2	0.9045	10.5583	no change	0.214343
A0A1D8PPB1	Ardp OS=Candida albicans (strain SC5314 / ATCC MYA-2876) GN=ARD PE=4 SV=1	ARD	4	1.10591	10.5908	no change	0.114887
Q59NB8	Leukotriene A-4 hydrolase homolog OS=Candida albicans (strain SC5314 / ATCC MYA-2876) GN=LKH1 PE=3 SV=2	LKH1	4	0.904075	10.6103	no change	5.02641e-05
A0A1D8PFH5	Sortilin OS=Candida albicans (strain SC5314 / ATCC MYA-2876) GN=PEP1 PE=4 SV=1	PEP1	3	1.10636	10.6358	no change	0.390506
Q5A044	MICOS complex subunit MIC60 OS=Candida albicans (strain SC5314 / ATCC MYA-2876) GN=MIC60 PE=3 SV=2	MIC60	8	1.10657	10.6575	no change	0.00107376
A0A1D8PE63	Glutamate--cysteine ligase OS=Candida albicans (strain SC5314 / ATCC MYA-2876) GN=GCS1 PE=4 SV=1	GCS1	4	1.10667	10.6667	no change	0.0348837
A0A1D8PDY7	Serine/threonine protein kinase OS=Candida albicans (strain SC5314 / ATCC MYA-2876) GN=NPR1 PE=4 SV=1	NPR1	2	0.903567	10.6725	no change	0.121479
Q59W33	Glycerol-3-phosphate dehydrogenase [NAD(+)] OS=Candida albicans (strain SC5314 / ATCC MYA-2876) GN=GPD2 PE=3 SV=1	GPD2	9	0.903558	10.6735	no change	0.00535768
A0A1D8PLC6	Putative methyltransferase OS=Candida albicans (strain SC5314 / ATCC MYA-2876) GN=HRT2 PE=4 SV=1	HRT2	7	1.10683	10.6833	no change	0.00331113
P87163	Translation initiation factor eIF-2B subunit epsilon OS=Candida albicans (strain SC5314 / ATCC MYA-2876) GN=GCD6 PE=3 SV=3	GCD6	3	1.10704	10.7042	no change	0.0830721
A0A1D8PSH1	Hxt5p OS=Candida albicans (strain SC5314 / ATCC MYA-2876) GN=HXT5 PE=3 SV=1	HXT5	2	1.10731	10.7308	no change	0.237992
A0A1D8PN45	Dynamin-like GTPase OS=Candida albicans (strain SC5314 / ATCC MYA-2876) GN=VPS1 PE=3 SV=1	VPS1	7	1.10737	10.7367	no change	0.0151691
Q59XU5	Ras-like protein 1 OS=Candida albicans (strain SC5314 / ATCC MYA-2876) GN=RAS1 PE=3 SV=2	RAS1	2	0.902933	10.7501	no change	0.0216387
A0A1D8PL02	F1F0 ATP synthase subunit e OS=Candida albicans (strain SC5314 / ATCC MYA-2876) GN=orf19.5660.1 PE=4 SV=1	orf19.5660.1	4	0.902667	10.7829	no change	0.00050204
P53698	Cytochrome c OS=Candida albicans (strain SC5314 / ATCC MYA-2876) GN=CYC1 PE=3 SV=3	CYC1	3	1.10833	10.8333	no change	0.151203
A0A1D8PD02	Uncharacterized protein OS=Candida albicans (strain SC5314 / ATCC MYA-2876) GN=orf19.3016 PE=4 SV=1	orf19.3016	2	0.902217	10.8381	no change	0.136567
Q5A0W7	RuvB-like helicase 1 OS=Candida albicans (strain SC5314 / ATCC MYA-2876) GN=RVB1 PE=3 SV=1	RVB1	8	0.901933	10.8729	no change	0.00466209
A0A1D8PEX3	DNA-directed RNA polymerase subunit OS=Candida albicans (strain SC5314 / ATCC MYA-2876) GN=RPA190 PE=3 SV=1	RPA190	17	0.90185	10.8832	no change	0.00806972
A0A1D8PRY3	ATP synthase subunit gamma OS=Candida albicans (strain SC5314 / ATCC MYA-2876) GN=ATP3 PE=3 SV=1	ATP3	10	1.10898	10.8983	no change	0.00691748
A0A1D8PU72	Aha1p OS=Candida albicans (strain SC5314 / ATCC MYA-2876) GN=AHA1 PE=4 SV=1	AHA1	3	1.10912	10.9117	no change	0.089174
Q59R20	Proline--tRNA ligase OS=Candida albicans (strain SC5314 / ATCC MYA-2876) GN=orf19.6701 PE=3 SV=1	orf19.6701	23	0.901442	10.9334	no change	1.32752e-05
A0A1D8PHI0	Replication factor C subunit 1 OS=Candida albicans (strain SC5314 / ATCC MYA-2876) GN=RFC1 PE=4 SV=1	RFC1	6	1.10948	10.9483	no change	0.0728836
Q5AA47	Arp2/3 complex 34 kDa subunit OS=Candida albicans (strain SC5314 / ATCC MYA-2876) GN=ARC35 PE=3 SV=1	ARC35	5	0.901283	10.9529	no change	0.0674791
A0A1D8PE97	Glycine cleavage system P protein OS=Candida albicans (strain SC5314 / ATCC MYA-2876) GN=GCV2 PE=3 SV=1	GCV2	12	1.10974	10.9742	no change	0.0144541
A0A1D8PCV7	L-aminoadipate-semialdehyde dehydrogenase OS=Candida albicans (strain SC5314 / ATCC MYA-2876) GN=LYS2 PE=4 SV=1	LYS2	3	0.900992	10.9888	no change	0.00800116
A0A1D8PTI9	Rgd3p OS=Candida albicans (strain SC5314 / ATCC MYA-2876) GN=RGD3 PE=4 SV=1	RGD3	5	1.11068	11.0675	no change	0.150531
Q5ANF9	Arf family guanine nucleotide exchange factor OS=Candida albicans (strain SC5314 / ATCC MYA-2876) GN=SEC7 PE=4 SV=1	SEC7	5	1.11068	11.0675	no change	0.0719315
A0A1D8PS12	Leucine--tRNA ligase OS=Candida albicans (strain SC5314 / ATCC MYA-2876) GN=CDC60 PE=4 SV=1	CDC60	36	1.11072	11.0725	no change	3.55781e-05
A0A1D8PL86	Mlp1p OS=Candida albicans (strain SC5314 / ATCC MYA-2876) GN=MLP1 PE=4 SV=1	MLP1	10	0.900067	11.1029	no change	0.00210971
A0A1D8PHY2	Mitochondrial 54S ribosomal protein YmL7/YmL5 OS=Candida albicans (strain SC5314 / ATCC MYA-2876) GN=orf19.2214 PE=4 SV=1	orf19.2214	2	1.11138	11.1375	no change	0.00361951
A0A1D8PQQ7	mRNA-binding protein OS=Candida albicans (strain SC5314 / ATCC MYA-2876) GN=orf19.7011 PE=4 SV=1	orf19.7011	8	0.899608	11.1595	no change	0.00663839
Q5A3P1	Exosome catalytic subunit OS=Candida albicans (strain SC5314 / ATCC MYA-2876) GN=orf19.5229 PE=3 SV=1	orf19.5229	5	0.899583	11.1626	no change	0.0278136
Q5A8A6	Carbamoyl-phosphate synthase (Glutamine-hydrolyzing) OS=Candida albicans (strain SC5314 / ATCC MYA-2876) GN=CPA2 PE=4 SV=1	CPA2	6	0.899558	11.1657	no change	0.0174231
A0A1D8PD83	Septin OS=Candida albicans (strain SC5314 / ATCC MYA-2876) GN=CDC3 PE=3 SV=1	CDC3	9	1.11206	11.2058	no change	5.31568e-06
Q59Z11	Actin-related protein 3 OS=Candida albicans (strain SC5314 / ATCC MYA-2876) GN=ARP3 PE=3 SV=1	ARP3	6	0.899133	11.2182	no change	0.0305302
A0A1D8PE37	Amidophosphoribosyltransferase OS=Candida albicans (strain SC5314 / ATCC MYA-2876) GN=ADE4 PE=3 SV=1	ADE4	5	0.899083	11.2244	no change	0.000475566
A0A1D8PQ59	1,4-alpha-glucan branching enzyme OS=Candida albicans (strain SC5314 / ATCC MYA-2876) GN=GLC3 PE=4 SV=1	GLC3	11	0.898925	11.244	no change	0.000404473
Q59S78	Small COPII coat GTPase SAR1 OS=Candida albicans (strain SC5314 / ATCC MYA-2876) GN=SAR1 PE=3 SV=2	SAR1	5	0.898683	11.2739	no change	0.000258393
A0A1D8PLH0	Phosphomevalonate kinase OS=Candida albicans (strain SC5314 / ATCC MYA-2876) GN=ERG8 PE=4 SV=1	ERG8	3	0.898642	11.2791	no change	0.156874
A0A1D8PE13	Chromatin-remodeling complex ATPase OS=Candida albicans (strain SC5314 / ATCC MYA-2876) GN=orf19.4437 PE=3 SV=1	orf19.4437	8	1.11279	11.2792	no change	0.0347661
Q8X1E6	Hsp90 co-chaperone Cdc37 OS=Candida albicans (strain SC5314 / ATCC MYA-2876) GN=CDC37 PE=3 SV=1	CDC37	7	1.11288	11.2875	no change	0.000483175
Q5A0H8	Polyubiquitin-binding protein OS=Candida albicans (strain SC5314 / ATCC MYA-2876) GN=orf19.5833 PE=4 SV=1	orf19.5833	2	0.89845	11.3028	no change	0.229693
A0A1D8PEC5	Med15p OS=Candida albicans (strain SC5314 / ATCC MYA-2876) GN=MED15 PE=4 SV=1	MED15	2	1.11327	11.3267	no change	0.0406478
A0A1D8PJX3	Cytochrome b-c1 complex subunit Rieske, mitochondrial OS=Candida albicans (strain SC5314 / ATCC MYA-2876) GN=RIP1 PE=4 SV=1	RIP1	9	0.898142	11.341	no change	0.00109311
A0A1D8PTH3	Alpha-ketoglutarate dehydrogenase OS=Candida albicans (strain SC5314 / ATCC MYA-2876) GN=KGD2 PE=4 SV=1	KGD2	17	1.11352	11.3517	no change	1.96083e-07
A0A1D8PFP2	Rob1p OS=Candida albicans (strain SC5314 / ATCC MYA-2876) GN=ROB1 PE=4 SV=1	ROB1	2	0.897775	11.3865	no change	0.00149992
A0A1D8PG14	Ethanolamine-phosphate cytidylyltransferase OS=Candida albicans (strain SC5314 / ATCC MYA-2876) GN=MUQ1 PE=4 SV=1	MUQ1	2	1.11397	11.3975	no change	0.00754141
A0A1D8PIM4	Ubiquitin-specific protease OS=Candida albicans (strain SC5314 / ATCC MYA-2876) GN=orf19.1777 PE=3 SV=1	orf19.1777	7	1.11404	11.4042	no change	0.000147014
Q5AIB5	Uncharacterized protein OS=Candida albicans (strain SC5314 / ATCC MYA-2876) GN=orf19.2938 PE=4 SV=1	orf19.2938	5	1.1142	11.42	no change	0.327607
Q59PZ1	Proteasome endopeptidase complex OS=Candida albicans (strain SC5314 / ATCC MYA-2876) GN=PUP2 PE=3 SV=1	PUP2	8	1.11428	11.4283	no change	0.0208282
Q3MPQ4	Sorting nexin MVP1 OS=Candida albicans (strain SC5314 / ATCC MYA-2876) GN=MVP1 PE=3 SV=2	MVP1	2	1.11435	11.435	no change	0.0673464
Q59YH5	Mitochondrial 54S ribosomal protein YmL36 OS=Candida albicans (strain SC5314 / ATCC MYA-2876) GN=MRPL36 PE=4 SV=1	MRPL36	2	0.897317	11.4434	no change	0.0311889
Q5A678	Ssz1p OS=Candida albicans (strain SC5314 / ATCC MYA-2876) GN=SSZ1 PE=3 SV=1	SSZ1	18	1.11541	11.5408	no change	0.00041047
A0A1D8PKJ4	Saccharopine dehydrogenase (NADP+, L-glutamate-forming) OS=Candida albicans (strain SC5314 / ATCC MYA-2876) GN=LYS9 PE=4 SV=1	LYS9	9	1.11599	11.5992	no change	9.77978e-05
Q59KI0	UTP--glucose-1-phosphate uridylyltransferase OS=Candida albicans (strain SC5314 / ATCC MYA-2876) GN=UGP1 PE=1 SV=2	UGP1	20	0.895967	11.6113	no change	0.000976898
Q59SM8	Trifunctional formate-tetrahydrofolate ligase/methenyltetrahydrofolate cyclohydrolase/methylenetetrahydrofolate dehydrogenase OS=Candida albicans (strain SC5314 / ATCC MYA-2876) GN=MIS11 PE=3 SV=1	MIS11	35	0.895733	11.6404	no change	0.000238286
Q5A8T4	Agglutinin-like protein 1 OS=Candida albicans (strain SC5314 / ATCC MYA-2876) GN=ALS1 PE=1 SV=1	ALS1	2	1.11656	11.6558	no change	0.0623094
Q5AB80	Kel1p OS=Candida albicans (strain SC5314 / ATCC MYA-2876) GN=KEL1 PE=4 SV=1	KEL1	3	1.11682	11.6817	no change	0.050934
A0A1D8PE36	Lhp1p OS=Candida albicans (strain SC5314 / ATCC MYA-2876) GN=LHP1 PE=4 SV=1	LHP1	5	1.11696	11.6958	no change	0.0129406
Q874I4	Dihydroorotate dehydrogenase (quinone), mitochondrial OS=Candida albicans (strain SC5314 / ATCC MYA-2876) GN=URA9 PE=1 SV=1	URA9	10	1.11697	11.6967	no change	0.00281108
Q5A006	Coatomer subunit zeta OS=Candida albicans (strain SC5314 / ATCC MYA-2876) GN=CAALFM_CR03600CA PE=4 SV=1	CAALFM_CR03600CA	4	0.895233	11.7027	no change	0.0264992
A0A1D8PM93	Edc3p OS=Candida albicans (strain SC5314 / ATCC MYA-2876) GN=EDC3 PE=4 SV=1	EDC3	6	1.11757	11.7567	no change	0.0710398
Q59K86	3-hydroxyanthranilate 3,4-dioxygenase OS=Candida albicans (strain SC5314 / ATCC MYA-2876) GN=BNA1 PE=3 SV=1	BNA1	2	0.894667	11.7735	no change	0.172703
A0A1D8PHL8	Sulfite reductase (NADPH) subunit beta OS=Candida albicans (strain SC5314 / ATCC MYA-2876) GN=ECM17 PE=4 SV=1	ECM17	8	0.894658	11.7745	no change	1.4188e-05
Q59S50	ATP-dependent RNA helicase DBP7 OS=Candida albicans (strain SC5314 / ATCC MYA-2876) GN=DBP7 PE=3 SV=1	DBP7	2	1.11785	11.785	no change	0.542259
Q5AMN0	Proliferating cell nuclear antigen OS=Candida albicans (strain SC5314 / ATCC MYA-2876) GN=POL30 PE=3 SV=1	POL30	6	1.11881	11.8808	no change	0.00486844
Q59N42	Serine/threonine-protein phosphatase OS=Candida albicans (strain SC5314 / ATCC MYA-2876) GN=GLC7 PE=3 SV=1	GLC7	9	0.893758	11.8871	no change	0.0427406
Q5A5B0	Ena21p OS=Candida albicans (strain SC5314 / ATCC MYA-2876) GN=ENA21 PE=4 SV=1	ENA21	2	1.11892	11.8917	no change	0.313237
Q00310	Glycolipid 2-alpha-mannosyltransferase 1 OS=Candida albicans (strain SC5314 / ATCC MYA-2876) GN=MNT1 PE=3 SV=1	MNT1	8	0.893667	11.8985	no change	0.000597131
A0A1D8PJD2	Deoxyhypusine synthase OS=Candida albicans (strain SC5314 / ATCC MYA-2876) GN=orf19.1626 PE=4 SV=1	orf19.1626	4	0.893633	11.9027	no change	0.00116958
A0A1D8PTZ6	Uncharacterized protein OS=Candida albicans (strain SC5314 / ATCC MYA-2876) GN=CAALFM_CR09510CA PE=4 SV=1	CAALFM_CR09510CA	2	1.11912	11.9117	no change	0.191987
Q96WL3	Protein URE2 OS=Candida albicans (strain SC5314 / ATCC MYA-2876) GN=URE2 PE=3 SV=1	URE2	2	0.89345	11.9257	no change	0.207649
Q5A4Z2	Uncharacterized protein OS=Candida albicans (strain SC5314 / ATCC MYA-2876) GN=orf19.954 PE=3 SV=1	orf19.954	3	1.11988	11.9883	no change	0.0567273
A0A1D8PS56	Omega-class glutathione transferase OS=Candida albicans (strain SC5314 / ATCC MYA-2876) GN=ECM4 PE=4 SV=1	ECM4	12	1.12003	12.0033	no change	2.4745e-05
A0A1D8PHR9	Rab family GTPase OS=Candida albicans (strain SC5314 / ATCC MYA-2876) GN=YPT72 PE=4 SV=1	YPT72	4	0.892683	12.0218	no change	0.24059
Q5AA00	Peptide hydrolase OS=Candida albicans (strain SC5314 / ATCC MYA-2876) GN=orf19.2484 PE=3 SV=1	orf19.2484	2	1.12051	12.0508	no change	0.0986986
Q59S06	Nucleolar protein 58 OS=Candida albicans (strain SC5314 / ATCC MYA-2876) GN=NOP58 PE=3 SV=2	NOP58	16	0.892442	12.0521	no change	0.00521007
O94150	37S ribosomal protein S9, mitochondrial OS=Candida albicans (strain SC5314 / ATCC MYA-2876) GN=MRPS9 PE=2 SV=1	MRPS9	6	1.12114	12.1142	no change	0.0109044
Q59VG1	Homocitrate synthase OS=Candida albicans (strain SC5314 / ATCC MYA-2876) GN=LYS21 PE=3 SV=1	LYS21	7	1.12135	12.135	no change	0.0209536
Q5A0Z9	Pyruvate dehydrogenase E1 component subunit alpha OS=Candida albicans (strain SC5314 / ATCC MYA-2876) GN=PDA1 PE=4 SV=1	PDA1	15	0.891183	12.2104	no change	0.00372415
O94083	Eukaryotic translation initiation factor 5A OS=Candida albicans (strain SC5314 / ATCC MYA-2876) GN=ANB1 PE=3 SV=2	ANB1	7	0.8911	12.2209	no change	0.118729
A0A1D8PHI5	Cytochrome c oxidase subunit 7A OS=Candida albicans (strain SC5314 / ATCC MYA-2876) GN=COX9 PE=4 SV=1	COX9	2	0.890783	12.2607	no change	0.0445892
A0A1D8PPK1	Ebp1p OS=Candida albicans (strain SC5314 / ATCC MYA-2876) GN=EBP1 PE=4 SV=1	EBP1	7	1.12291	12.2908	no change	0.00915835
A0A1D8PDL6	Ribosomal 60S subunit protein L7A OS=Candida albicans (strain SC5314 / ATCC MYA-2876) GN=orf19.2478.1 PE=4 SV=1	orf19.2478.1	28	0.890433	12.3049	no change	0.000210011
Q5A967	Carnitine:acyl carnitine antiporter OS=Candida albicans (strain SC5314 / ATCC MYA-2876) GN=CRC1 PE=3 SV=1	CRC1	7	1.12307	12.3067	no change	0.00849751
Q59PZ4	Ribosome-binding protein OS=Candida albicans (strain SC5314 / ATCC MYA-2876) GN=NMD3 PE=4 SV=1	NMD3	5	0.890075	12.3501	no change	0.0270204
A0A1D8PTS8	Putative ubiquitin-protein ligase OS=Candida albicans (strain SC5314 / ATCC MYA-2876) GN=CAALFM_CR08650CA PE=4 SV=1	CAALFM_CR08650CA	4	1.12417	12.4167	no change	0.088527
A0A1D8PSM6	Protein-transporting protein OS=Candida albicans (strain SC5314 / ATCC MYA-2876) GN=CAALFM_CR04080CA PE=4 SV=1	CAALFM_CR04080CA	6	1.12426	12.4258	no change	0.000667375
Q59R18	Asparagine--tRNA ligase OS=Candida albicans (strain SC5314 / ATCC MYA-2876) GN=DED81 PE=4 SV=1	DED81	19	0.889233	12.4564	no change	3.05271e-06
Q5ADW3	Cullin-associated NEDD8-dissociated protein 1 OS=Candida albicans (strain SC5314 / ATCC MYA-2876) GN=TIP120 PE=3 SV=2	TIP120	7	1.12464	12.4642	no change	0.000904829
A0A1D8PHJ3	Cytochrome c oxidase subunit VIII OS=Candida albicans (strain SC5314 / ATCC MYA-2876) GN=COX8 PE=4 SV=1	COX8	2	1.12466	12.4658	no change	0.339062
A0A1D8PS50	Ras family GTPase OS=Candida albicans (strain SC5314 / ATCC MYA-2876) GN=RSR1 PE=4 SV=1	RSR1	2	0.889125	12.4701	no change	0.0704916
Q5AF98	Zuotin OS=Candida albicans (strain SC5314 / ATCC MYA-2876) GN=ZUO1 PE=4 SV=1	ZUO1	14	1.12471	12.4708	no change	0.00030406
A0A1D8PTD8	Thiosulfate sulfurtransferase OS=Candida albicans (strain SC5314 / ATCC MYA-2876) GN=CAALFM_CR07020WA PE=4 SV=1	CAALFM_CR07020WA	2	1.12546	12.5458	no change	0.00978617
Q5A5S6	Malate dehydrogenase OS=Candida albicans (strain SC5314 / ATCC MYA-2876) GN=MDH1-3 PE=3 SV=1	MDH1-3	5	1.12562	12.5617	no change	0.0455944
Q5A2A0	Proteasome regulatory particle base subunit OS=Candida albicans (strain SC5314 / ATCC MYA-2876) GN=RPT1 PE=3 SV=1	RPT1	6	1.12593	12.5933	no change	0.00116966
P83778	Malate dehydrogenase, cytoplasmic OS=Candida albicans (strain SC5314 / ATCC MYA-2876) GN=MDH1 PE=1 SV=2	MDH1	18	1.12665	12.665	no change	0.000484673
A0A1D8PL41	Ubiquitin-ubiquitin ligase OS=Candida albicans (strain SC5314 / ATCC MYA-2876) GN=orf19.4191.1 PE=4 SV=1	orf19.4191.1	3	1.12722	12.7225	no change	0.105642
Q5AJ92	Ribose-5-phosphate isomerase OS=Candida albicans (strain SC5314 / ATCC MYA-2876) GN=RKI1 PE=3 SV=2	RKI1	2	0.886758	12.7703	no change	0.00484081
Q5A441	Uncharacterized protein OS=Candida albicans (strain SC5314 / ATCC MYA-2876) GN=orf19.1267 PE=4 SV=1	orf19.1267	6	1.12775	12.775	no change	0.0187588
Q5AND0	Prohibitin subunit OS=Candida albicans (strain SC5314 / ATCC MYA-2876) GN=PHB2 PE=4 SV=1	PHB2	6	1.12777	12.7767	no change	2.56663e-05
P84149	mRNA export factor MEX67 OS=Candida albicans (strain SC5314 / ATCC MYA-2876) GN=MEX67 PE=1 SV=2	MEX67	3	1.12842	12.8425	no change	0.296351
Q5AGZ9	RuvB-like helicase 2 OS=Candida albicans (strain SC5314 / ATCC MYA-2876) GN=RVB2 PE=3 SV=1	RVB2	9	0.886117	12.852	no change	0.0165467
Q5AF44	Thioredoxin peroxidase OS=Candida albicans (strain SC5314 / ATCC MYA-2876) GN=AHP1 PE=4 SV=1	AHP1	14	1.12862	12.8617	no change	0.00279027
Q5AEC9	NADH-ubiquinone reductase (H(+)-translocating) OS=Candida albicans (strain SC5314 / ATCC MYA-2876) GN=NDE1 PE=4 SV=1	NDE1	5	0.885908	12.8785	no change	0.00577722
Q5A8I4	SKI complex subunit WD repeat protein OS=Candida albicans (strain SC5314 / ATCC MYA-2876) GN=SKI8 PE=4 SV=1	SKI8	2	1.12886	12.8858	no change	0.015921
Q5AFB4	Gst2p OS=Candida albicans (strain SC5314 / ATCC MYA-2876) GN=GST2 PE=3 SV=1	GST2	5	1.12906	12.9058	no change	0.00159239
A0A1D8PH55	4-aminobutyrate transaminase OS=Candida albicans (strain SC5314 / ATCC MYA-2876) GN=UGA1 PE=3 SV=1	UGA1	14	1.12922	12.9217	no change	0.000676668
A0A1D8PEB0	S-adenosylmethionine-homocysteine S-methyltransferase OS=Candida albicans (strain SC5314 / ATCC MYA-2876) GN=SAM4 PE=4 SV=1	SAM4	2	0.885392	12.9444	no change	0.0392139
A0A1D8PEA9	Uncharacterized protein OS=Candida albicans (strain SC5314 / ATCC MYA-2876) GN=orf19.5085 PE=4 SV=1	orf19.5085	10	1.12993	12.9925	no change	0.0306574
Q59SJ6	Mitochondrial 37S ribosomal protein MRPS17 OS=Candida albicans (strain SC5314 / ATCC MYA-2876) GN=orf19.4176 PE=4 SV=1	orf19.4176	4	1.13004	13.0042	no change	0.00731164
A0A1D8PKD1	Rct1p OS=Candida albicans (strain SC5314 / ATCC MYA-2876) GN=RCT1 PE=4 SV=1	RCT1	2	1.13008	13.0083	no change	0.000282503
A0A1D8PGN7	Hypoxanthine phosphoribosyltransferase OS=Candida albicans (strain SC5314 / ATCC MYA-2876) GN=HPT1 PE=4 SV=1	HPT1	7	0.8846	13.0454	no change	1.2472e-05
A0A1D8PLT6	Mitochondrial 54S ribosomal protein YmL22 OS=Candida albicans (strain SC5314 / ATCC MYA-2876) GN=orf19.3367 PE=3 SV=1	orf19.3367	4	0.8845	13.0582	no change	0.0626702
A0A1D8PD57	Rab geranylgeranyltransferase OS=Candida albicans (strain SC5314 / ATCC MYA-2876) GN=BET4 PE=4 SV=1	BET4	3	0.884492	13.0593	no change	0.058217
A0A1D8PE78	Importin-alpha export receptor OS=Candida albicans (strain SC5314 / ATCC MYA-2876) GN=orf19.1229 PE=4 SV=1	orf19.1229	8	0.8843	13.0838	no change	0.00578046
Q5ALN1	Altered inheritance of mitochondria protein 36, mitochondrial OS=Candida albicans (strain SC5314 / ATCC MYA-2876) GN=AIM36 PE=3 SV=1	AIM36	2	1.13109	13.1092	no change	0.0106671
Q5AM44	mRNA 3'-end-processing protein RNA14 OS=Candida albicans (strain SC5314 / ATCC MYA-2876) GN=RNA14 PE=3 SV=2	RNA14	2	1.1311	13.11	no change	0.204635
A0A1D8PMC9	Gyp2p OS=Candida albicans (strain SC5314 / ATCC MYA-2876) GN=GYP2 PE=4 SV=1	GYP2	2	1.13114	13.1142	no change	0.122549
Q5ADP0	Histone deacetylase OS=Candida albicans (strain SC5314 / ATCC MYA-2876) GN=RPD31 PE=1 SV=1	RPD31	6	1.13127	13.1267	no change	0.00179796
A0A1D8PHA0	Uncharacterized protein OS=Candida albicans (strain SC5314 / ATCC MYA-2876) GN=orf19.182 PE=4 SV=1	orf19.182	2	1.13132	13.1325	no change	0.142802
A0A1D8PMD7	Uncharacterized protein OS=Candida albicans (strain SC5314 / ATCC MYA-2876) GN=orf19.1247 PE=4 SV=1	orf19.1247	2	1.13222	13.2217	no change	0.398611
A0A1D8PIB2	Asparagine synthase (Glutamine-hydrolyzing) 2 OS=Candida albicans (strain SC5314 / ATCC MYA-2876) GN=ASN1 PE=4 SV=1	ASN1	11	0.882942	13.2578	no change	0.0017982
Q59KG2	Respiratory growth induced protein 1 OS=Candida albicans (strain SC5314 / ATCC MYA-2876) GN=RGI1 PE=2 SV=1	RGI1	8	1.13289	13.2892	no change	0.001124
A0A1D8PEI6	Bifunctional acetylglutamate kinase/N-acetyl-gamma-glutamyl-phosphate reductase OS=Candida albicans (strain SC5314 / ATCC MYA-2876) GN=ARG5,6 PE=4 SV=1	ARG5,6	4	0.882608	13.3005	no change	0.0112502
A0A1D8PJP4	Alanine transaminase OS=Candida albicans (strain SC5314 / ATCC MYA-2876) GN=ALT1 PE=4 SV=1	ALT1	2	1.1332	13.32	no change	0.129207
A0A1D8PTW2	Uncharacterized protein OS=Candida albicans (strain SC5314 / ATCC MYA-2876) GN=CAALFM_CR09140CA PE=4 SV=1	CAALFM_CR09140CA	37	1.13324	13.3242	no change	7.48405e-05
Q5ABB0	Putative AAA family ATPase OS=Candida albicans (strain SC5314 / ATCC MYA-2876) GN=GCN20 PE=4 SV=1	GCN20	3	0.882125	13.3626	no change	0.074851
A0A1D8PI48	Flc3p OS=Candida albicans (strain SC5314 / ATCC MYA-2876) GN=FLC3 PE=4 SV=1	FLC3	2	1.13371	13.3708	no change	0.201727
Q5AI07	Uncharacterized protein OS=Candida albicans (strain SC5314 / ATCC MYA-2876) GN=orf19.3045 PE=3 SV=1	orf19.3045	3	1.1343	13.43	no change	0.0476485
Q5AHI7	Nucleolar protein 12 OS=Candida albicans (strain SC5314 / ATCC MYA-2876) GN=NOP12 PE=3 SV=2	NOP12	6	1.1344	13.44	no change	0.0139775
Q5A6P9	Adenylyl cyclase-associated protein OS=Candida albicans (strain SC5314 / ATCC MYA-2876) GN=SRV2 PE=3 SV=1	SRV2	7	1.13498	13.4975	no change	0.000163599
Q59Q34	Cation-transporting ATPase OS=Candida albicans (strain SC5314 / ATCC MYA-2876) GN=SPF1 PE=3 SV=1	SPF1	9	0.880858	13.5256	no change	0.000610265
A0A1D8PQA2	Linker nucleoporin OS=Candida albicans (strain SC5314 / ATCC MYA-2876) GN=NUP82 PE=4 SV=1	NUP82	4	1.13617	13.6167	no change	0.0515331
A0A1D8PRF4	Uncharacterized protein OS=Candida albicans (strain SC5314 / ATCC MYA-2876) GN=orf19.7197 PE=4 SV=1	orf19.7197	4	0.880075	13.6267	no change	0.00582558
Q5A8Z0	Vacuolar protein sorting-associated protein 17 OS=Candida albicans (strain SC5314 / ATCC MYA-2876) GN=VPS17 PE=3 SV=1	VPS17	2	1.13649	13.6492	no change	0.139364
A0A1D8PHE0	Mitochondrial 37S ribosomal protein MRPS35 OS=Candida albicans (strain SC5314 / ATCC MYA-2876) GN=orf19.3559 PE=4 SV=1	orf19.3559	3	1.13777	13.7775	no change	0.00144584
Q5ABD5	Uncharacterized protein OS=Candida albicans (strain SC5314 / ATCC MYA-2876) GN=orf19.6035 PE=3 SV=1	orf19.6035	3	1.13778	13.7783	no change	0.44752
Q5A8Z4	Superoxide dismutase OS=Candida albicans (strain SC5314 / ATCC MYA-2876) GN=SOD2 PE=3 SV=1	SOD2	6	1.13824	13.8242	no change	0.0257302
A0A1D8PF45	Ribosomal protein L37 OS=Candida albicans (strain SC5314 / ATCC MYA-2876) GN=RPL37B PE=3 SV=1	RPL37B	4	0.878483	13.8326	no change	0.00305741
Q5AMP4	Malate dehydrogenase OS=Candida albicans (strain SC5314 / ATCC MYA-2876) GN=MDH1-1 PE=3 SV=1	MDH1-1	27	1.13838	13.8375	no change	0.000692584
A0A1D8PDA6	Cyclin-dependent serine/threonine-protein kinase OS=Candida albicans (strain SC5314 / ATCC MYA-2876) GN=PHO85 PE=3 SV=1	PHO85	3	0.878342	13.8509	no change	0.07323
A0A1D8PFI3	Ribokinase OS=Candida albicans (strain SC5314 / ATCC MYA-2876) GN=RBK1 PE=3 SV=1	RBK1	3	1.13855	13.855	no change	0.157257
A0A1D8PHW0	Sedoheptulose-bisphosphatase OS=Candida albicans (strain SC5314 / ATCC MYA-2876) GN=orf19.1889 PE=4 SV=1	orf19.1889	2	1.13862	13.8625	no change	0.00109205
Q59WJ7	Uncharacterized protein OS=Candida albicans (strain SC5314 / ATCC MYA-2876) GN=orf19.2304 PE=4 SV=1	orf19.2304	3	1.13908	13.9075	no change	0.0377345
A0A1D8PSA9	Phosphoglucomutase OS=Candida albicans (strain SC5314 / ATCC MYA-2876) GN=PGM2 PE=3 SV=1	PGM2	21	1.13916	13.9158	no change	2.62557e-05
A0A1D8PHP8	Putative ammonium permease OS=Candida albicans (strain SC5314 / ATCC MYA-2876) GN=FRP3 PE=4 SV=1	FRP3	3	0.877467	13.9644	no change	0.00410272
A0A1D8PJW1	V-SNARE protein OS=Candida albicans (strain SC5314 / ATCC MYA-2876) GN=VTI1 PE=4 SV=1	VTI1	2	1.13982	13.9817	no change	0.240573
A0A1D8PNF5	Translation initiation factor eIF5 OS=Candida albicans (strain SC5314 / ATCC MYA-2876) GN=TIF5 PE=4 SV=1	TIF5	12	1.14011	14.0108	no change	0.00182699
Q5A940	Multiprotein-bridging factor 1 OS=Candida albicans (strain SC5314 / ATCC MYA-2876) GN=MBF1 PE=3 SV=1	MBF1	8	1.14027	14.0275	no change	0.0129815
A0A1D8PGK4	SWI/SNF catalytic subunit OS=Candida albicans (strain SC5314 / ATCC MYA-2876) GN=SNF2 PE=4 SV=1	SNF2	3	1.14049	14.0492	no change	0.168129
Q5AAU3	Protein transport protein SEC31 OS=Candida albicans (strain SC5314 / ATCC MYA-2876) GN=PGA63 PE=3 SV=2	PGA63	14	0.876808	14.05	no change	0.00222122
A0A1D8PE45	Nicotinate-nucleotide pyrophosphorylase [carboxylating] OS=Candida albicans (strain SC5314 / ATCC MYA-2876) GN=orf19.5054 PE=3 SV=1	orf19.5054	4	1.1407	14.07	no change	0.042412
Q59TC4	Lys22p OS=Candida albicans (strain SC5314 / ATCC MYA-2876) GN=LYS22 PE=3 SV=1	LYS22	9	1.14071	14.0708	no change	0.00111708
A0A1D8PT36	Mhp1p OS=Candida albicans (strain SC5314 / ATCC MYA-2876) GN=MHP1 PE=4 SV=1	MHP1	2	1.14105	14.105	no change	0.0531823
A0A1D8PK11	RNA-binding protein OS=Candida albicans (strain SC5314 / ATCC MYA-2876) GN=orf19.5917.3 PE=4 SV=1	orf19.5917.3	5	1.1411	14.11	no change	0.135243
Q5AEF2	Protein transport protein SEC13 OS=Candida albicans (strain SC5314 / ATCC MYA-2876) GN=SEC13 PE=1 SV=2	SEC13	3	1.14112	14.1117	no change	3.68879e-07
A0A1D8PNG5	Utp13p OS=Candida albicans (strain SC5314 / ATCC MYA-2876) GN=UTP13 PE=4 SV=1	UTP13	3	0.876258	14.1216	no change	0.0533755
Q5ADR6	Translation initiation factor eIF2B subunit delta OS=Candida albicans (strain SC5314 / ATCC MYA-2876) GN=GCD2 PE=3 SV=1	GCD2	6	1.14129	14.1292	no change	0.222805
Q59QT3	Uracil phosphoribosyltransferase OS=Candida albicans (strain SC5314 / ATCC MYA-2876) GN=FUR1 PE=4 SV=1	FUR1	2	0.876175	14.1325	no change	0.0192985
Q5AD31	Uncharacterized protein OS=Candida albicans (strain SC5314 / ATCC MYA-2876) GN=orf19.2036 PE=4 SV=1	orf19.2036	2	0.87565	14.2009	no change	0.126679
A0A1D8PQL8	Glutamate--tRNA ligase OS=Candida albicans (strain SC5314 / ATCC MYA-2876) GN=GUS1 PE=3 SV=1	GUS1	13	0.875467	14.2248	no change	7.20618e-05
Q59N40	Aspartate aminotransferase OS=Candida albicans (strain SC5314 / ATCC MYA-2876) GN=AAT21 PE=4 SV=1	AAT21	9	1.14259	14.2592	no change	0.000115278
A0A1D8PQ22	Uncharacterized protein OS=Candida albicans (strain SC5314 / ATCC MYA-2876) GN=orf19.5569 PE=4 SV=1	orf19.5569	3	1.14281	14.2808	no change	0.329281
Q5AHZ4	Ubiquinone biosynthesis monooxygenase COQ6, mitochondrial OS=Candida albicans (strain SC5314 / ATCC MYA-2876) GN=COQ6 PE=3 SV=1	COQ6	6	1.1432	14.32	no change	0.000906312
A0A1D8PF50	18S rRNA pseudouridine methyltransferase OS=Candida albicans (strain SC5314 / ATCC MYA-2876) GN=NEP1 PE=4 SV=1	NEP1	2	0.874675	14.3282	no change	0.0184953
P83777	Inorganic pyrophosphatase OS=Candida albicans (strain SC5314 / ATCC MYA-2876) GN=IPP1 PE=1 SV=3	IPP1	31	1.14347	14.3475	no change	9.78292e-07
A0A1D8PNM2	Uncharacterized protein OS=Candida albicans (strain SC5314 / ATCC MYA-2876) GN=orf19.4346 PE=4 SV=1	orf19.4346	2	1.14361	14.3608	no change	0.00204687
Q5A782	Translation initiation factor eIF5B OS=Candida albicans (strain SC5314 / ATCC MYA-2876) GN=FUN12 PE=4 SV=1	FUN12	8	0.874392	14.3652	no change	1.11841e-05
Q5A779	GTP-binding protein OS=Candida albicans (strain SC5314 / ATCC MYA-2876) GN=DRG1 PE=4 SV=1	DRG1	8	0.8743	14.3772	no change	1.44056e-05
Q5AI00	Rab family GTPase OS=Candida albicans (strain SC5314 / ATCC MYA-2876) GN=YPT1 PE=4 SV=1	YPT1	4	0.874192	14.3914	no change	0.0253175
A0A1D8PTY6	Proteasome endopeptidase complex OS=Candida albicans (strain SC5314 / ATCC MYA-2876) GN=PRE8 PE=3 SV=1	PRE8	7	0.873683	14.4579	no change	0.000727291
Q59W63	KRR1 small subunit processome component OS=Candida albicans (strain SC5314 / ATCC MYA-2876) GN=KRR1 PE=3 SV=1	KRR1	2	0.873558	14.4743	no change	0.0176255
A0A1D8PQ54	Uncharacterized protein OS=Candida albicans (strain SC5314 / ATCC MYA-2876) GN=orf19.5620 PE=4 SV=1	orf19.5620	5	1.14497	14.4967	no change	0.00981502
O94038	Alcohol dehydrogenase 2 OS=Candida albicans (strain SC5314 / ATCC MYA-2876) GN=ADH2 PE=3 SV=1	ADH2	18	1.14508	14.5083	no change	0.000174375
Q5ALL3	tRNA-dihydrouridine(47) synthase [NAD(P)(+)] OS=Candida albicans (strain SC5314 / ATCC MYA-2876) GN=DUS3 PE=3 SV=2	DUS3	4	1.14522	14.5217	no change	0.172345
A0A1D8PPE0	Ribosomal 40S subunit protein S13 OS=Candida albicans (strain SC5314 / ATCC MYA-2876) GN=RPS13 PE=3 SV=1	RPS13	12	0.873133	14.53	no change	0.000964462
Q5ABS1	Cytochrome b-c1 complex subunit 7 OS=Candida albicans (strain SC5314 / ATCC MYA-2876) GN=QCR7 PE=3 SV=1	QCR7	8	0.873133	14.53	no change	0.000630568
A0A1D8PNG6	UDP-N-acetylglucosamine diphosphorylase OS=Candida albicans (strain SC5314 / ATCC MYA-2876) GN=UAP1 PE=4 SV=1	UAP1	4	0.872833	14.5694	no change	0.0530574
Q5A9E7	Uncharacterized protein OS=Candida albicans (strain SC5314 / ATCC MYA-2876) GN=CAALFM_CR01350CA PE=4 SV=1	CAALFM_CR01350CA	10	1.14603	14.6025	no change	8.80695e-05
P31353	Phosphomannomutase OS=Candida albicans (strain SC5314 / ATCC MYA-2876) GN=PMM1 PE=1 SV=1	PMM1	12	1.14626	14.6258	no change	0.0134059
A0A1D8PPN1	Fgr47p OS=Candida albicans (strain SC5314 / ATCC MYA-2876) GN=FGR47 PE=4 SV=1	FGR47	2	0.872217	14.6504	no change	0.0618924
P39827	Cell division control protein 10 OS=Candida albicans (strain SC5314 / ATCC MYA-2876) GN=CDC10 PE=2 SV=2	CDC10	5	1.14657	14.6567	no change	0.000391193
A0A1D8PRR4	Trans-hexaprenyltranstransferase OS=Candida albicans (strain SC5314 / ATCC MYA-2876) GN=CAALFM_CR00570WA PE=4 SV=1	CAALFM_CR00570WA	4	1.14948	14.9475	no change	0.00631771
A0A1D8PPN8	Fmp27p OS=Candida albicans (strain SC5314 / ATCC MYA-2876) GN=FMP27 PE=4 SV=1	FMP27	5	1.14958	14.9583	no change	0.00872895
A0A1D8PPJ1	Cic1p OS=Candida albicans (strain SC5314 / ATCC MYA-2876) GN=CIC1 PE=4 SV=1	CIC1	5	1.14977	14.9767	no change	0.0499571
Q9URB4	Fructose-bisphosphate aldolase OS=Candida albicans (strain SC5314 / ATCC MYA-2876) GN=FBA1 PE=1 SV=2	FBA1	99	1.15036	15.0358	no change	0.00258109
A0A1D8PH46	Uncharacterized protein OS=Candida albicans (strain SC5314 / ATCC MYA-2876) GN=orf19.792 PE=4 SV=1	orf19.792	3	0.869158	15.0538	no change	0.00169798
A0A1D8PFL9	Ribosomal 60S subunit protein L14B OS=Candida albicans (strain SC5314 / ATCC MYA-2876) GN=RPL14 PE=4 SV=1	RPL14	10	0.86915	15.0549	no change	0.00426467
Q5A4E2	ATP-dependent RNA helicase DED1 OS=Candida albicans (strain SC5314 / ATCC MYA-2876) GN=DED1 PE=3 SV=1	DED1	14	0.869042	15.0693	no change	1.63409e-05
Q59SS4	Phb1p OS=Candida albicans (strain SC5314 / ATCC MYA-2876) GN=PHB1 PE=4 SV=1	PHB1	7	1.15097	15.0967	no change	0.000719515
A0A1D8PLP8	E3 ubiquitin-protein ligase OS=Candida albicans (strain SC5314 / ATCC MYA-2876) GN=UBR1 PE=4 SV=1	UBR1	5	0.868833	15.0969	no change	0.000484239
O93803	mRNA-capping enzyme subunit beta OS=Candida albicans (strain SC5314 / ATCC MYA-2876) GN=CET1 PE=3 SV=2	CET1	2	0.868775	15.1046	no change	0.0876161
Q5AI44	Ubiquinone biosynthesis protein COQ4, mitochondrial OS=Candida albicans (strain SC5314 / ATCC MYA-2876) GN=COQ4 PE=3 SV=2	COQ4	4	1.15107	15.1075	no change	0.00899397
Q5AI30	Mitochondrial 37S ribosomal protein RSM24 OS=Candida albicans (strain SC5314 / ATCC MYA-2876) GN=orf19.3022 PE=4 SV=1	orf19.3022	2	1.15183	15.1833	no change	0.171075
Q5AGV4	Eukaryotic translation initiation factor 3 subunit B OS=Candida albicans (strain SC5314 / ATCC MYA-2876) GN=PRT1 PE=3 SV=1	PRT1	22	0.867992	15.2085	no change	5.16105e-05
Q59SJ2	Sec63 complex subunit OS=Candida albicans (strain SC5314 / ATCC MYA-2876) GN=SEC72 PE=4 SV=1	SEC72	3	1.1521	15.21	no change	0.283531
A0A1D8PG44	Pom152p OS=Candida albicans (strain SC5314 / ATCC MYA-2876) GN=POM152 PE=4 SV=1	POM152	3	0.867858	15.2262	no change	0.20553
A0A1D8PS38	H(+)-transporting V1 sector ATPase subunit E OS=Candida albicans (strain SC5314 / ATCC MYA-2876) GN=VMA4 PE=3 SV=1	VMA4	6	1.15237	15.2375	no change	0.0438234
A0A1D8PGV7	FG-nucleoporin OS=Candida albicans (strain SC5314 / ATCC MYA-2876) GN=NSP1 PE=4 SV=1	NSP1	7	1.15255	15.255	no change	0.00316215
A0A1D8PC56	Uncharacterized protein OS=Candida albicans (strain SC5314 / ATCC MYA-2876) GN=orf19.6082 PE=4 SV=1	orf19.6082	5	1.15273	15.2733	no change	0.000481519
Q5ADQ8	GTPase-activating protein OS=Candida albicans (strain SC5314 / ATCC MYA-2876) GN=orf19.6783 PE=4 SV=1	orf19.6783	6	0.867458	15.2793	no change	0.000213279
Q59PR9	Transcriptional regulator HMO1 OS=Candida albicans (strain SC5314 / ATCC MYA-2876) GN=HMO1 PE=2 SV=1	HMO1	7	1.15328	15.3275	no change	1.90122e-05
A0A1D8PCP7	Bifunctional fructose-2,6-bisphosphate 2-phosphatase/6-phosphofructo-2-kinase OS=Candida albicans (strain SC5314 / ATCC MYA-2876) GN=orf19.3689 PE=4 SV=1	orf19.3689	3	0.867033	15.3358	no change	0.000197529
A0A1D8PD74	Uncharacterized protein OS=Candida albicans (strain SC5314 / ATCC MYA-2876) GN=orf19.4476 PE=4 SV=1	orf19.4476	9	0.866983	15.3425	no change	0.179503
Q59Z52	O-acyltransferase OS=Candida albicans (strain SC5314 / ATCC MYA-2876) GN=ARE2 PE=3 SV=1	ARE2	3	0.866817	15.3646	no change	0.0627561
Q5AI37	Probable metalloprotease ARX1 OS=Candida albicans (strain SC5314 / ATCC MYA-2876) GN=ARX1 PE=3 SV=1	ARX1	5	0.866425	15.4168	no change	0.00264477
Q9HGT6	Serine--tRNA ligase, cytoplasmic OS=Candida albicans (strain SC5314 / ATCC MYA-2876) GN=SES1 PE=1 SV=1	SES1	14	1.15421	15.4208	no change	1.35071e-05
Q5ABB1	Dithiol glutaredoxin OS=Candida albicans (strain SC5314 / ATCC MYA-2876) GN=TTR1 PE=4 SV=1	TTR1	4	1.15445	15.445	no change	0.00669473
Q59TS4	Chorismate mutase OS=Candida albicans (strain SC5314 / ATCC MYA-2876) GN=ARO7 PE=4 SV=1	ARO7	3	1.15469	15.4692	no change	0.0424704
A0A1D8PKB4	Serine/threonine protein kinase OS=Candida albicans (strain SC5314 / ATCC MYA-2876) GN=YCK2 PE=3 SV=1	YCK2	3	1.15496	15.4958	no change	0.0159234
A0A1D8PTQ2	Decapping enzyme complex catalytic subunit OS=Candida albicans (strain SC5314 / ATCC MYA-2876) GN=DCP2 PE=4 SV=1	DCP2	5	1.15567	15.5675	no change	0.0348737
Q59W52	Pre-mRNA-splicing ATP-dependent RNA helicase PRP28 OS=Candida albicans (strain SC5314 / ATCC MYA-2876) GN=PRP28 PE=3 SV=2	PRP28	2	1.15594	15.5942	no change	0.0562632
A0A1D8PSB0	Apl4p OS=Candida albicans (strain SC5314 / ATCC MYA-2876) GN=APL4 PE=4 SV=1	APL4	3	0.865058	15.5991	no change	0.000193517
Q59QC4	Kynureninase OS=Candida albicans (strain SC5314 / ATCC MYA-2876) GN=BNA5 PE=3 SV=1	BNA5	2	0.864883	15.6225	no change	0.114653
A0A1D8PMU4	Uncharacterized protein OS=Candida albicans (strain SC5314 / ATCC MYA-2876) GN=orf19.5688 PE=4 SV=1	orf19.5688	2	1.15653	15.6525	no change	0.193006
A0A1D8PQ33	Uncharacterized protein OS=Candida albicans (strain SC5314 / ATCC MYA-2876) GN=orf19.5607 PE=4 SV=1	orf19.5607	3	1.15661	15.6608	no change	4.83957e-05
Q59NQ5	Glutathione-disulfide reductase OS=Candida albicans (strain SC5314 / ATCC MYA-2876) GN=GLR1 PE=3 SV=1	GLR1	11	0.864033	15.7363	no change	1.43835e-05
Q5AFB3	Tyrosine--tRNA ligase OS=Candida albicans (strain SC5314 / ATCC MYA-2876) GN=TYS1 PE=3 SV=1	TYS1	7	1.15762	15.7625	no change	0.00105521
O42766	14-3-3 protein homolog OS=Candida albicans (strain SC5314 / ATCC MYA-2876) GN=BMH1 PE=3 SV=2	BMH1	26	1.1578	15.78	no change	0.000164026
Q5A922	Altered inheritance of mitochondria protein 9, mitochondrial OS=Candida albicans (strain SC5314 / ATCC MYA-2876) GN=AIM9 PE=3 SV=2	AIM9	9	1.15787	15.7875	no change	0.0178296
Q8NJN3	Acetyl-coenzyme A synthetase 2 OS=Candida albicans (strain SC5314 / ATCC MYA-2876) GN=ACS2 PE=3 SV=3	ACS2	15	0.863067	15.8659	no change	1.63504e-05
Q59NG6	Mitochondrial 37S ribosomal protein PET123 OS=Candida albicans (strain SC5314 / ATCC MYA-2876) GN=orf19.4204 PE=4 SV=1	orf19.4204	2	0.862967	15.8793	no change	6.50681e-06
A0A1D8PKJ2	Taf60p OS=Candida albicans (strain SC5314 / ATCC MYA-2876) GN=TAF60 PE=4 SV=1	TAF60	3	0.862258	15.9745	no change	0.0411481
A0A1D8PRL4	Mis12p OS=Candida albicans (strain SC5314 / ATCC MYA-2876) GN=MIS12 PE=3 SV=1	MIS12	12	0.86205	16.0026	no change	8.53653e-05
Q59WC0	Copper chaperone OS=Candida albicans (strain SC5314 / ATCC MYA-2876) GN=CCS1 PE=4 SV=1	CCS1	4	1.16015	16.015	no change	0.000395396
Q5ANI8	RNA-binding ribosome biosynthesis protein OS=Candida albicans (strain SC5314 / ATCC MYA-2876) GN=MAK21 PE=4 SV=1	MAK21	5	1.16021	16.0208	no change	0.000290813
Q5AI24	3-hydroxyisobutyryl-CoA hydrolase, mitochondrial OS=Candida albicans (strain SC5314 / ATCC MYA-2876) GN=EHD3 PE=3 SV=1	EHD3	2	1.16057	16.0575	no change	0.00759407
A0A1D8PLY4	Pyruvate carboxylase OS=Candida albicans (strain SC5314 / ATCC MYA-2876) GN=PYC2 PE=4 SV=1	PYC2	21	0.861575	16.0665	no change	3.39634e-05
Q5AAT0	Decapping nuclease RAI1 OS=Candida albicans (strain SC5314 / ATCC MYA-2876) GN=RAI1 PE=1 SV=4	RAI1	3	0.861467	16.0811	no change	0.0330502
Q5ALX8	Adenine phosphoribosyltransferase OS=Candida albicans (strain SC5314 / ATCC MYA-2876) GN=APT1 PE=3 SV=1	APT1	3	1.16088	16.0883	no change	0.000245187
P46250	SEC14 cytosolic factor OS=Candida albicans (strain SC5314 / ATCC MYA-2876) GN=SEC14 PE=2 SV=1	SEC14	5	1.16109	16.1092	no change	7.03719e-05
Q5AKV0	Serine C-palmitoyltransferase OS=Candida albicans (strain SC5314 / ATCC MYA-2876) GN=LCB2 PE=4 SV=1	LCB2	2	0.861017	16.1418	no change	0.00585749
Q5A359	Glutathione synthetase OS=Candida albicans (strain SC5314 / ATCC MYA-2876) GN=GSH2 PE=3 SV=1	GSH2	4	0.860967	16.1485	no change	0.0255644
A0A1D8PUA6	DNA-directed RNA polymerase subunit OS=Candida albicans (strain SC5314 / ATCC MYA-2876) GN=RPO21 PE=3 SV=1	RPO21	18	1.1624	16.24	no change	0.0308987
Q5A798	Mitochondrial 54S ribosomal protein YmL3 OS=Candida albicans (strain SC5314 / ATCC MYA-2876) GN=MRPL3 PE=4 SV=1	MRPL3	6	1.16281	16.2808	no change	0.00147541
Q5ANN6	Uridine kinase OS=Candida albicans (strain SC5314 / ATCC MYA-2876) GN=URK1 PE=3 SV=1	URK1	2	0.859958	16.2847	no change	0.023819
Q5A750	Transketolase OS=Candida albicans (strain SC5314 / ATCC MYA-2876) GN=TKL1 PE=3 SV=1	TKL1	48	1.16303	16.3033	no change	2.39627e-07
A0A1D8PNB3	Putative electron-transferring-flavoprotein dehydrogenase OS=Candida albicans (strain SC5314 / ATCC MYA-2876) GN=orf19.3175 PE=4 SV=1	orf19.3175	4	0.85975	16.3129	no change	0.0429261
A0A1D8PNC8	Proteasome subunit beta OS=Candida albicans (strain SC5314 / ATCC MYA-2876) GN=orf19.4230 PE=3 SV=1	orf19.4230	2	1.16403	16.4033	no change	0.129116
Q5AK79	CTP synthase OS=Candida albicans (strain SC5314 / ATCC MYA-2876) GN=URA7 PE=3 SV=1	URA7	6	0.859067	16.4054	no change	0.000531288
A0A1D8PE53	Smi1p OS=Candida albicans (strain SC5314 / ATCC MYA-2876) GN=SMI1 PE=4 SV=1	SMI1	3	1.16446	16.4458	no change	0.00207884
Q59RN2	Actin-related protein 2/3 complex subunit 5 OS=Candida albicans (strain SC5314 / ATCC MYA-2876) GN=ARC15 PE=3 SV=1	ARC15	3	1.16457	16.4567	no change	0.00221024
Q59US5	Bifunctional cysteine synthase/O-acetylhomoserine aminocarboxypropyltransferase OS=Candida albicans (strain SC5314 / ATCC MYA-2876) GN=MET15 PE=3 SV=1	MET15	15	1.1646	16.46	no change	0.000114531
Q59VN4	Histone H4 OS=Candida albicans (strain SC5314 / ATCC MYA-2876) GN=HHF1 PE=3 SV=1	HHF1	14	1.1648	16.48	no change	0.00595205
Q5AF95	ATP-dependent RNA helicase DBP4 OS=Candida albicans (strain SC5314 / ATCC MYA-2876) GN=DBP4 PE=3 SV=1	DBP4	2	1.16486	16.4858	no change	0.423994
A0A1D8PT92	Uncharacterized protein OS=Candida albicans (strain SC5314 / ATCC MYA-2876) GN=CAALFM_CR06620WA PE=4 SV=1	CAALFM_CR06620WA	2	0.858342	16.5037	no change	0.00161004
A0A1D8PND9	Coatomer subunit delta OS=Candida albicans (strain SC5314 / ATCC MYA-2876) GN=RET2 PE=3 SV=1	RET2	7	1.16518	16.5183	no change	0.0137002
A0A1D8PL15	D-arabinose 1-dehydrogenase (NAD(P)(+)) OS=Candida albicans (strain SC5314 / ATCC MYA-2876) GN=orf19.5665 PE=4 SV=1	orf19.5665	2	1.16524	16.5242	no change	0.00378038
A0A1D8PMU9	Inositol polyphosphate kinase OS=Candida albicans (strain SC5314 / ATCC MYA-2876) GN=AFL1 PE=4 SV=1	AFL1	3	0.858092	16.5377	no change	0.00189564
A0A1D8PQB4	Dipeptidyl peptidase 3 OS=Candida albicans (strain SC5314 / ATCC MYA-2876) GN=orf19.5773 PE=3 SV=1	orf19.5773	14	1.1659	16.59	no change	7.25874e-07
Q5AJY5	1,3-beta-glucanosyltransferase PGA4 OS=Candida albicans (strain SC5314 / ATCC MYA-2876) GN=PGA4 PE=1 SV=1	PGA4	3	1.1661	16.61	no change	0.00530868
Q59VM6	Phosphoglycerate mutase OS=Candida albicans (strain SC5314 / ATCC MYA-2876) GN=GPM2 PE=3 SV=1	GPM2	6	1.1668	16.68	no change	0.0556834
Q59PZ6	6-phosphogluconolactonase OS=Candida albicans (strain SC5314 / ATCC MYA-2876) GN=SOL3 PE=4 SV=1	SOL3	5	1.16724	16.7242	no change	0.000162202
Q59QB8	Gcf1p OS=Candida albicans (strain SC5314 / ATCC MYA-2876) GN=GCF1 PE=4 SV=1	GCF1	4	1.16776	16.7758	no change	0.00118515
A0A1D8PQJ9	Ubiquinone biosynthesis protein OS=Candida albicans (strain SC5314 / ATCC MYA-2876) GN=orf19.7092 PE=4 SV=1	orf19.7092	2	1.1682	16.82	no change	5.03204e-05
Q59KZ1	Aminopeptidase 2 OS=Candida albicans (strain SC5314 / ATCC MYA-2876) GN=APE2 PE=1 SV=3	APE2	40	1.16822	16.8217	no change	0.000275886
A0A1D8PTZ1	Uncharacterized protein OS=Candida albicans (strain SC5314 / ATCC MYA-2876) GN=CAALFM_CR09330CA PE=4 SV=1	CAALFM_CR09330CA	18	1.16877	16.8775	no change	3.56314e-07
A0A1D8PG96	Hsp70 family ATPase OS=Candida albicans (strain SC5314 / ATCC MYA-2876) GN=KAR2 PE=3 SV=1	KAR2	48	1.16925	16.925	no change	1.44775e-06
A0A1D8PN11	Uncharacterized protein OS=Candida albicans (strain SC5314 / ATCC MYA-2876) GN=orf19.577 PE=4 SV=1	orf19.577	3	1.16927	16.9267	no change	0.00316858
P82612	Phosphoglycerate mutase OS=Candida albicans (strain SC5314 / ATCC MYA-2876) GN=GPM1 PE=1 SV=3	GPM1	34	1.16932	16.9317	no change	0.00254199
Q5APK5	Cytochrome c oxidase subunit Va OS=Candida albicans (strain SC5314 / ATCC MYA-2876) GN=COX5 PE=4 SV=1	COX5	15	1.16962	16.9617	no change	2.71222e-07
Q59WU2	Tyrosine--tRNA ligase OS=Candida albicans (strain SC5314 / ATCC MYA-2876) GN=orf19.109 PE=3 SV=1	orf19.109	3	0.854658	17.0058	no change	0.302239
A0A1D8PII5	Protein disulfide isomerase OS=Candida albicans (strain SC5314 / ATCC MYA-2876) GN=orf19.1392 PE=4 SV=1	orf19.1392	4	1.17045	17.045	no change	0.000171343
A0A1D8PCW6	Ribosomal 40S subunit protein S16A OS=Candida albicans (strain SC5314 / ATCC MYA-2876) GN=RPS16A PE=3 SV=1	RPS16A	20	0.853417	17.1761	no change	0.00270677
Q5A6N1	Lon protease homolog, mitochondrial OS=Candida albicans (strain SC5314 / ATCC MYA-2876) GN=PIM1 PE=3 SV=1	PIM1	5	1.1718	17.18	no change	0.0287506
P87206	ATP-dependent RNA helicase eIF4A OS=Candida albicans (strain SC5314 / ATCC MYA-2876) GN=TIF1 PE=3 SV=1	TIF1	31	0.853342	17.1864	no change	3.39589e-09
A0A1D8PH91	Mitochondrial 37S ribosomal protein MRP51 OS=Candida albicans (strain SC5314 / ATCC MYA-2876) GN=orf19.185 PE=4 SV=1	orf19.185	4	0.853242	17.2001	no change	0.0516262
A0A1D8PUB4	L-iditol 2-dehydrogenase OS=Candida albicans (strain SC5314 / ATCC MYA-2876) GN=XYL2 PE=3 SV=1	XYL2	35	1.17342	17.3417	no change	0.000176259
A0A1D8PH73	Uncharacterized protein OS=Candida albicans (strain SC5314 / ATCC MYA-2876) GN=orf19.4488 PE=4 SV=1	orf19.4488	4	1.17373	17.3733	no change	0.00770565
Q5AF38	Alpha-mannosidase OS=Candida albicans (strain SC5314 / ATCC MYA-2876) GN=AMS1 PE=3 SV=1	AMS1	4	1.17419	17.4192	no change	0.00205503
A0A1D8PQJ1	Uncharacterized protein OS=Candida albicans (strain SC5314 / ATCC MYA-2876) GN=orf19.7097 PE=4 SV=1	orf19.7097	3	0.851533	17.4352	no change	0.0027094
A0A1D8PMG0	Nif3p OS=Candida albicans (strain SC5314 / ATCC MYA-2876) GN=NIF3 PE=4 SV=1	NIF3	5	1.17455	17.455	no change	0.00681655
Q5A744	Protein SDS23 OS=Candida albicans (strain SC5314 / ATCC MYA-2876) GN=SDS24 PE=2 SV=2	SDS24	7	1.17537	17.5367	no change	3.72152e-05
A0A1D8PSG5	Isoleucine--tRNA ligase OS=Candida albicans (strain SC5314 / ATCC MYA-2876) GN=CAALFM_CR03400WA PE=3 SV=1	CAALFM_CR03400WA	4	1.17571	17.5708	no change	0.00227704
Q5AJC2	AAA family ATPase OS=Candida albicans (strain SC5314 / ATCC MYA-2876) GN=AFG3 PE=3 SV=1	AFG3	2	1.17583	17.5833	no change	0.00445154
A0A1D8PS45	Adh5p OS=Candida albicans (strain SC5314 / ATCC MYA-2876) GN=ADH5 PE=3 SV=1	ADH5	17	1.17589	17.5892	no change	1.03064e-05
A0A1D8PM53	Reticulon-like protein OS=Candida albicans (strain SC5314 / ATCC MYA-2876) GN=orf19.3799 PE=4 SV=1	orf19.3799	7	1.17595	17.595	no change	0.000705886
A0A1D8PQ26	Adenosine kinase OS=Candida albicans (strain SC5314 / ATCC MYA-2876) GN=ADO1 PE=4 SV=1	ADO1	8	0.849817	17.6724	no change	4.10554e-07
A0A1D8PEV9	Mitochondrial 37S ribosomal protein MRPS5 OS=Candida albicans (strain SC5314 / ATCC MYA-2876) GN=orf19.989 PE=3 SV=1	orf19.989	4	0.849625	17.699	no change	0.00161689
Q59VP2	Histone H2A.2 OS=Candida albicans (strain SC5314 / ATCC MYA-2876) GN=HTA2 PE=3 SV=3	HTA2	3	1.17713	17.7125	no change	0.0628813
A0A1D8PGP5	Uncharacterized protein OS=Candida albicans (strain SC5314 / ATCC MYA-2876) GN=orf19.1588 PE=4 SV=1	orf19.1588	2	1.17733	17.7325	no change	0.00709817
A0A1D8PTM0	Uncharacterized protein OS=Candida albicans (strain SC5314 / ATCC MYA-2876) GN=CAALFM_CR08000CA PE=4 SV=1	CAALFM_CR08000CA	2	0.8491	17.7718	no change	0.00360951
A0A1D8PL85	Aspartate aminotransferase OS=Candida albicans (strain SC5314 / ATCC MYA-2876) GN=AAT22 PE=4 SV=1	AAT22	8	0.849067	17.7764	no change	7.61816e-05
Q59LZ9	Tom22p OS=Candida albicans (strain SC5314 / ATCC MYA-2876) GN=TOM22 PE=4 SV=1	TOM22	2	1.17794	17.7942	no change	3.18331e-05
A0A1D8PMS1	DNA-directed RNA polymerase subunit OS=Candida albicans (strain SC5314 / ATCC MYA-2876) GN=orf19.3103 PE=3 SV=1	orf19.3103	5	0.848892	17.8007	no change	0.000215074
A0A1D8PJ35	Uncharacterized protein OS=Candida albicans (strain SC5314 / ATCC MYA-2876) GN=orf19.2515 PE=4 SV=1	orf19.2515	2	1.17802	17.8017	no change	0.0100524
Q59WW7	Glutathione peroxidase OS=Candida albicans (strain SC5314 / ATCC MYA-2876) GN=orf19.86 PE=3 SV=1	orf19.86	3	0.848742	17.8215	no change	0.0387847
Q5AB94	Vacuolar protein sorting-associated protein 29 OS=Candida albicans (strain SC5314 / ATCC MYA-2876) GN=orf19.6076 PE=3 SV=1	orf19.6076	2	1.17842	17.8417	no change	0.220194
Q5A4M2	Malate dehydrogenase (Oxaloacetate-decarboxylating) OS=Candida albicans (strain SC5314 / ATCC MYA-2876) GN=MAE1 PE=4 SV=1	MAE1	5	1.17857	17.8567	no change	0.00715005
A0A1D8PJI7	Medium-chain fatty acid-CoA ligase OS=Candida albicans (strain SC5314 / ATCC MYA-2876) GN=FAA21 PE=4 SV=1	FAA21	6	1.17857	17.8567	no change	0.000404124
A0A1D8PFV6	Uncharacterized protein OS=Candida albicans (strain SC5314 / ATCC MYA-2876) GN=orf19.7244 PE=4 SV=1	orf19.7244	2	1.1786	17.86	no change	0.00493852
Q5ADM5	Aldo-keto reductase superfamily protein OS=Candida albicans (strain SC5314 / ATCC MYA-2876) GN=orf19.6816 PE=4 SV=1	orf19.6816	3	1.179	17.9	no change	0.00182659
A0A1D8PJ43	GTPase OS=Candida albicans (strain SC5314 / ATCC MYA-2876) GN=BMS1 PE=4 SV=1	BMS1	2	1.17917	17.9167	no change	0.00475129
A0A1D8PS03	Anthranilate synthase OS=Candida albicans (strain SC5314 / ATCC MYA-2876) GN=TRP2 PE=4 SV=1	TRP2	4	0.848017	17.9222	no change	0.0109432
A0A1D8PQ55	Uncharacterized protein OS=Candida albicans (strain SC5314 / ATCC MYA-2876) GN=orf19.5627 PE=4 SV=1	orf19.5627	14	1.17959	17.9592	no change	0.00429417
A0A1D8PE67	Bifunctional aminoimidazole ribotide synthase/glycinamide ribotide synthase OS=Candida albicans (strain SC5314 / ATCC MYA-2876) GN=ADE5,7 PE=3 SV=1	ADE5,7	16	0.847642	17.9744	no change	9.97276e-07
A0A1D8PSE7	Ifr2p OS=Candida albicans (strain SC5314 / ATCC MYA-2876) GN=IFR2 PE=4 SV=1	IFR2	13	0.847625	17.9767	no change	3.42517e-05
Q59TE0	Ribosomal 60S subunit protein L17B OS=Candida albicans (strain SC5314 / ATCC MYA-2876) GN=RPL17B PE=3 SV=1	RPL17B	8	0.847317	18.0196	no change	4.90683e-05
Q5ADP3	Transcription regulator OS=Candida albicans (strain SC5314 / ATCC MYA-2876) GN=SSN6 PE=1 SV=1	SSN6	6	1.18044	18.0442	no change	3.01117e-05
Q59VP1	Histone H2B.2 OS=Candida albicans (strain SC5314 / ATCC MYA-2876) GN=HTB2 PE=3 SV=3	HTB2	23	1.18077	18.0767	no change	0.000828218
Q5ALW4	Phosphatidate phosphatase OS=Candida albicans (strain SC5314 / ATCC MYA-2876) GN=SMP2 PE=4 SV=1	SMP2	4	1.18102	18.1025	no change	0.0282134
Q5A3P4	Tryptophan--tRNA ligase OS=Candida albicans (strain SC5314 / ATCC MYA-2876) GN=WRS1 PE=3 SV=1	WRS1	4	1.18125	18.125	no change	0.00260534
Q5AK59	ATP-dependent RNA helicase HAS1 OS=Candida albicans (strain SC5314 / ATCC MYA-2876) GN=HAS1 PE=3 SV=1	HAS1	9	0.8465	18.1335	no change	2.07838e-05
A0A1D8PEG2	Glucose-6-phosphate 1-dehydrogenase OS=Candida albicans (strain SC5314 / ATCC MYA-2876) GN=ZWF1 PE=3 SV=1	ZWF1	23	1.1823	18.23	no change	2.63046e-08
A0A1D8PPQ1	Tif3p OS=Candida albicans (strain SC5314 / ATCC MYA-2876) GN=TIF3 PE=4 SV=1	TIF3	12	1.18235	18.235	no change	0.000175269
Q59LZ7	Uncharacterized protein OS=Candida albicans (strain SC5314 / ATCC MYA-2876) GN=orf19.3698 PE=4 SV=1	orf19.3698	2	1.18332	18.3317	no change	0.481011
A0A1D8PGR5	Uncharacterized protein OS=Candida albicans (strain SC5314 / ATCC MYA-2876) GN=orf19.1578 PE=4 SV=1	orf19.1578	9	0.844992	18.3444	no change	9.1417e-07
Q5AD50	DNA-directed RNA polymerase I subunit OS=Candida albicans (strain SC5314 / ATCC MYA-2876) GN=orf19.2017 PE=4 SV=1	orf19.2017	5	0.844758	18.3771	no change	0.00477093
A0A1D8PP04	Uncharacterized protein OS=Candida albicans (strain SC5314 / ATCC MYA-2876) GN=orf19.3949 PE=4 SV=1	orf19.3949	2	0.844642	18.3934	no change	2.71561e-07
P34948	Mannose-6-phosphate isomerase OS=Candida albicans (strain SC5314 / ATCC MYA-2876) GN=PMI1 PE=1 SV=2	PMI1	3	0.844458	18.4191	no change	0.00326027
A0A1D8PT03	Flavodoxin-like fold family protein OS=Candida albicans (strain SC5314 / ATCC MYA-2876) GN=YCP4 PE=4 SV=1	YCP4	5	1.18464	18.4642	no change	5.14132e-05
A0A1D8PHY1	Meiotic recombination directing protein OS=Candida albicans (strain SC5314 / ATCC MYA-2876) GN=MSC7 PE=3 SV=1	MSC7	2	1.18466	18.4658	no change	0.0387237
A0A1D8PIV7	Proteasome regulatory particle base subunit OS=Candida albicans (strain SC5314 / ATCC MYA-2876) GN=RPT2 PE=3 SV=1	RPT2	3	1.18549	18.5492	no change	0.00302666
Q5APF2	GMP synthase [glutamine-hydrolyzing] OS=Candida albicans (strain SC5314 / ATCC MYA-2876) GN=GUA1 PE=3 SV=1	GUA1	17	0.84345	18.5607	no change	3.2025e-06
A0A1D8PFL7	Proteasome regulatory particle base subunit OS=Candida albicans (strain SC5314 / ATCC MYA-2876) GN=RPN1 PE=4 SV=1	RPN1	6	1.18568	18.5675	no change	5.37153e-05
A0A1D8PTL3	Uncharacterized protein OS=Candida albicans (strain SC5314 / ATCC MYA-2876) GN=CAALFM_CR07780WA PE=4 SV=1	CAALFM_CR07780WA	7	1.18692	18.6917	no change	0.000855377
Q5AGZ7	Ribosomal 60S subunit protein L5 OS=Candida albicans (strain SC5314 / ATCC MYA-2876) GN=RPL5 PE=3 SV=1	RPL5	8	0.842483	18.6967	no change	1.24562e-05
A0A1D8PM44	Methylenetetrahydrofolate dehydrogenase (NAD(+)) OS=Candida albicans (strain SC5314 / ATCC MYA-2876) GN=orf19.3810 PE=4 SV=1	orf19.3810	3	0.841858	18.7848	no change	0.00224129
Q59YF0	Protein transport protein SSO2 OS=Candida albicans (strain SC5314 / ATCC MYA-2876) GN=SSO2 PE=3 SV=1	SSO2	4	1.18788	18.7875	no change	0.0269685
Q5AND4	Rdi1p OS=Candida albicans (strain SC5314 / ATCC MYA-2876) GN=RDI1 PE=4 SV=1	RDI1	8	1.18794	18.7942	no change	4.34608e-06
Q59P03	NADH-cytochrome b5 reductase 1 OS=Candida albicans (strain SC5314 / ATCC MYA-2876) GN=CBR1 PE=3 SV=1	CBR1	5	0.841775	18.7966	no change	0.00154766
Q59MU3	Phenylpyruvate decarboxylase OS=Candida albicans (strain SC5314 / ATCC MYA-2876) GN=ARO10 PE=4 SV=1	ARO10	11	1.18806	18.8058	no change	0.00143426
A0A1D8PDK7	Uncharacterized protein OS=Candida albicans (strain SC5314 / ATCC MYA-2876) GN=orf19.2485 PE=4 SV=1	orf19.2485	2	0.84135	18.8566	no change	0.00234646
A0A1D8PU69	Thioredoxin OS=Candida albicans (strain SC5314 / ATCC MYA-2876) GN=TRX1 PE=3 SV=1	TRX1	3	1.18953	18.9533	no change	0.000333045
A0A1D8PU56	Long-chain fatty acid-CoA ligase OS=Candida albicans (strain SC5314 / ATCC MYA-2876) GN=FAA4 PE=4 SV=1	FAA4	13	0.84065	18.9556	no change	1.97007e-05
A0A1D8PG16	Ribosomal 60S subunit protein L38 OS=Candida albicans (strain SC5314 / ATCC MYA-2876) GN=RPL38 PE=3 SV=1	RPL38	5	0.840492	18.978	no change	0.0053058
A0A1D8PK30	Ribosomal 60S subunit protein L35A OS=Candida albicans (strain SC5314 / ATCC MYA-2876) GN=RPL35 PE=3 SV=1	RPL35	9	1.19046	19.0458	no change	0.00224969
Q59MN0	Vacuolar protein 8 OS=Candida albicans (strain SC5314 / ATCC MYA-2876) GN=VAC8 PE=3 SV=3	VAC8	7	0.839917	19.0594	no change	4.37721e-07
A0A1D8PJI6	AP complex subunit beta OS=Candida albicans (strain SC5314 / ATCC MYA-2876) GN=APL2 PE=3 SV=1	APL2	2	0.839767	19.0807	no change	0.00994552
A0A1D8PR99	Protein disulfide isomerase OS=Candida albicans (strain SC5314 / ATCC MYA-2876) GN=PDI1 PE=4 SV=1	PDI1	19	1.19096	19.0958	no change	6.51536e-05
A0A1D8PLR7	NADPH--cytochrome P450 reductase OS=Candida albicans (strain SC5314 / ATCC MYA-2876) GN=NCP1 PE=3 SV=1	NCP1	20	1.19148	19.1483	no change	4.50423e-07
Q5AMT2	Glucan 1,3-beta-glucosidase BGL2 OS=Candida albicans (strain SC5314 / ATCC MYA-2876) GN=BGL2 PE=1 SV=2	BGL2	8	1.19158	19.1583	no change	7.83635e-07
A0A1D8PKC3	Translation elongation factor EF1B gamma OS=Candida albicans (strain SC5314 / ATCC MYA-2876) GN=CAM1 PE=4 SV=1	CAM1	26	0.839133	19.1706	no change	0.00119617
A0A1D8PQN7	rRNA-binding ribosome biosynthesis protein OS=Candida albicans (strain SC5314 / ATCC MYA-2876) GN=NOP15 PE=4 SV=1	NOP15	2	1.19177	19.1767	no change	0.00486302
Q5A7P9	Thioredoxin peroxidase OS=Candida albicans (strain SC5314 / ATCC MYA-2876) GN=DOT5 PE=4 SV=1	DOT5	7	1.19208	19.2083	no change	0.000959568
A0A1D8PHH7	Isocitrate dehydrogenase [NADP] OS=Candida albicans (strain SC5314 / ATCC MYA-2876) GN=IDP1 PE=3 SV=1	IDP1	9	0.838825	19.2144	no change	5.73582e-06
A0A1D8PL12	Uncharacterized protein OS=Candida albicans (strain SC5314 / ATCC MYA-2876) GN=orf19.5671 PE=4 SV=1	orf19.5671	10	1.19314	19.3142	no change	3.72588e-08
Q5AGZ8	ATP-dependent 6-phosphofructokinase OS=Candida albicans (strain SC5314 / ATCC MYA-2876) GN=PFK2 PE=3 SV=1	PFK2	28	0.837692	19.3757	no change	1.64996e-06
Q59YE8	Translation termination factor GTPase eRF3 OS=Candida albicans (strain SC5314 / ATCC MYA-2876) GN=SUP35 PE=4 SV=1	SUP35	3	0.837558	19.3947	no change	7.77537e-07
Q5AHB1	Actin cytoskeleton-regulatory complex protein PAN1 OS=Candida albicans (strain SC5314 / ATCC MYA-2876) GN=PAN1 PE=3 SV=2	PAN1	9	1.19401	19.4008	no change	0.00458906
Q5AQ76	Protein transport protein SEC24 OS=Candida albicans (strain SC5314 / ATCC MYA-2876) GN=SEC24 PE=3 SV=2	SEC24	14	0.837475	19.4065	no change	7.48489e-07
O93852	D-arabinono-1,4-lactone oxidase OS=Candida albicans (strain SC5314 / ATCC MYA-2876) GN=ALO1 PE=3 SV=1	ALO1	10	0.837367	19.422	no change	8.95049e-07
A0A1D8PTX1	Actin-related protein 2 OS=Candida albicans (strain SC5314 / ATCC MYA-2876) GN=ARP2 PE=3 SV=1	ARP2	5	1.19433	19.4325	no change	0.00250622
Q5AI20	Fe-S cluster-binding ribosome biosynthesis protein OS=Candida albicans (strain SC5314 / ATCC MYA-2876) GN=RLI1 PE=4 SV=1	RLI1	10	0.837175	19.4493	no change	1.53091e-08
Q5A8H8	Pbp2p OS=Candida albicans (strain SC5314 / ATCC MYA-2876) GN=PBP2 PE=4 SV=1	PBP2	3	1.19517	19.5175	no change	0.0128168
A0A1D8PFV8	17-beta-hydroxysteroid dehydrogenase-like protein OS=Candida albicans (strain SC5314 / ATCC MYA-2876) GN=orf19.7214 PE=3 SV=1	orf19.7214	8	1.19527	19.5267	no change	9.66486e-06
Q5AMQ2	Clathrin light chain OS=Candida albicans (strain SC5314 / ATCC MYA-2876) GN=CLC1 PE=3 SV=1	CLC1	2	1.19528	19.5275	no change	0.00119605
A0A1D8PFU8	Uncharacterized protein OS=Candida albicans (strain SC5314 / ATCC MYA-2876) GN=orf19.7215.3 PE=3 SV=1	orf19.7215.3	6	1.19681	19.6808	no change	3.21671e-05
A0A1D8PJK7	Structural maintenance of chromosomes protein OS=Candida albicans (strain SC5314 / ATCC MYA-2876) GN=SMC3 PE=3 SV=1	SMC3	2	0.835383	19.7055	no change	0.00786281
A0A1D8PKJ3	E1 ubiquitin-activating protein OS=Candida albicans (strain SC5314 / ATCC MYA-2876) GN=UBA1 PE=3 SV=1	UBA1	27	1.19723	19.7233	no change	3.64885e-08
Q5AG68	Nucleoside diphosphate kinase OS=Candida albicans (strain SC5314 / ATCC MYA-2876) GN=YNK1 PE=3 SV=1	YNK1	9	0.834967	19.7653	no change	0.000384623
A0A1D8PGL4	Cation-transporting ATPase OS=Candida albicans (strain SC5314 / ATCC MYA-2876) GN=orf19.1573 PE=3 SV=1	orf19.1573	3	0.834558	19.8239	no change	0.0206974
Q5AMP9	F-actin-capping protein subunit beta OS=Candida albicans (strain SC5314 / ATCC MYA-2876) GN=orf19.4597 PE=4 SV=1	orf19.4597	3	1.19842	19.8417	no change	0.155204
A0A1D8PS97	Pantoate--beta-alanine ligase OS=Candida albicans (strain SC5314 / ATCC MYA-2876) GN=PAN6 PE=3 SV=1	PAN6	3	0.834433	19.8418	no change	1.7884e-05
P22011	Peptidyl-prolyl cis-trans isomerase OS=Candida albicans (strain SC5314 / ATCC MYA-2876) GN=CYP1 PE=3 SV=1	CYP1	27	1.1988	19.88	no change	3.24803e-06
Q5ALV9	Cytochrome c oxidase subunit 6A, mitochondrial OS=Candida albicans (strain SC5314 / ATCC MYA-2876) GN=COX13 PE=3 SV=1	COX13	4	0.834133	19.8849	no change	0.0014276
Q5AL52	Formin BNI1 OS=Candida albicans (strain SC5314 / ATCC MYA-2876) GN=BNI1 PE=1 SV=1	BNI1	3	0.833642	19.9556	no change	0.000251221
A0A1D8PTU7	Asr2p OS=Candida albicans (strain SC5314 / ATCC MYA-2876) GN=ASR2 PE=4 SV=1	ASR2	6	1.2	20	no change	6.99556e-05
A0A1D8PDC4	ATP synthase subunit alpha OS=Candida albicans (strain SC5314 / ATCC MYA-2876) GN=ATP1 PE=3 SV=1	ATP1	72	0.8332	20.0192	no change	3.58808e-08
Q59VX8	Septation protein 7 OS=Candida albicans (strain SC5314 / ATCC MYA-2876) GN=SEP7 PE=1 SV=1	2018-09-07	7	0.832733	20.0865	no change	2.03617e-05
Q5A5S8	Methylenetetrahydrofolate reductase OS=Candida albicans (strain SC5314 / ATCC MYA-2876) GN=orf19.5321 PE=3 SV=1	orf19.5321	4	0.832267	20.1538	no change	0.00386219
A0A1D8PSU2	Pyridoxamine-phosphate oxidase OS=Candida albicans (strain SC5314 / ATCC MYA-2876) GN=PDX3 PE=4 SV=1	PDX3	7	1.20188	20.1875	no change	3.56475e-05
Q59Z65	Proteasome core particle subunit beta 5 OS=Candida albicans (strain SC5314 / ATCC MYA-2876) GN=PRE2 PE=4 SV=1	PRE2	2	0.832025	20.1887	no change	0.000458747
Q9HEW1	cAMP-dependent protein kinase regulatory subunit OS=Candida albicans (strain SC5314 / ATCC MYA-2876) GN=BCY1 PE=3 SV=1	BCY1	7	1.20207	20.2067	no change	0.00193487
A0A1D8PD97	Uncharacterized protein OS=Candida albicans (strain SC5314 / ATCC MYA-2876) GN=orf19.5201.1 PE=4 SV=1	orf19.5201.1	2	1.20215	20.215	no change	0.0123395
A0A1D8PFN6	AAA family ATPase OS=Candida albicans (strain SC5314 / ATCC MYA-2876) GN=SEC18 PE=4 SV=1	SEC18	10	0.831792	20.2224	no change	0.00129672
A0A1D8PN37	Uncharacterized protein OS=Candida albicans (strain SC5314 / ATCC MYA-2876) GN=orf19.1953 PE=4 SV=1	orf19.1953	3	0.831625	20.2465	no change	0.00213672
A0A1D8PRR9	Exportin OS=Candida albicans (strain SC5314 / ATCC MYA-2876) GN=CRM1 PE=4 SV=1	CRM1	9	1.2032	20.32	no change	0.0188466
A0A1D8PQ42	Ayr2p OS=Candida albicans (strain SC5314 / ATCC MYA-2876) GN=AYR2 PE=3 SV=1	AYR2	4	0.830683	20.3828	no change	0.0499369
A0A1D8PIS4	Trehalose 6-phosphate synthase/phosphatase complex subunit OS=Candida albicans (strain SC5314 / ATCC MYA-2876) GN=TPS3 PE=4 SV=1	TPS3	10	1.20385	20.385	no change	1.11228e-07
A0A1D8PQK5	3-isopropylmalate dehydrogenase OS=Candida albicans (strain SC5314 / ATCC MYA-2876) GN=LEU2 PE=3 SV=1	LEU2	6	1.20404	20.4042	no change	5.09028e-06
A0A1D8PKZ7	Pyrroline-5-carboxylate reductase OS=Candida albicans (strain SC5314 / ATCC MYA-2876) GN=PRO3 PE=3 SV=1	PRO3	5	0.830383	20.4263	no change	1.02923e-06
Q5A1E8	Succinate dehydrogenase [ubiquinone] flavoprotein subunit, mitochondrial OS=Candida albicans (strain SC5314 / ATCC MYA-2876) GN=SDH12 PE=3 SV=1	SDH12	22	0.830192	20.4541	no change	3.5685e-05
Q59W44	Mitochondrial import inner membrane translocase subunit TIM50 OS=Candida albicans (strain SC5314 / ATCC MYA-2876) GN=TIM50 PE=3 SV=1	TIM50	2	1.20473	20.4733	no change	1.74384e-05
A0A1D8PF90	Uncharacterized protein OS=Candida albicans (strain SC5314 / ATCC MYA-2876) GN=orf19.5281 PE=4 SV=1	orf19.5281	45	1.2048	20.48	no change	2.75638e-06
Q5A4W7	Tetrafunctional fatty acid synthase subunit OS=Candida albicans (strain SC5314 / ATCC MYA-2876) GN=FAS1 PE=4 SV=1	FAS1	64	0.82955	20.5473	no change	7.95381e-07
A0A1D8PPW1	Mitochondrial 37S ribosomal protein RSM23 OS=Candida albicans (strain SC5314 / ATCC MYA-2876) GN=orf19.3480 PE=4 SV=1	orf19.3480	8	1.20749	20.7492	no change	5.81989e-05
A0A1D8PHR0	Valine--tRNA ligase OS=Candida albicans (strain SC5314 / ATCC MYA-2876) GN=VAS1 PE=3 SV=1	VAS1	31	1.2077	20.77	no change	9.39067e-08
Q5A934	Zinc finger-containing protein OS=Candida albicans (strain SC5314 / ATCC MYA-2876) GN=ZPR1 PE=4 SV=1	ZPR1	6	1.20778	20.7783	no change	0.000879167
A0A1D8PJL8	Purine nucleoside phosphorylase OS=Candida albicans (strain SC5314 / ATCC MYA-2876) GN=PNP1 PE=3 SV=1	PNP1	2	1.2079	20.79	no change	0.184807
P83783	Adenosylhomocysteinase OS=Candida albicans (strain SC5314 / ATCC MYA-2876) GN=SAH1 PE=1 SV=2	SAH1	40	0.827617	20.8289	no change	3.55546e-07
O74189	Dolichyl-phosphate-mannose--protein mannosyltransferase 1 OS=Candida albicans (strain SC5314 / ATCC MYA-2876) GN=PMT1 PE=2 SV=1	PMT1	6	0.82725	20.8824	no change	1.11264e-07
A0A1D8PDD1	Lipid-binding protein OS=Candida albicans (strain SC5314 / ATCC MYA-2876) GN=PIL1 PE=4 SV=1	PIL1	31	1.2093	20.93	no change	0.000118636
A0A1D8PTX6	NADH-cytochrome b5 reductase OS=Candida albicans (strain SC5314 / ATCC MYA-2876) GN=CAALFM_CR09110CA PE=3 SV=1	CAALFM_CR09110CA	5	0.826792	20.9495	no change	1.71363e-09
Q5A0M4	Elongation factor 2 OS=Candida albicans (strain SC5314 / ATCC MYA-2876) GN=EFT2 PE=1 SV=2	EFT2	109	0.826325	21.0178	no change	1.87671e-05
Q59ZX6	U3 small nucleolar RNA-associated protein 10 OS=Candida albicans (strain SC5314 / ATCC MYA-2876) GN=UTP10 PE=3 SV=1	UTP10	8	0.82625	21.0287	no change	1.18174e-09
A0A1D8PCD2	Nma111p OS=Candida albicans (strain SC5314 / ATCC MYA-2876) GN=NMA111 PE=4 SV=1	NMA111	3	1.21056	21.0558	no change	0.259339
A0A1D8PPT5	Ribosomal 60S subunit protein L23B OS=Candida albicans (strain SC5314 / ATCC MYA-2876) GN=RPL23A PE=3 SV=1	RPL23A	16	0.825883	21.0825	no change	1.51157e-08
Q5AKW2	Myosin 2 OS=Candida albicans (strain SC5314 / ATCC MYA-2876) GN=MYO2 PE=3 SV=1	MYO2	3	0.825342	21.1619	no change	0.00823255
Q59YD1	Cu/Pi carrier OS=Candida albicans (strain SC5314 / ATCC MYA-2876) GN=orf19.1395 PE=3 SV=1	orf19.1395	2	1.21185	21.185	no change	1.93447e-05
Q5A885	Signal recognition particle 54 kDa protein OS=Candida albicans (strain SC5314 / ATCC MYA-2876) GN=SRP54 PE=3 SV=1	SRP54	3	0.824608	21.2697	no change	0.00779928
A0A1D8PQM5	Uncharacterized protein OS=Candida albicans (strain SC5314 / ATCC MYA-2876) GN=orf19.7067 PE=4 SV=1	orf19.7067	4	1.21282	21.2817	no change	0.0100062
Q59QC1	Mitochondrial 54S ribosomal protein YmL28 OS=Candida albicans (strain SC5314 / ATCC MYA-2876) GN=orf19.397 PE=4 SV=1	orf19.397	3	0.823808	21.3875	no change	3.52325e-05
A0A1D8PH21	60S ribosomal protein L36 OS=Candida albicans (strain SC5314 / ATCC MYA-2876) GN=RPL39 PE=3 SV=1	RPL39	11	1.21392	21.3917	no change	0.000197143
A0A1D8PL99	40S ribosomal protein S6 OS=Candida albicans (strain SC5314 / ATCC MYA-2876) GN=RPS6A PE=3 SV=1	RPS6A	22	0.8233	21.4624	no change	3.59302e-06
A0A1D8PT60	Arc40p OS=Candida albicans (strain SC5314 / ATCC MYA-2876) GN=ARC40 PE=4 SV=1	ARC40	2	0.822808	21.535	no change	0.0587987
O74198	Sterol 24-C-methyltransferase OS=Candida albicans (strain SC5314 / ATCC MYA-2876) GN=ERG6 PE=3 SV=2	ERG6	16	1.21535	21.535	no change	1.16524e-06
A0A1D8PM60	Uncharacterized protein OS=Candida albicans (strain SC5314 / ATCC MYA-2876) GN=orf19.3792 PE=4 SV=1	orf19.3792	3	1.2165	21.65	no change	0.0663304
Q5ADM7	Glyceraldehyde-3-phosphate dehydrogenase OS=Candida albicans (strain SC5314 / ATCC MYA-2876) GN=TDH3 PE=3 SV=1	TDH3	212	1.21655	21.655	no change	6.86523e-06
A0A1D8PM29	Exocyst complex component SEC15 OS=Candida albicans (strain SC5314 / ATCC MYA-2876) GN=SEC15 PE=3 SV=1	SEC15	2	0.82105	21.7953	no change	0.105218
A0A1D8PRL6	Acetyl-CoA C-acyltransferase OS=Candida albicans (strain SC5314 / ATCC MYA-2876) GN=POT1 PE=3 SV=1	POT1	7	1.21797	21.7967	no change	5.13311e-06
Q5A6S0	Mitochondrial 54S ribosomal protein YmL40 OS=Candida albicans (strain SC5314 / ATCC MYA-2876) GN=MRPL40 PE=4 SV=1	MRPL40	3	1.2182	21.82	no change	0.00407688
A0A1D8PH78	Bifunctional (2E,6E)-farnesyl diphosphate synthase/dimethylallyltranstransferase OS=Candida albicans (strain SC5314 / ATCC MYA-2876) GN=ERG20 PE=3 SV=1	ERG20	2	1.21852	21.8525	no change	4.19585e-07
A0A1D8PHE5	Uncharacterized protein OS=Candida albicans (strain SC5314 / ATCC MYA-2876) GN=orf19.6867 PE=3 SV=1	orf19.6867	3	1.2189	21.89	no change	0.00383532
Q5ADN1	Protein phosphatase 2A structural subunit OS=Candida albicans (strain SC5314 / ATCC MYA-2876) GN=TPD3 PE=4 SV=1	TPD3	7	1.21918	21.9183	no change	0.00020133
Q59ZI7	Mitochondrial 54S ribosomal protein YmL10/YmL18 OS=Candida albicans (strain SC5314 / ATCC MYA-2876) GN=MRPL10 PE=3 SV=1	MRPL10	3	1.21919	21.9192	no change	0.00186118
A0A1D8PPN6	Ribosomal 60S subunit protein L32 OS=Candida albicans (strain SC5314 / ATCC MYA-2876) GN=RPL32 PE=4 SV=1	RPL32	16	0.820133	21.9314	no change	2.44486e-05
Q59N43	Signal recognition particle receptor subunit beta OS=Candida albicans (strain SC5314 / ATCC MYA-2876) GN=CAALFM_CR07660CA PE=4 SV=1	CAALFM_CR07660CA	2	0.8201	21.9363	no change	0.00598662
A0A1D8PNA3	Peptide alpha-N-acetyltransferase complex A subunit OS=Candida albicans (strain SC5314 / ATCC MYA-2876) GN=orf19.3185 PE=4 SV=1	orf19.3185	4	0.819992	21.9525	no change	7.15408e-08
P48989	Histone H2B.1 OS=Candida albicans (strain SC5314 / ATCC MYA-2876) GN=HTB1 PE=3 SV=3	HTB1	23	0.819617	22.0083	no change	0.00160697
A0A1D8PSR2	tRNA (Cytosine-5-)-methyltransferase OS=Candida albicans (strain SC5314 / ATCC MYA-2876) GN=CAALFM_CR04300WA PE=3 SV=1	CAALFM_CR04300WA	14	1.22066	22.0658	no change	3.33527e-06
Q5AB87	Ribosomal 60S subunit protein L16A OS=Candida albicans (strain SC5314 / ATCC MYA-2876) GN=RPL16A PE=3 SV=1	RPL16A	19	0.819133	22.0802	no change	2.44848e-06
Q5A6A1	Ribosomal 60S subunit protein L24A OS=Candida albicans (strain SC5314 / ATCC MYA-2876) GN=RPL24A PE=4 SV=1	RPL24A	9	0.8191	22.0852	no change	2.30846e-06
Q59QR8	Bub3p OS=Candida albicans (strain SC5314 / ATCC MYA-2876) GN=BUB3 PE=4 SV=1	BUB3	5	0.81885	22.1225	no change	0.000948776
A0A1D8PPR6	Mitochondrial 37S ribosomal protein YmS18 OS=Candida albicans (strain SC5314 / ATCC MYA-2876) GN=orf19.688 PE=4 SV=1	orf19.688	3	0.81845	22.1822	no change	3.80196e-05
Q5AK53	ATP-dependent 6-phosphofructokinase OS=Candida albicans (strain SC5314 / ATCC MYA-2876) GN=PFK1 PE=3 SV=1	PFK1	40	0.818125	22.2307	no change	1.22783e-06
A0A1D8PJB1	Mitochondrial 37S ribosomal protein MRP1 OS=Candida albicans (strain SC5314 / ATCC MYA-2876) GN=orf19.1662 PE=4 SV=1	orf19.1662	2	1.22233	22.2333	no change	4.32882e-05
Q59PV8	ATP synthase subunit d, mitochondrial OS=Candida albicans (strain SC5314 / ATCC MYA-2876) GN=ATP7 PE=3 SV=1	ATP7	4	1.22271	22.2708	no change	0.00139674
P0CB63	Golgi to ER traffic protein 2 OS=Candida albicans (strain SC5314 / ATCC MYA-2876) GN=GET2 PE=3 SV=1	GET2	2	1.22301	22.3008	no change	2.49039e-05
A0A1D8PM77	Uncharacterized protein OS=Candida albicans (strain SC5314 / ATCC MYA-2876) GN=orf19.3778 PE=4 SV=1	orf19.3778	2	0.817458	22.3304	no change	7.98105e-05
A0A1D8PU19	rRNA-binding ribosome biosynthesis protein OS=Candida albicans (strain SC5314 / ATCC MYA-2876) GN=SSF1 PE=4 SV=1	SSF1	2	0.816875	22.4178	no change	0.00569203
P46273	Phosphoglycerate kinase OS=Candida albicans (strain SC5314 / ATCC MYA-2876) GN=PGK1 PE=3 SV=1	PGK1	152	1.22426	22.4258	no change	7.421e-06
A0A1D8PF26	Uncharacterized protein OS=Candida albicans (strain SC5314 / ATCC MYA-2876) GN=orf19.2346 PE=4 SV=1	orf19.2346	2	1.22491	22.4908	no change	0.0119773
A0A1D8PEZ3	Uncharacterized protein OS=Candida albicans (strain SC5314 / ATCC MYA-2876) GN=orf19.2328 PE=4 SV=1	orf19.2328	4	1.22559	22.5592	no change	0.000157213
A0A1D8PLT5	Uncharacterized protein OS=Candida albicans (strain SC5314 / ATCC MYA-2876) GN=orf19.2664 PE=4 SV=1	orf19.2664	5	1.22563	22.5625	no change	0.000168214
Q5AL34	Psa2p OS=Candida albicans (strain SC5314 / ATCC MYA-2876) GN=PSA2 PE=4 SV=1	PSA2	9	1.22578	22.5783	no change	1.57257e-07
Q5A3J5	Uncharacterized protein OS=Candida albicans (strain SC5314 / ATCC MYA-2876) GN=orf19.5275 PE=4 SV=1	orf19.5275	2	1.22613	22.6133	no change	0.142884
Q59WG0	Adenosine 5'-monophosphoramidase OS=Candida albicans (strain SC5314 / ATCC MYA-2876) GN=HNT1 PE=4 SV=1	HNT1	3	1.22622	22.6217	no change	0.00291702
Q5AME2	Pentafunctional AROM polypeptide OS=Candida albicans (strain SC5314 / ATCC MYA-2876) GN=ARO1 PE=3 SV=2	ARO1	19	0.81545	22.6317	no change	2.82915e-08
A0A1D8PQ25	DNA-directed DNA polymerase OS=Candida albicans (strain SC5314 / ATCC MYA-2876) GN=POL5 PE=4 SV=1	POL5	2	0.814775	22.7333	no change	0.00360323
A0A1D8PDE2	Aldo-keto reductase superfamily protein OS=Candida albicans (strain SC5314 / ATCC MYA-2876) GN=LPG20 PE=4 SV=1	LPG20	9	1.22801	22.8008	no change	0.000103199
A0A1D8PI24	D-arabinose 1-dehydrogenase (NAD(P)(+)) OS=Candida albicans (strain SC5314 / ATCC MYA-2876) GN=ARA1 PE=4 SV=1	ARA1	5	1.22813	22.8133	no change	6.75706e-06
A0A1D8PQW6	Transcription factor TFIIIC subunit OS=Candida albicans (strain SC5314 / ATCC MYA-2876) GN=orf19.6559 PE=4 SV=1	orf19.6559	3	0.814017	22.8476	no change	0.000734668
A0A1D8PL14	Ornithine-oxo-acid transaminase OS=Candida albicans (strain SC5314 / ATCC MYA-2876) GN=CAR2 PE=3 SV=1	CAR2	24	1.22864	22.8642	no change	8.26124e-05
Q5ACX4	Replication factor A subunit protein OS=Candida albicans (strain SC5314 / ATCC MYA-2876) GN=RFA1 PE=4 SV=1	RFA1	3	0.813783	22.8828	no change	2.93668e-05
A0A1D8PJE6	Uncharacterized protein OS=Candida albicans (strain SC5314 / ATCC MYA-2876) GN=orf19.1630 PE=4 SV=1	orf19.1630	3	1.22938	22.9375	no change	0.0994018
A0A1D8PI73	Translation initiation factor eIF4G OS=Candida albicans (strain SC5314 / ATCC MYA-2876) GN=TIF4631 PE=4 SV=1	TIF4631	13	1.22947	22.9467	no change	8.19846e-05
A0A1D8PUD2	F1F0 ATP synthase subunit delta OS=Candida albicans (strain SC5314 / ATCC MYA-2876) GN=ATP16 PE=3 SV=1	ATP16	4	1.22969	22.9692	no change	0.00442043
A0A1D8PSZ0	Ife2p OS=Candida albicans (strain SC5314 / ATCC MYA-2876) GN=IFE2 PE=3 SV=1	IFE2	10	1.23034	23.0342	no change	5.45712e-07
A0A1D8PU17	Lysophospholipase OS=Candida albicans (strain SC5314 / ATCC MYA-2876) GN=PLB3 PE=3 SV=1	PLB3	4	1.23112	23.1117	no change	1.84274e-05
A0A1D8PJE0	Metalloaminopeptidase OS=Candida albicans (strain SC5314 / ATCC MYA-2876) GN=LAP41 PE=3 SV=1	LAP41	5	1.23226	23.2258	no change	4.56054e-05
A0A1D8PGB7	Epsin OS=Candida albicans (strain SC5314 / ATCC MYA-2876) GN=orf19.1444 PE=1 SV=1	orf19.1444	4	1.23326	23.3258	no change	0.006103
A0A1D8PNP4	Uncharacterized protein OS=Candida albicans (strain SC5314 / ATCC MYA-2876) GN=orf19.6658 PE=4 SV=1	orf19.6658	2	0.810833	23.3299	no change	9.65165e-05
A0A1D8PFV9	Histone-binding protein OS=Candida albicans (strain SC5314 / ATCC MYA-2876) GN=SET3 PE=4 SV=1	SET3	2	1.23332	23.3317	no change	0.0133734
Q9P940	Triosephosphate isomerase OS=Candida albicans (strain SC5314 / ATCC MYA-2876) GN=TPI1 PE=1 SV=3	TPI1	36	1.23428	23.4283	no change	1.20387e-07
P46598	Heat shock protein 90 homolog OS=Candida albicans (strain SC5314 / ATCC MYA-2876) GN=HSP90 PE=3 SV=1	HSP90	77	1.23439	23.4392	no change	6.15062e-06
Q5AL24	Nicotinamide-nucleotide adenylyltransferase OS=Candida albicans (strain SC5314 / ATCC MYA-2876) GN=orf19.4953 PE=4 SV=1	orf19.4953	6	1.23452	23.4525	no change	5.91949e-06
A0A1D8PEI2	Dihydroxyacetone kinase OS=Candida albicans (strain SC5314 / ATCC MYA-2876) GN=DAK2 PE=4 SV=1	DAK2	21	1.23477	23.4767	no change	1.27274e-05
A0A1D8PP43	Adh1p OS=Candida albicans (strain SC5314 / ATCC MYA-2876) GN=ADH1 PE=3 SV=1	ADH1	137	1.23491	23.4908	no change	2.2183e-06
Q5AND9	Arf family GTPase OS=Candida albicans (strain SC5314 / ATCC MYA-2876) GN=ARF2 PE=1 SV=1	ARF2	5	0.809758	23.4936	no change	1.51426e-05
A0A1D8PT80	Rab family GTPase OS=Candida albicans (strain SC5314 / ATCC MYA-2876) GN=CAALFM_CR06520CA PE=4 SV=1	CAALFM_CR06520CA	3	1.23552	23.5525	no change	0.000954045
Q5APB5	Uncharacterized protein OS=Candida albicans (strain SC5314 / ATCC MYA-2876) GN=orf19.4850 PE=4 SV=1	orf19.4850	6	1.236	23.6	no change	0.000198379
Q5A4P9	ATP-dependent RNA helicase DBP9 OS=Candida albicans (strain SC5314 / ATCC MYA-2876) GN=DBP9 PE=3 SV=2	DBP9	4	0.808092	23.7483	no change	0.00107692
A0A1D8PIF0	Uncharacterized protein OS=Candida albicans (strain SC5314 / ATCC MYA-2876) GN=orf19.1389 PE=4 SV=1	orf19.1389	2	1.23752	23.7517	no change	6.3962e-05
A0A1D8PLR8	Hydroxyacyl-thioester dehydratase OS=Candida albicans (strain SC5314 / ATCC MYA-2876) GN=orf19.2670 PE=4 SV=1	orf19.2670	2	0.807833	23.7879	no change	0.000850281
A0A1D8PTU9	Protein kinase OS=Candida albicans (strain SC5314 / ATCC MYA-2876) GN=PDK2 PE=4 SV=1	PDK2	6	1.23851	23.8508	no change	1.05383e-07
A0A1D8PK69	Uso6p OS=Candida albicans (strain SC5314 / ATCC MYA-2876) GN=USO6 PE=4 SV=1	USO6	3	1.23852	23.8517	no change	1.49352e-09
A0A1D8PGY8	Ribosomal 40S subunit protein S9B OS=Candida albicans (strain SC5314 / ATCC MYA-2876) GN=RPS9B PE=4 SV=1	RPS9B	14	0.807267	23.8748	no change	0.000705552
A0A1D8PS91	FG-nucleoporin OS=Candida albicans (strain SC5314 / ATCC MYA-2876) GN=CAALFM_CR02610CA PE=4 SV=1	CAALFM_CR02610CA	2	1.23897	23.8975	no change	0.059228
A0A1D8PNP6	Nucleoporin OS=Candida albicans (strain SC5314 / ATCC MYA-2876) GN=orf19.6665 PE=4 SV=1	orf19.6665	2	1.2392	23.92	no change	2.92813e-05
A0A1D8PK65	Trifunctional fatty acid synthase subunit OS=Candida albicans (strain SC5314 / ATCC MYA-2876) GN=FAS2 PE=3 SV=1	FAS2	75	0.806775	23.9503	no change	2.32006e-07
P83780	Glucose-6-phosphate isomerase OS=Candida albicans (strain SC5314 / ATCC MYA-2876) GN=PGI1 PE=1 SV=2	PGI1	64	1.24013	24.0125	no change	1.8176e-05
A0A1D8PLJ3	Superoxide dismutase [Cu-Zn] OS=Candida albicans (strain SC5314 / ATCC MYA-2876) GN=SOD1 PE=3 SV=1	SOD1	6	1.24042	24.0417	no change	0.000528688
Q5A455	Protein transport protein SEC23 OS=Candida albicans (strain SC5314 / ATCC MYA-2876) GN=SEC23 PE=3 SV=2	SEC23	4	0.806142	24.0477	no change	0.00861251
Q59LZ5	Protein channel OS=Candida albicans (strain SC5314 / ATCC MYA-2876) GN=TOM70 PE=4 SV=1	TOM70	20	1.24087	24.0867	no change	0.000137865
A0A1D8PU95	Glutamate 5-kinase OS=Candida albicans (strain SC5314 / ATCC MYA-2876) GN=PRO1 PE=3 SV=1	PRO1	2	0.805733	24.1105	no change	0.00207737
A0A1D8PNK3	Trifunctional aldehyde reductase/xylose reductase/glucose 1-dehydrogenase (NADP(+)) OS=Candida albicans (strain SC5314 / ATCC MYA-2876) GN=GRE3 PE=4 SV=1	GRE3	12	1.24127	24.1267	no change	0.000435119
Q59S77	Putative GTPase OS=Candida albicans (strain SC5314 / ATCC MYA-2876) GN=orf19.3463 PE=4 SV=1	orf19.3463	6	0.8056	24.1311	no change	0.00144108
Q5A5P8	Tif11p OS=Candida albicans (strain SC5314 / ATCC MYA-2876) GN=TIF11 PE=3 SV=1	TIF11	4	1.24145	24.145	no change	2.67935e-05
A0A1D8PCC3	Transcriptional regulator OS=Candida albicans (strain SC5314 / ATCC MYA-2876) GN=SIN3 PE=4 SV=1	SIN3	4	1.24151	24.1508	no change	0.00043164
A0A1D8PQN8	Phosphatidylinositol-3-/phosphoinositide 5-phosphatase OS=Candida albicans (strain SC5314 / ATCC MYA-2876) GN=orf19.7052 PE=4 SV=1	orf19.7052	2	0.80525	24.185	no change	0.00115382
Q5A389	Ribosomal 40S subunit protein S20 OS=Candida albicans (strain SC5314 / ATCC MYA-2876) GN=RPS20 PE=3 SV=1	RPS20	11	0.804342	24.3253	no change	1.23226e-05
A0A1D8PN61	Non-specific serine/threonine protein kinase OS=Candida albicans (strain SC5314 / ATCC MYA-2876) GN=SNF1 PE=4 SV=1	SNF1	4	0.804075	24.3665	no change	0.0240173
Q5AK43	Uncharacterized protein OS=Candida albicans (strain SC5314 / ATCC MYA-2876) GN=orf19.3977 PE=4 SV=1	orf19.3977	4	0.803833	24.4039	no change	2.30407e-06
Q9B8D8	Cytochrome c oxidase subunit 2 OS=Candida albicans (strain SC5314 / ATCC MYA-2876) GN=COX2 PE=3 SV=2	COX2	10	0.803583	24.4426	no change	1.31964e-06
A0A1D8PH11	Dck1p OS=Candida albicans (strain SC5314 / ATCC MYA-2876) GN=DCK1 PE=3 SV=1	DCK1	2	0.80305	24.5252	no change	0.000165441
Q59LI2	Mitochondrial import inner membrane translocase subunit TIM17 OS=Candida albicans (strain SC5314 / ATCC MYA-2876) GN=TIM17 PE=3 SV=1	TIM17	2	0.80225	24.6494	no change	0.0126464
Q5A0L0	Ribonucleotide-diphosphate reductase subunit OS=Candida albicans (strain SC5314 / ATCC MYA-2876) GN=RNR21 PE=4 SV=1	RNR21	12	1.2469	24.69	no change	3.49834e-10
Q59L72	GPI-anchored protein 52 OS=Candida albicans (strain SC5314 / ATCC MYA-2876) GN=PGA52 PE=1 SV=2	PGA52	4	1.24695	24.695	no change	0.00457677
A0A1D8PG62	Npl6p OS=Candida albicans (strain SC5314 / ATCC MYA-2876) GN=NPL6 PE=4 SV=1	NPL6	4	1.24695	24.695	no change	0.00399439
A0A1D8PPL1	Histone acetyltransferase OS=Candida albicans (strain SC5314 / ATCC MYA-2876) GN=TRA1 PE=3 SV=1	TRA1	4	1.24703	24.7033	no change	0.000225601
A0A1D8PER8	ER oxidoreductin OS=Candida albicans (strain SC5314 / ATCC MYA-2876) GN=ERO1 PE=4 SV=1	ERO1	7	1.24757	24.7567	no change	9.9799e-09
Q5ANB5	Uncharacterized protein OS=Candida albicans (strain SC5314 / ATCC MYA-2876) GN=orf19.5989 PE=4 SV=1	orf19.5989	6	1.24761	24.7608	no change	0.00478366
Q5A473	Gvp36p OS=Candida albicans (strain SC5314 / ATCC MYA-2876) GN=GVP36 PE=4 SV=1	GVP36	6	1.24773	24.7733	no change	4.93525e-05
A0A1D8PF53	Cta3p OS=Candida albicans (strain SC5314 / ATCC MYA-2876) GN=CTA3 PE=4 SV=1	CTA3	9	1.24803	24.8025	no change	7.44201e-06
Q5AJ84	Uncharacterized protein OS=Candida albicans (strain SC5314 / ATCC MYA-2876) GN=orf19.1709 PE=4 SV=1	orf19.1709	2	1.24994	24.9942	no change	0.0163003
A0A1D8PU75	Tyrosine protein phosphatase OS=Candida albicans (strain SC5314 / ATCC MYA-2876) GN=PTP3 PE=4 SV=1	PTP3	2	1.24998	24.9983	no change	0.019169
A0A1D8PEK0	Uncharacterized protein OS=Candida albicans (strain SC5314 / ATCC MYA-2876) GN=orf19.4795 PE=4 SV=1	orf19.4795	3	1.25188	25.1883	no change	0.000528846
Q5ALV5	Cytochrome c oxidase subunit IV OS=Candida albicans (strain SC5314 / ATCC MYA-2876) GN=COX4 PE=4 SV=1	COX4	14	1.25195	25.195	no change	2.81896e-05
Q5AJS6	Multiple RNA-binding domain-containing protein 1 OS=Candida albicans (strain SC5314 / ATCC MYA-2876) GN=MRD1 PE=3 SV=2	MRD1	3	1.25324	25.3242	no change	0.0896659
Q5AKU8	Modfp OS=Candida albicans (strain SC5314 / ATCC MYA-2876) GN=MODF PE=4 SV=1	MODF	3	0.797242	25.4325	no change	0.0134622
A0A1D8PN46	5-demethoxyubiquinone hydroxylase, mitochondrial OS=Candida albicans (strain SC5314 / ATCC MYA-2876) GN=COQ7 PE=3 SV=1	COQ7	3	1.25578	25.5775	no change	6.30526e-05
A0A1D8PDT6	Putative ubiquitin-specific protease OS=Candida albicans (strain SC5314 / ATCC MYA-2876) GN=orf19.6260 PE=3 SV=1	orf19.6260	2	1.25582	25.5817	no change	0.0228458
Q59QA9	Uncharacterized protein OS=Candida albicans (strain SC5314 / ATCC MYA-2876) GN=orf19.409 PE=4 SV=1	orf19.409	2	1.25672	25.6717	no change	0.000760231
Q5AB84	Uncharacterized protein OS=Candida albicans (strain SC5314 / ATCC MYA-2876) GN=orf19.6090 PE=4 SV=1	orf19.6090	7	0.795325	25.7348	no change	1.42662e-06
Q59X89	Rab family GTPase OS=Candida albicans (strain SC5314 / ATCC MYA-2876) GN=VPS21 PE=4 SV=1	VPS21	2	0.795275	25.7427	no change	0.0276712
Q59XW4	Acetyl-coenzyme A synthetase OS=Candida albicans (strain SC5314 / ATCC MYA-2876) GN=ACS1 PE=3 SV=1	ACS1	7	0.795233	25.7493	no change	0.000620035
A0A1D8PQJ8	Uncharacterized protein OS=Candida albicans (strain SC5314 / ATCC MYA-2876) GN=orf19.7085 PE=4 SV=1	orf19.7085	10	1.25797	25.7975	no change	8.89131e-05
Q59RP7	54S ribosomal protein L4, mitochondrial OS=Candida albicans (strain SC5314 / ATCC MYA-2876) GN=MRPL4 PE=3 SV=2	MRPL4	4	1.25858	25.8583	no change	0.0210197
Q59Z38	NADPH:quinone reductase OS=Candida albicans (strain SC5314 / ATCC MYA-2876) GN=orf19.2262 PE=4 SV=1	orf19.2262	2	1.25866	25.8658	no change	2.02461e-05
A0A1D8PTW9	Pyridoxine 4-dehydrogenase OS=Candida albicans (strain SC5314 / ATCC MYA-2876) GN=CAALFM_CR09100CA PE=4 SV=1	CAALFM_CR09100CA	5	1.25892	25.8917	no change	0.386429
P31225	Corticosteroid-binding protein OS=Candida albicans (strain SC5314 / ATCC MYA-2876) GN=CBP1 PE=1 SV=2	CBP1	5	1.26017	26.0167	no change	2.48958e-05
A0A1D8PFV4	mRNA-binding protein OS=Candida albicans (strain SC5314 / ATCC MYA-2876) GN=NPL3 PE=4 SV=1	NPL3	5	0.793475	26.0279	no change	5.37063e-06
A0A1D8PRH0	Proteinase B OS=Candida albicans (strain SC5314 / ATCC MYA-2876) GN=orf19.7196 PE=3 SV=1	orf19.7196	3	1.26119	26.1192	no change	0.0092491
Q5A390	Uncharacterized protein OS=Candida albicans (strain SC5314 / ATCC MYA-2876) GN=CAALFM_CR08130WA PE=4 SV=1	CAALFM_CR08130WA	2	0.792742	26.1445	no change	0.0118437
P83781	Mitochondrial outer membrane protein porin OS=Candida albicans (strain SC5314 / ATCC MYA-2876) GN=POR1 PE=1 SV=2	POR1	38	0.792308	26.2135	no change	1.28352e-06
A0A1D8PHU4	Uncharacterized protein OS=Candida albicans (strain SC5314 / ATCC MYA-2876) GN=orf19.2257 PE=4 SV=1	orf19.2257	5	0.791983	26.2653	no change	0.000468399
A0A1D8PJQ9	Sphinganine-1-phosphate aldolase OS=Candida albicans (strain SC5314 / ATCC MYA-2876) GN=orf19.6951 PE=3 SV=1	orf19.6951	3	1.26318	26.3183	no change	0.101236
Q5AHZ2	Dolichyl-diphosphooligosaccharide-protein glycotransferase OS=Candida albicans (strain SC5314 / ATCC MYA-2876) GN=orf19.3060 PE=4 SV=1	orf19.3060	5	0.791175	26.3943	no change	2.15311e-05
Q59VG6	C-5 sterol desaturase OS=Candida albicans (strain SC5314 / ATCC MYA-2876) GN=ERG3 PE=3 SV=1	ERG3	4	1.26519	26.5192	no change	0.000685822
A0A1D8PR11	Uncharacterized protein OS=Candida albicans (strain SC5314 / ATCC MYA-2876) GN=orf19.6507 PE=4 SV=1	orf19.6507	11	1.2657	26.57	no change	3.64373e-06
Q59KY8	Serine/threonine-protein phosphatase SIT4 OS=Candida albicans (strain SC5314 / ATCC MYA-2876) GN=SIT4 PE=1 SV=1	SIT4	2	1.26672	26.6725	no change	0.00731982
A0A1D8PME0	I-AAA protease OS=Candida albicans (strain SC5314 / ATCC MYA-2876) GN=YME1 PE=3 SV=1	YME1	4	0.789392	26.6798	no change	6.2729e-05
Q59U59	Proteinase A OS=Candida albicans (strain SC5314 / ATCC MYA-2876) GN=APR1 PE=3 SV=1	2018-04-01	2	1.26718	26.7183	no change	0.0014196
A0A1D8PPA8	2-aminoadipate transaminase OS=Candida albicans (strain SC5314 / ATCC MYA-2876) GN=orf19.1180 PE=4 SV=1	orf19.1180	3	0.788975	26.7467	no change	3.90207e-06
A0A1D8PE84	Cdr4p OS=Candida albicans (strain SC5314 / ATCC MYA-2876) GN=CDR4 PE=3 SV=1	CDR4	7	0.78875	26.7829	no change	0.010263
Q5AMM4	RNA polymerase II degradation factor 1 OS=Candida albicans (strain SC5314 / ATCC MYA-2876) GN=DEF1 PE=3 SV=2	DEF1	2	0.787842	26.9291	no change	0.00828554
A0A1D8PSW1	Pex14p OS=Candida albicans (strain SC5314 / ATCC MYA-2876) GN=PEX14 PE=4 SV=1	PEX14	2	1.26959	26.9592	no change	6.33001e-08
Q5A7M9	Glycerol-1-phosphatase OS=Candida albicans (strain SC5314 / ATCC MYA-2876) GN=RHR2 PE=4 SV=1	RHR2	5	0.7876	26.968	no change	6.10055e-07
A0A1D8PS79	Isocitrate dehydrogenase [NADP] OS=Candida albicans (strain SC5314 / ATCC MYA-2876) GN=IDP2 PE=3 SV=1	IDP2	13	1.27071	27.0708	no change	1.59602e-05
Q59MQ0	Myosin-5 OS=Candida albicans (strain SC5314 / ATCC MYA-2876) GN=MYO5 PE=1 SV=2	MYO5	6	0.784933	27.3994	no change	0.0330949
A0A1D8PCG9	Mrs7p OS=Candida albicans (strain SC5314 / ATCC MYA-2876) GN=MRS7 PE=4 SV=1	MRS7	2	1.27405	27.405	no change	0.00709514
A0A1D8PN90	Hsp90 cochaperone OS=Candida albicans (strain SC5314 / ATCC MYA-2876) GN=STI1 PE=4 SV=1	STI1	20	1.27431	27.4308	no change	2.51137e-05
A0A1D8PH52	Acetyl-CoA C-acetyltransferase OS=Candida albicans (strain SC5314 / ATCC MYA-2876) GN=ERG10 PE=3 SV=1	ERG10	24	1.27473	27.4733	no change	1.04208e-07
A0A1D8PR39	Ahp2p OS=Candida albicans (strain SC5314 / ATCC MYA-2876) GN=AHP2 PE=4 SV=1	AHP2	4	0.78445	27.4779	no change	0.000138785
Q5ADT0	Slk19p OS=Candida albicans (strain SC5314 / ATCC MYA-2876) GN=SLK19 PE=4 SV=1	SLK19	23	1.27548	27.5483	no change	4.10662e-07
A0A1D8PRR7	Acetyl-CoA carboxylase OS=Candida albicans (strain SC5314 / ATCC MYA-2876) GN=ACC1 PE=4 SV=1	ACC1	47	0.783558	27.6229	no change	6.98869e-10
Q59PR7	Sda1p OS=Candida albicans (strain SC5314 / ATCC MYA-2876) GN=SDA1 PE=4 SV=1	SDA1	5	0.78335	27.6569	no change	0.00257782
P46586	ATP phosphoribosyltransferase OS=Candida albicans (strain SC5314 / ATCC MYA-2876) GN=HIS1 PE=3 SV=1	HIS1	2	1.27677	27.6775	no change	0.0333153
Q5AK62	Virulence protein SSD1 OS=Candida albicans (strain SC5314 / ATCC MYA-2876) GN=SSD1 PE=2 SV=2	SSD1	5	0.782667	27.7683	no change	0.00058396
Q5A2T2	ATP-binding cassette family ATPase OS=Candida albicans (strain SC5314 / ATCC MYA-2876) GN=KRE30 PE=4 SV=1	KRE30	14	0.781725	27.9222	no change	5.45971e-07
Q04782	Lanosterol synthase OS=Candida albicans (strain SC5314 / ATCC MYA-2876) GN=ERG7 PE=3 SV=2	ERG7	2	0.781508	27.9577	no change	0.00129125
Q5A368	Lysophospholipase NTE1 OS=Candida albicans (strain SC5314 / ATCC MYA-2876) GN=NTE1 PE=3 SV=1	NTE1	3	0.780958	28.0478	no change	0.0025544
Q5APD0	Uncharacterized protein OS=Candida albicans (strain SC5314 / ATCC MYA-2876) GN=orf19.4835 PE=4 SV=1	orf19.4835	2	0.780517	28.1203	no change	0.000156642
A0A1D8PDC7	Uncharacterized protein OS=Candida albicans (strain SC5314 / ATCC MYA-2876) GN=orf19.6853 PE=4 SV=1	orf19.6853	6	1.28209	28.2092	no change	0.000141343
P40910	40S ribosomal protein S1 OS=Candida albicans (strain SC5314 / ATCC MYA-2876) GN=RPS1 PE=3 SV=3	RPS1	46	0.77985	28.2298	no change	1.62973e-06
Q5A0I8	Sgt2p OS=Candida albicans (strain SC5314 / ATCC MYA-2876) GN=SGT2 PE=4 SV=1	SGT2	3	1.28312	28.3125	no change	0.00777069
A0A1D8PIH5	tRNA dihydrouridine synthase OS=Candida albicans (strain SC5314 / ATCC MYA-2876) GN=orf19.1404 PE=4 SV=1	orf19.1404	3	1.28477	28.4767	no change	0.00307619
Q59KQ1	Glycerol kinase OS=Candida albicans (strain SC5314 / ATCC MYA-2876) GN=GUT1 PE=3 SV=1	GUT1	5	0.77795	28.543	no change	7.6643e-08
A0A1D8PI15	Ribosomal 40S subunit protein S10A OS=Candida albicans (strain SC5314 / ATCC MYA-2876) GN=RPS10 PE=4 SV=1	RPS10	10	0.777583	28.6036	no change	5.24831e-05
Q5AMQ5	Carnitine O-acetyltransferase OS=Candida albicans (strain SC5314 / ATCC MYA-2876) GN=CAT2 PE=3 SV=1	CAT2	23	1.28747	28.7467	no change	1.40076e-07
Q59X93	Mitochondrial 54S ribosomal protein YmL17/YmL30 OS=Candida albicans (strain SC5314 / ATCC MYA-2876) GN=orf19.585 PE=4 SV=1	orf19.585	4	1.28846	28.8458	no change	0.00494276
A0A1D8PPH3	Uncharacterized protein OS=Candida albicans (strain SC5314 / ATCC MYA-2876) GN=orf19.92 PE=4 SV=1	orf19.92	5	1.28884	28.8842	no change	9.45934e-05
A0A1D8PKC4	Ubiquitin-specific protease OS=Candida albicans (strain SC5314 / ATCC MYA-2876) GN=UBP1 PE=3 SV=1	UBP1	4	0.775858	28.8895	no change	0.00014266
O59931	60S ribosomal protein L13 OS=Candida albicans (strain SC5314 / ATCC MYA-2876) GN=RPL13 PE=3 SV=1	RPL13	31	1.28922	28.9217	no change	1.99125e-05
Q5ALV2	Actin cytoskeleton-regulatory complex protein SLA1 OS=Candida albicans (strain SC5314 / ATCC MYA-2876) GN=SLA1 PE=1 SV=1	SLA1	3	1.29072	29.0717	no change	5.34471e-05
A0A1D8PE54	Bbc1p OS=Candida albicans (strain SC5314 / ATCC MYA-2876) GN=BBC1 PE=4 SV=1	BBC1	3	1.29144	29.1442	no change	0.00076465
A0A1D8PDM9	Carboxypeptidase OS=Candida albicans (strain SC5314 / ATCC MYA-2876) GN=PRC3 PE=3 SV=1	PRC3	3	1.29238	29.2383	no change	0.00249264
A0A1D8PDH5	Rei1p OS=Candida albicans (strain SC5314 / ATCC MYA-2876) GN=REI1 PE=4 SV=1	REI1	5	1.29276	29.2758	no change	7.43659e-06
A0A1D8PCY4	Ecm33p OS=Candida albicans (strain SC5314 / ATCC MYA-2876) GN=ECM33 PE=4 SV=1	ECM33	15	1.29486	29.4858	no change	0.000113049
P83779	Pyruvate decarboxylase OS=Candida albicans (strain SC5314 / ATCC MYA-2876) GN=PDC11 PE=1 SV=2	PDC11	176	1.2957	29.57	no change	1.45415e-06
Q5AHG8	Mitochondrial 54S ribosomal protein YmL24/YmL14 OS=Candida albicans (strain SC5314 / ATCC MYA-2876) GN=orf19.828 PE=4 SV=1	orf19.828	4	1.29601	29.6008	no change	0.00361264
A0A1D8PFG4	60S ribosomal protein L27 OS=Candida albicans (strain SC5314 / ATCC MYA-2876) GN=RPL27A PE=3 SV=1	RPL27A	9	0.771083	29.6877	no change	4.43677e-06
Q9UVL1	Non-histone chromosomal protein 6 OS=Candida albicans (strain SC5314 / ATCC MYA-2876) GN=NHP6 PE=3 SV=1	NHP6	5	1.29888	29.8883	no change	6.4335e-05
Q5AJ90	Fox3p OS=Candida albicans (strain SC5314 / ATCC MYA-2876) GN=FOX3 PE=3 SV=1	FOX3	10	1.30061	30.0608	no change	3.27879e-05
A0A1D8PCQ3	Eukaryotic translation initiation factor 2A OS=Candida albicans (strain SC5314 / ATCC MYA-2876) GN=orf19.2930 PE=3 SV=1	orf19.2930	4	0.7688	30.0728	no change	2.73506e-06
A0A1D8PJ10	Uncharacterized protein OS=Candida albicans (strain SC5314 / ATCC MYA-2876) GN=orf19.6160 PE=4 SV=1	orf19.6160	15	1.30157	30.1567	no change	4.61214e-09
A0A1D8PTY4	Elf1p OS=Candida albicans (strain SC5314 / ATCC MYA-2876) GN=ELF1 PE=4 SV=1	ELF1	4	0.767925	30.2211	no change	2.75555e-06
Q59WG3	AAA family ATPase OS=Candida albicans (strain SC5314 / ATCC MYA-2876) GN=CDC48 PE=3 SV=1	CDC48	35	1.30262	30.2617	no change	5.00722e-08
Q5AML3	Oxidoreductase OS=Candida albicans (strain SC5314 / ATCC MYA-2876) GN=orf19.4633 PE=4 SV=1	orf19.4633	2	1.30347	30.3467	no change	7.45212e-05
A0A1D8PDU9	Glutamate synthase (NADH) OS=Candida albicans (strain SC5314 / ATCC MYA-2876) GN=GLT1 PE=4 SV=1	GLT1	19	0.766783	30.4149	no change	3.44605e-09
Q59P43	GTP-binding nuclear protein OS=Candida albicans (strain SC5314 / ATCC MYA-2876) GN=GSP1 PE=3 SV=1	GSP1	6	0.765467	30.6393	no change	9.0941e-06
Q59P94	Mitofusin OS=Candida albicans (strain SC5314 / ATCC MYA-2876) GN=FZO1 PE=3 SV=1	FZO1	3	1.30659	30.6592	no change	0.00651565
Q5AJD9	Acyl-coenzyme A oxidase OS=Candida albicans (strain SC5314 / ATCC MYA-2876) GN=POX1-3 PE=3 SV=1	POX1-3	25	1.3069	30.69	no change	7.04232e-14
Q59SS1	Ccc1p OS=Candida albicans (strain SC5314 / ATCC MYA-2876) GN=CCC1 PE=4 SV=1	CCC1	2	0.764958	30.7261	no change	0.0252034
Q5A9D9	Homoisocitrate dehydrogenase OS=Candida albicans (strain SC5314 / ATCC MYA-2876) GN=LYS12 PE=4 SV=1	LYS12	15	1.30902	30.9025	no change	1.91182e-09
A0A1D8PTR7	Tropomyosin OS=Candida albicans (strain SC5314 / ATCC MYA-2876) GN=TPM2 PE=4 SV=1	TPM2	3	1.30905	30.905	no change	2.84687e-05
Q59MV9	Flavohemoprotein OS=Candida albicans (strain SC5314 / ATCC MYA-2876) GN=YHB1 PE=2 SV=1	YHB1	15	1.31093	31.0925	no change	1.80938e-08
Q5A1M5	Uncharacterized protein OS=Candida albicans (strain SC5314 / ATCC MYA-2876) GN=orf19.1970 PE=4 SV=1	orf19.1970	7	1.31182	31.1817	no change	0.000552157
A0A1D8PD39	3-hydroxy-3-methylglutaryl coenzyme A reductase OS=Candida albicans (strain SC5314 / ATCC MYA-2876) GN=HMG1 PE=3 SV=1	HMG1	8	0.761392	31.3384	no change	1.77273e-07
Q9Y7F0	Peroxiredoxin TSA1-A OS=Candida albicans (strain SC5314 / ATCC MYA-2876) GN=TSA1 PE=2 SV=1	TSA1	37	1.3135	31.35	no change	5.80611e-06
A0A1D8PQE3	Uncharacterized protein OS=Candida albicans (strain SC5314 / ATCC MYA-2876) GN=orf19.2124 PE=4 SV=1	orf19.2124	2	1.31363	31.3625	no change	0.136097
Q5AK88	Uncharacterized protein OS=Candida albicans (strain SC5314 / ATCC MYA-2876) GN=orf19.3932 PE=4 SV=1	orf19.3932	7	1.31657	31.6567	no change	0.000351798
Q5AD10	M-AAA protease subunit OS=Candida albicans (strain SC5314 / ATCC MYA-2876) GN=orf19.2057 PE=3 SV=1	orf19.2057	5	1.31662	31.6617	no change	0.0115484
A0A1D8PCD3	Uncharacterized protein OS=Candida albicans (strain SC5314 / ATCC MYA-2876) GN=orf19.3290 PE=4 SV=1	orf19.3290	3	1.31703	31.7033	no change	0.0063977
A0A1D8PHC9	Aspartate transaminase OS=Candida albicans (strain SC5314 / ATCC MYA-2876) GN=AAT1 PE=4 SV=1	AAT1	17	1.31823	31.8233	no change	9.82395e-12
A0A1D8PDT3	Ribosomal 40S subunit protein S14B OS=Candida albicans (strain SC5314 / ATCC MYA-2876) GN=RPS14B PE=3 SV=1	RPS14B	11	0.758517	31.8363	no change	8.26371e-07
Q5ANP6	Sbp1p OS=Candida albicans (strain SC5314 / ATCC MYA-2876) GN=SBP1 PE=4 SV=1	SBP1	7	1.31912	31.9117	no change	0.000692736
A0A1D8PFV1	Ribosomal 60S subunit protein L4B OS=Candida albicans (strain SC5314 / ATCC MYA-2876) GN=RPL4B PE=4 SV=1	RPL4B	57	0.757717	31.9755	no change	6.02496e-09
Q59M69	ATP-dependent (S)-NAD(P)H-hydrate dehydratase OS=Candida albicans (strain SC5314 / ATCC MYA-2876) GN=CAALFM_C602030CA PE=3 SV=2	CAALFM_C602030CA	4	1.3201	32.01	no change	7.00247e-06
A0A1D8PI22	Uncharacterized protein OS=Candida albicans (strain SC5314 / ATCC MYA-2876) GN=orf19.2175 PE=4 SV=1	orf19.2175	2	0.757217	32.0626	no change	1.21366e-05
Q5AB86	2-isopropylmalate synthase OS=Candida albicans (strain SC5314 / ATCC MYA-2876) GN=LEU4 PE=3 SV=1	LEU4	3	1.32255	32.255	no change	0.000824585
Q5AMT7	Bfr1p OS=Candida albicans (strain SC5314 / ATCC MYA-2876) GN=BFR1 PE=4 SV=1	BFR1	11	1.32268	32.2675	no change	1.56044e-05
Q59T35	Osm1p OS=Candida albicans (strain SC5314 / ATCC MYA-2876) GN=OSM1 PE=4 SV=1	OSM1	25	1.32336	32.3358	no change	3.23665e-08
A0A1D8PR64	DNA polymerase OS=Candida albicans (strain SC5314 / ATCC MYA-2876) GN=POL3 PE=3 SV=1	POL3	3	0.75475	32.4942	no change	0.002886
A0A1D8PCT0	1,3-beta-glucan synthase OS=Candida albicans (strain SC5314 / ATCC MYA-2876) GN=GSC1 PE=4 SV=1	GSC1	10	0.754258	32.5806	no change	5.41246e-09
A0A1D8PPR2	2-deoxyglucose-6-phosphatase OS=Candida albicans (strain SC5314 / ATCC MYA-2876) GN=DOG1 PE=4 SV=1	DOG1	2	1.32668	32.6675	no change	5.24252e-07
A0A1D8PFV7	Mdg1p OS=Candida albicans (strain SC5314 / ATCC MYA-2876) GN=MDG1 PE=4 SV=1	MDG1	20	1.32688	32.6875	no change	8.39754e-06
A0A1D8PNV9	Phosphatidate cytidylyltransferase OS=Candida albicans (strain SC5314 / ATCC MYA-2876) GN=CDS1 PE=3 SV=1	CDS1	2	1.32691	32.6908	no change	0.397982
Q5AJU7	AP-1-like transcription factor CAP1 OS=Candida albicans (strain SC5314 / ATCC MYA-2876) GN=CAP1 PE=1 SV=2	CAP1	2	1.32756	32.7558	no change	0.00417011
Q92410	Alpha,alpha-trehalose-phosphate synthase [UDP-forming] OS=Candida albicans (strain SC5314 / ATCC MYA-2876) GN=TPS1 PE=2 SV=1	TPS1	9	1.32787	32.7867	no change	5.839e-06
Q5AHE9	Yim1p OS=Candida albicans (strain SC5314 / ATCC MYA-2876) GN=YIM1 PE=4 SV=1	YIM1	4	1.32803	32.8025	no change	2.65467e-07
P30575	Enolase 1 OS=Candida albicans (strain SC5314 / ATCC MYA-2876) GN=ENO1 PE=2 SV=1	ENO1	210	1.32947	32.9467	no change	5.68193e-07
A0A1D8PRF5	Sla2p OS=Candida albicans (strain SC5314 / ATCC MYA-2876) GN=SLA2 PE=4 SV=1	SLA2	11	1.33148	33.1483	no change	2.27434e-06
A0A1D8PCQ5	Ribosomal 60S subunit protein L26B OS=Candida albicans (strain SC5314 / ATCC MYA-2876) GN=orf19.3690.2 PE=4 SV=1	orf19.3690.2	11	0.750317	33.2771	no change	0.000138389
Q59RK9	Mitochondrial intermediate peptidase OS=Candida albicans (strain SC5314 / ATCC MYA-2876) GN=OCT1 PE=3 SV=2	2018-10-01	2	1.33384	33.3842	no change	0.0099324
Q59U61	Putative carboxylic ester hydrolase OS=Candida albicans (strain SC5314 / ATCC MYA-2876) GN=orf19.1890 PE=4 SV=1	orf19.1890	4	1.33439	33.4392	no change	0.00484021
A0A1D8PRK7	Uncharacterized protein OS=Candida albicans (strain SC5314 / ATCC MYA-2876) GN=orf19.7140 PE=4 SV=1	orf19.7140	3	1.33479	33.4792	no change	1.59489e-06
Q5A2T3	Blm3p OS=Candida albicans (strain SC5314 / ATCC MYA-2876) GN=BLM3 PE=4 SV=1	BLM3	2	0.7488	33.547	no change	0.000229188
A0A1D8PGN9	Uncharacterized protein OS=Candida albicans (strain SC5314 / ATCC MYA-2876) GN=orf19.5834 PE=4 SV=1	orf19.5834	2	1.33571	33.5708	no change	0.0191996
Q5A6Q0	Uncharacterized protein OS=Candida albicans (strain SC5314 / ATCC MYA-2876) GN=CAALFM_CR04180CA PE=3 SV=1	CAALFM_CR04180CA	4	0.748292	33.6377	no change	4.96594e-08
A0A1D8PNH7	Uncharacterized protein OS=Candida albicans (strain SC5314 / ATCC MYA-2876) GN=orf19.4287 PE=3 SV=1	orf19.4287	2	1.33682	33.6825	no change	0.00809194
A0A1D8PHW1	Ribosomal 60S subunit protein L11B OS=Candida albicans (strain SC5314 / ATCC MYA-2876) GN=RPL11 PE=3 SV=1	RPL11	13	0.747517	33.7763	no change	6.20271e-07
Q59TU0	Nascent polypeptide-associated complex subunit beta OS=Candida albicans (strain SC5314 / ATCC MYA-2876) GN=EGD1 PE=3 SV=1	EGD1	7	1.33828	33.8283	no change	0.000160862
P83773	Acetyl-CoA hydrolase OS=Candida albicans (strain SC5314 / ATCC MYA-2876) GN=ACH1 PE=1 SV=3	ACH1	30	1.3394	33.94	no change	2.56938e-09
A0A1D8PD11	Uncharacterized protein OS=Candida albicans (strain SC5314 / ATCC MYA-2876) GN=orf19.3053 PE=4 SV=1	orf19.3053	16	1.34298	34.2975	no change	4.51437e-07
A0A1D8PTU4	Uncharacterized protein OS=Candida albicans (strain SC5314 / ATCC MYA-2876) GN=CAALFM_CR08920WA PE=3 SV=1	CAALFM_CR08920WA	6	1.34539	34.5392	no change	9.06661e-06
Q5A017	Transaldolase OS=Candida albicans (strain SC5314 / ATCC MYA-2876) GN=TAL1 PE=3 SV=1	TAL1	50	1.34562	34.5617	no change	7.63936e-09
A0A1D8PMH8	Glutamate dehydrogenase OS=Candida albicans (strain SC5314 / ATCC MYA-2876) GN=GDH3 PE=3 SV=1	GDH3	18	1.34622	34.6225	no change	9.75344e-08
A0A1D8PG26	Uncharacterized protein OS=Candida albicans (strain SC5314 / ATCC MYA-2876) GN=orf19.2095 PE=3 SV=1	orf19.2095	10	0.7423	34.7164	no change	1.74281e-05
Q59TU5	Mrf1p OS=Candida albicans (strain SC5314 / ATCC MYA-2876) GN=MRF1 PE=4 SV=1	MRF1	15	1.34885	34.885	no change	9.61374e-12
Q5APG6	Pre-mRNA-splicing factor CEF1 OS=Candida albicans (strain SC5314 / ATCC MYA-2876) GN=CEF1 PE=3 SV=2	CEF1	2	1.34897	34.8967	no change	4.28309e-05
Q5A650	Serine/threonine protein kinase OS=Candida albicans (strain SC5314 / ATCC MYA-2876) GN=orf19.3840 PE=4 SV=1	orf19.3840	2	1.35267	35.2667	no change	0.00399867
P83784	Heat shock protein SSC1, mitochondrial OS=Candida albicans (strain SC5314 / ATCC MYA-2876) GN=SSC1 PE=1 SV=2	SSC1	94	1.35347	35.3467	no change	2.66783e-07
Q59Y37	Pst2p OS=Candida albicans (strain SC5314 / ATCC MYA-2876) GN=PST2 PE=4 SV=1	PST2	5	1.35418	35.4175	no change	2.11091e-06
A0A1D8PKD3	Nucleolar GTP-binding protein 1 OS=Candida albicans (strain SC5314 / ATCC MYA-2876) GN=NOG1 PE=3 SV=1	NOG1	5	0.736692	35.742	no change	1.92918e-06
Q5APD4	Sphingolipid C9-methyltransferase OS=Candida albicans (strain SC5314 / ATCC MYA-2876) GN=MTS1 PE=1 SV=1	MTS1	7	0.736125	35.8465	no change	9.91217e-06
Q5ABD9	Vacuolar protein sorting-associated protein 27 OS=Candida albicans (strain SC5314 / ATCC MYA-2876) GN=VPS27 PE=3 SV=2	VPS27	2	1.35942	35.9425	no change	1.4172e-05
Q5AAV3	Ribosome-releasing factor 2, mitochondrial OS=Candida albicans (strain SC5314 / ATCC MYA-2876) GN=MEF2 PE=3 SV=2	MEF2	4	1.36022	36.0225	no change	0.000130916
A0A1D8PRG0	Mitochondrial 54S ribosomal protein YmL2 OS=Candida albicans (strain SC5314 / ATCC MYA-2876) GN=MRP7 PE=4 SV=1	MRP7	12	1.36376	36.3758	no change	4.89989e-07
A0A1D8PQD5	Cytochrome c oxidase subunit OS=Candida albicans (strain SC5314 / ATCC MYA-2876) GN=orf19.1082.1 PE=3 SV=1	orf19.1082.1	2	1.36499	36.4992	no change	0.00220674
A0A1D8PMP1	Glycerol-3-phosphate dehydrogenase OS=Candida albicans (strain SC5314 / ATCC MYA-2876) GN=GUT2 PE=3 SV=1	GUT2	10	0.731883	36.6338	no change	2.57223e-08
Q59TD1	Rim2p OS=Candida albicans (strain SC5314 / ATCC MYA-2876) GN=RIM2 PE=3 SV=1	RIM2	3	0.731042	36.7911	no change	0.00173083
Q5AA33	Predicted GPI-anchored protein 45 OS=Candida albicans (strain SC5314 / ATCC MYA-2876) GN=PGA45 PE=1 SV=2	PGA45	2	1.36835	36.835	no change	0.000579919
Q59WE2	SCF ubiquitin ligase subunit OS=Candida albicans (strain SC5314 / ATCC MYA-2876) GN=SKP1 PE=3 SV=1	SKP1	2	1.36848	36.8483	no change	0.00069571
A0A1D8PQR0	Endopolyphosphatase OS=Candida albicans (strain SC5314 / ATCC MYA-2876) GN=PHM5 PE=4 SV=1	PHM5	2	1.3689	36.89	no change	0.0429417
Q5ACU3	Dolichyl-phosphate-mannose--protein mannosyltransferase 5 OS=Candida albicans (strain SC5314 / ATCC MYA-2876) GN=PMT5 PE=2 SV=1	PMT5	4	0.729367	37.1053	Down	3.5242e-07
A0A1D8PHQ6	Gre2p OS=Candida albicans (strain SC5314 / ATCC MYA-2876) GN=GRE2 PE=4 SV=1	GRE2	4	1.37249	37.2492	Up	0.000102488
Q59NN4	Long-chain fatty acid transporter OS=Candida albicans (strain SC5314 / ATCC MYA-2876) GN=FAT1 PE=4 SV=1	FAT1	2	0.728283	37.3092	Down	1.12074e-05
Q5AL49	Rab guanine nucleotide exchange factor SEC2 OS=Candida albicans (strain SC5314 / ATCC MYA-2876) GN=SEC2 PE=1 SV=2	SEC2	3	1.37515	37.515	Up	0.0392583
A0A1D8PTI7	40S ribosomal protein S27 OS=Candida albicans (strain SC5314 / ATCC MYA-2876) GN=RPS27 PE=3 SV=1	RPS27	7	0.726208	37.7015	Down	0.000216511
A0A1D8PTV0	Proteasome regulatory particle lid subunit OS=Candida albicans (strain SC5314 / ATCC MYA-2876) GN=RPN7 PE=4 SV=1	RPN7	6	1.37789	37.7892	Up	1.29843e-06
Q5A6P2	RNA cytidine acetyltransferase OS=Candida albicans (strain SC5314 / ATCC MYA-2876) GN=NAT10 PE=3 SV=1	NAT10	4	0.7239	38.1406	Down	1.05871e-06
A0A1D8PQ60	Uncharacterized protein OS=Candida albicans (strain SC5314 / ATCC MYA-2876) GN=orf19.5711 PE=4 SV=1	orf19.5711	7	0.723608	38.1963	Down	0.0260489
Q5A8Y5	DNA-directed RNA polymerase subunit beta OS=Candida albicans (strain SC5314 / ATCC MYA-2876) GN=orf19.3349 PE=3 SV=1	orf19.3349	8	0.723267	38.2616	Down	1.05026e-07
Q5AKA5	Cys-Gly metallodipeptidase DUG1 OS=Candida albicans (strain SC5314 / ATCC MYA-2876) GN=DUG1 PE=1 SV=1	DUG1	18	1.38278	38.2783	Up	1.12196e-08
A0A1D8PTX2	Cu-binding protein OS=Candida albicans (strain SC5314 / ATCC MYA-2876) GN=SCO1 PE=4 SV=1	SCO1	5	1.38394	38.3942	Up	1.65071e-06
A0A1D8PU04	S-formylglutathione hydrolase OS=Candida albicans (strain SC5314 / ATCC MYA-2876) GN=CAALFM_CR09670CA PE=3 SV=1	CAALFM_CR09670CA	10	1.38449	38.4492	Up	3.04183e-07
Q5A9D4	Csp37p OS=Candida albicans (strain SC5314 / ATCC MYA-2876) GN=CSP37 PE=4 SV=1	CSP37	18	1.38483	38.4833	Up	3.13867e-06
Q5ALM6	Peptidyl-prolyl cis-trans isomerase OS=Candida albicans (strain SC5314 / ATCC MYA-2876) GN=CPR3 PE=3 SV=1	CPR3	3	1.38727	38.7275	Up	7.83877e-07
Q5AHH7	Acyl carrier protein OS=Candida albicans (strain SC5314 / ATCC MYA-2876) GN=ACP12 PE=3 SV=1	ACP12	4	1.38753	38.7533	Up	0.000165343
Q5ACM9	Eukaryotic translation initiation factor 3 subunit J OS=Candida albicans (strain SC5314 / ATCC MYA-2876) GN=HCR1 PE=3 SV=1	HCR1	2	1.38914	38.9142	Up	0.00511983
A0A1D8PQM4	DNA-directed RNA polymerase subunit beta OS=Candida albicans (strain SC5314 / ATCC MYA-2876) GN=RPA135 PE=3 SV=1	RPA135	5	0.719783	38.9307	Down	7.66182e-06
Q5A900	Ribosomal 40S subunit protein S2 OS=Candida albicans (strain SC5314 / ATCC MYA-2876) GN=RPS21 PE=3 SV=1	RPS21	26	0.719758	38.9355	Down	3.52223e-07
A0A1D8PGF0	Lysophospholipase OS=Candida albicans (strain SC5314 / ATCC MYA-2876) GN=PLB4.5 PE=3 SV=1	PLB4.5	7	1.39078	39.0775	Up	1.36444e-06
A0A1D8PQ75	Ferulic acid decarboxylase 1 OS=Candida albicans (strain SC5314 / ATCC MYA-2876) GN=FDC1 PE=3 SV=1	FDC1	2	1.39158	39.1583	Up	0.000512611
A0A1D8PF08	Ribosomal 60S subunit protein L2A OS=Candida albicans (strain SC5314 / ATCC MYA-2876) GN=RPL2 PE=4 SV=1	RPL2	18	0.718525	39.174	Down	5.65539e-14
A0A1D8PTD1	Bifunctional carbamoylphosphate synthetase/aspartate transcarbamylase OS=Candida albicans (strain SC5314 / ATCC MYA-2876) GN=URA2 PE=3 SV=1	URA2	48	0.718217	39.2338	Down	2.70957e-10
Q59LU0	ATP-dependent RNA helicase DBP2 OS=Candida albicans (strain SC5314 / ATCC MYA-2876) GN=DBP2 PE=3 SV=2	DBP2	15	0.718108	39.2548	Down	3.48076e-08
A0A1D8PE03	Uncharacterized protein OS=Candida albicans (strain SC5314 / ATCC MYA-2876) GN=orf19.4450.1 PE=4 SV=1	orf19.4450.1	2	1.39484	39.4842	Up	0.00011265
Q5A786	Profilin OS=Candida albicans (strain SC5314 / ATCC MYA-2876) GN=PFY1 PE=3 SV=1	PFY1	7	0.715125	39.8357	Down	3.92751e-07
A0A1D8PF79	Glutamate decarboxylase OS=Candida albicans (strain SC5314 / ATCC MYA-2876) GN=GAD1 PE=3 SV=1	GAD1	41	1.39978	39.9783	Up	1.81193e-07
A0A1D8PFK5	Chitin synthase OS=Candida albicans (strain SC5314 / ATCC MYA-2876) GN=CHS3 PE=4 SV=1	CHS3	4	0.713883	40.0789	Down	0.0694502
Q59KZ3	Uridylate kinase OS=Candida albicans (strain SC5314 / ATCC MYA-2876) GN=URA6 PE=3 SV=1	URA6	2	1.40206	40.2058	Up	0.00108185
A0A1D8PK43	Ribosomal 60S subunit protein L18A OS=Candida albicans (strain SC5314 / ATCC MYA-2876) GN=RPL18 PE=4 SV=1	RPL18	18	0.713175	40.218	Down	9.19609e-10
A0A1D8PMP0	Oye32p OS=Candida albicans (strain SC5314 / ATCC MYA-2876) GN=OYE32 PE=4 SV=1	OYE32	2	1.4031	40.31	Up	4.21584e-07
A0A1D8PCV8	Uncharacterized protein OS=Candida albicans (strain SC5314 / ATCC MYA-2876) GN=orf19.2964 PE=4 SV=1	orf19.2964	4	0.712175	40.4149	Down	2.8189e-05
Q5A0W1	Uncharacterized protein OS=Candida albicans (strain SC5314 / ATCC MYA-2876) GN=orf19.3135 PE=4 SV=1	orf19.3135	2	1.40452	40.4517	Up	0.0047237
Q5A0J3	Sphingosine hydroxylase OS=Candida albicans (strain SC5314 / ATCC MYA-2876) GN=SUR2 PE=3 SV=1	SUR2	2	0.711325	40.5827	Down	1.8286e-07
Q5A362	Cystathionine gamma-lyase OS=Candida albicans (strain SC5314 / ATCC MYA-2876) GN=CYS3 PE=3 SV=1	CYS3	5	0.710675	40.7113	Down	1.53402e-06
A0A1D8PHC5	Uncharacterized protein OS=Candida albicans (strain SC5314 / ATCC MYA-2876) GN=orf19.3552 PE=4 SV=1	orf19.3552	5	0.710092	40.8269	Down	0.000592342
P83774	Guanine nucleotide-binding protein subunit beta-like protein OS=Candida albicans (strain SC5314 / ATCC MYA-2876) GN=ASC1 PE=1 SV=2	ASC1	35	0.710083	40.8285	Down	1.70097e-10
A0A1D8PPJ3	RNA helicase OS=Candida albicans (strain SC5314 / ATCC MYA-2876) GN=orf19.107 PE=4 SV=1	orf19.107	3	1.40958	40.9583	Up	0.00401162
Q59VY8	Galactokinase OS=Candida albicans (strain SC5314 / ATCC MYA-2876) GN=GAL1 PE=4 SV=1	GAL1	7	1.41085	41.085	Up	1.02237e-06
Q5AP79	Mir1p OS=Candida albicans (strain SC5314 / ATCC MYA-2876) GN=MIR1 PE=3 SV=1	MIR1	21	0.708692	41.1051	Down	1.7288e-09
A0A1D8PT66	Ubiquitin-specific protease OS=Candida albicans (strain SC5314 / ATCC MYA-2876) GN=CAALFM_CR05980WA PE=3 SV=1	CAALFM_CR05980WA	3	1.41149	41.1492	Up	0.00142302
Q59WG6	Aspartyl aminopeptidase OS=Candida albicans (strain SC5314 / ATCC MYA-2876) GN=orf19.2335 PE=3 SV=1	orf19.2335	9	1.41154	41.1542	Up	5.04277e-07
Q5AEN1	Cytochrome c peroxidase, mitochondrial OS=Candida albicans (strain SC5314 / ATCC MYA-2876) GN=CCP1 PE=3 SV=2	CCP1	22	1.41908	41.9083	Up	8.32931e-08
A0A1D8PLN7	Elongator subunit OS=Candida albicans (strain SC5314 / ATCC MYA-2876) GN=orf19.2711 PE=4 SV=1	orf19.2711	3	0.7042	42.0051	Down	3.45611e-05
A0A1D8PEI4	Crp1p OS=Candida albicans (strain SC5314 / ATCC MYA-2876) GN=CRP1 PE=3 SV=1	CRP1	2	0.703333	42.1801	Down	1.56107e-09
Q5AI48	FAS1 domain-containing protein CaO19.3004 OS=Candida albicans (strain SC5314 / ATCC MYA-2876) GN=CAALFM_C103120WA PE=3 SV=1	CAALFM_C103120WA	2	1.42248	42.2483	Up	0.00894138
A0A1D8PU46	snoRNP complex protein OS=Candida albicans (strain SC5314 / ATCC MYA-2876) GN=SIK1 PE=4 SV=1	SIK1	13	0.702975	42.2526	Down	1.38633e-09
A0A1D8PRG7	Uncharacterized protein OS=Candida albicans (strain SC5314 / ATCC MYA-2876) GN=orf19.7193 PE=4 SV=1	orf19.7193	2	0.701867	42.4772	Down	2.13199e-05
A0A1D8PL06	Type 2C protein phosphatase OS=Candida albicans (strain SC5314 / ATCC MYA-2876) GN=PTC7 PE=4 SV=1	PTC7	2	0.7015	42.5517	Down	0.00160374
A0A1D8PQF6	Tsm1p OS=Candida albicans (strain SC5314 / ATCC MYA-2876) GN=TSM1 PE=4 SV=1	TSM1	4	0.700425	42.7705	Down	8.88037e-07
A0A1D8PHF8	Wh11p OS=Candida albicans (strain SC5314 / ATCC MYA-2876) GN=WH11 PE=4 SV=1	WH11	5	0.700025	42.852	Down	3.83457e-05
A0A1D8PRP4	SnoRNA-binding rRNA-processing protein OS=Candida albicans (strain SC5314 / ATCC MYA-2876) GN=CAALFM_CR00460CA PE=4 SV=1	CAALFM_CR00460CA	2	0.699667	42.9252	Down	0.000113599
A0A1D8PCX5	Uncharacterized protein OS=Candida albicans (strain SC5314 / ATCC MYA-2876) GN=orf19.2988 PE=4 SV=1	orf19.2988	4	0.699325	42.995	Down	4.7786e-08
A0A1D8PKB0	Phosphopantothenate--cysteine ligase OS=Candida albicans (strain SC5314 / ATCC MYA-2876) GN=orf19.7357 PE=4 SV=1	orf19.7357	5	1.43131	43.1308	Up	1.17777e-05
A0A1D8PRB6	Proteasome core particle subunit beta 3 OS=Candida albicans (strain SC5314 / ATCC MYA-2876) GN=PUP3 PE=4 SV=1	PUP3	4	1.43256	43.2558	Up	0.0200543
P0CY31	Ras-related protein SEC4 OS=Candida albicans (strain SC5314 / ATCC MYA-2876) GN=SEC4 PE=3 SV=1	SEC4	7	0.697808	43.3058	Down	2.07101e-09
O94069	5-aminolevulinate synthase, mitochondrial OS=Candida albicans (strain SC5314 / ATCC MYA-2876) GN=HEM1 PE=3 SV=2	HEM1	6	1.43328	43.3275	Up	5.58872e-10
Q59WB7	GTPase OS=Candida albicans (strain SC5314 / ATCC MYA-2876) GN=RIA1 PE=4 SV=1	RIA1	3	0.696	43.6782	Down	6.03677e-06
A0A1D8PSD0	Protein DOM34 homolog OS=Candida albicans (strain SC5314 / ATCC MYA-2876) GN=DOM34 PE=3 SV=1	DOM34	3	1.4387	43.87	Up	0.000317479
A0A1D8PNQ9	Lap4p OS=Candida albicans (strain SC5314 / ATCC MYA-2876) GN=LAP4 PE=4 SV=1	LAP4	2	0.694708	43.9453	Down	0.00304817
A0A1D8PQ82	Nucleolar GTP-binding protein 2 OS=Candida albicans (strain SC5314 / ATCC MYA-2876) GN=NOG2 PE=3 SV=1	NOG2	5	0.694233	44.0438	Down	5.77029e-10
Q59WW3	Pex7p OS=Candida albicans (strain SC5314 / ATCC MYA-2876) GN=PEX7 PE=4 SV=1	PEX7	2	1.44049	44.0492	Up	0.0646305
Q5A0L4	Plc2p OS=Candida albicans (strain SC5314 / ATCC MYA-2876) GN=PLC2 PE=4 SV=1	PLC2	2	1.44147	44.1467	Up	7.2406e-06
Q5A4J5	Ran GTPase-binding protein OS=Candida albicans (strain SC5314 / ATCC MYA-2876) GN=orf19.3446 PE=4 SV=1	orf19.3446	2	1.44285	44.285	Up	0.0337231
Q5AEN2	Ribosomal 60S subunit protein L9B OS=Candida albicans (strain SC5314 / ATCC MYA-2876) GN=RPL9B PE=4 SV=1	RPL9B	8	0.690842	44.751	Down	5.36676e-09
A0A1D8PI19	Phm7p OS=Candida albicans (strain SC5314 / ATCC MYA-2876) GN=PHM7 PE=4 SV=1	PHM7	5	0.6885	45.2433	Down	2.59101e-07
O74261	Heat shock protein 60, mitochondrial OS=Candida albicans (strain SC5314 / ATCC MYA-2876) GN=HSP60 PE=3 SV=1	HSP60	51	1.45733	45.7333	Up	9.42688e-08
A0A1D8PRC2	Carboxypeptidase OS=Candida albicans (strain SC5314 / ATCC MYA-2876) GN=CPY1 PE=3 SV=1	CPY1	6	1.46048	46.0483	Up	7.52457e-08
A0A1D8PIK6	Uncharacterized protein OS=Candida albicans (strain SC5314 / ATCC MYA-2876) GN=orf19.1785 PE=4 SV=1	orf19.1785	2	1.46142	46.1425	Up	9.24748e-06
Q5A6Q6	Mitochondrial 37S ribosomal protein NAM9 OS=Candida albicans (strain SC5314 / ATCC MYA-2876) GN=CAALFM_CR04140WA PE=4 SV=1	CAALFM_CR04140WA	4	0.682733	46.4701	Down	2.80907e-08
A0A1D8PPB2	Uncharacterized protein OS=Candida albicans (strain SC5314 / ATCC MYA-2876) GN=orf19.1179 PE=4 SV=1	orf19.1179	5	0.682567	46.5058	Down	3.42654e-08
Q5AJB7	Cullin OS=Candida albicans (strain SC5314 / ATCC MYA-2876) GN=CDC53 PE=3 SV=1	CDC53	3	1.4663	46.63	Up	0.00377835
A0A1D8PDN9	Prn1p OS=Candida albicans (strain SC5314 / ATCC MYA-2876) GN=PRN1 PE=3 SV=1	PRN1	2	0.680875	46.8698	Down	0.000362299
Q5AK02	Mitochondrial 37S ribosomal protein RSM7 OS=Candida albicans (strain SC5314 / ATCC MYA-2876) GN=orf19.4018 PE=3 SV=1	orf19.4018	5	1.47002	47.0017	Up	0.00103265
Q59LF9	Methionine aminopeptidase 2 OS=Candida albicans (strain SC5314 / ATCC MYA-2876) GN=MAP2 PE=3 SV=2	MAP2	3	1.47311	47.3108	Up	0.00492139
Q5A5V4	Uncharacterized protein OS=Candida albicans (strain SC5314 / ATCC MYA-2876) GN=orf19.5296 PE=4 SV=1	orf19.5296	3	0.678333	47.4201	Down	1.81887e-05
Q5ADP7	Fesur1p OS=Candida albicans (strain SC5314 / ATCC MYA-2876) GN=FESUR1 PE=3 SV=1	FESUR1	6	0.67765	47.5688	Down	4.206e-05
A0A1D8PCX8	60S ribosomal protein L6 OS=Candida albicans (strain SC5314 / ATCC MYA-2876) GN=RPL6 PE=3 SV=1	RPL6	21	0.677442	47.6142	Down	3.22612e-09
A0A1D8PI00	NAD-specific glutamate dehydrogenase OS=Candida albicans (strain SC5314 / ATCC MYA-2876) GN=GDH2 PE=3 SV=1	GDH2	27	0.676175	47.8907	Down	8.36746e-11
Q5AFB7	Dynamin-related GTPase OS=Candida albicans (strain SC5314 / ATCC MYA-2876) GN=orf19.2690 PE=3 SV=1	orf19.2690	3	0.674575	48.2415	Down	0.000100506
A0A1D8PGM4	U3 small nucleolar RNA-associated protein 22 OS=Candida albicans (strain SC5314 / ATCC MYA-2876) GN=UTP22 PE=3 SV=1	UTP22	4	0.674192	48.3258	Down	0.00328258
A0A1D8PLD7	Uncharacterized protein OS=Candida albicans (strain SC5314 / ATCC MYA-2876) GN=orf19.4609 PE=4 SV=1	orf19.4609	5	1.48513	48.5133	Up	7.37378e-06
Q5AFA8	Abp1p OS=Candida albicans (strain SC5314 / ATCC MYA-2876) GN=ABP1 PE=4 SV=1	ABP1	21	1.48605	48.605	Up	1.37825e-07
Q5ANA3	Pleiotropic ABC efflux transporter of multiple drugs CDR1 OS=Candida albicans (strain SC5314 / ATCC MYA-2876) GN=CDR1 PE=1 SV=2	CDR1	7	0.670742	49.0887	Down	2.88915e-06
Q5AF03	Glyoxalase 3 OS=Candida albicans (strain SC5314 / ATCC MYA-2876) GN=GLX3 PE=1 SV=1	GLX3	16	1.4936	49.36	Up	1.95019e-08
A0A1D8PNC7	Hsp12p OS=Candida albicans (strain SC5314 / ATCC MYA-2876) GN=HSP12 PE=4 SV=1	HSP12	11	1.49454	49.4542	Up	1.733e-07
P83775	Putative NADPH-dependent methylglyoxal reductase GRP2 OS=Candida albicans (strain SC5314 / ATCC MYA-2876) GN=GRP2 PE=1 SV=2	GRP2	23	1.49711	49.7108	Up	1.93259e-10
A0A1D8PHD1	Uncharacterized protein OS=Candida albicans (strain SC5314 / ATCC MYA-2876) GN=orf19.3556 PE=4 SV=1	orf19.3556	2	0.666442	50.0506	Down	0.00293769
Q5AG85	Oxidoreductase OS=Candida albicans (strain SC5314 / ATCC MYA-2876) GN=orf19.4294 PE=4 SV=1	orf19.4294	2	1.50345	50.345	Up	0.0017472
A0A1D8PSE0	Uncharacterized protein OS=Candida albicans (strain SC5314 / ATCC MYA-2876) GN=CAALFM_CR03120WA PE=4 SV=1	CAALFM_CR03120WA	3	1.50632	50.6317	Up	8.28635e-07
A0A1D8PEE6	Uncharacterized protein OS=Candida albicans (strain SC5314 / ATCC MYA-2876) GN=orf19.4735 PE=4 SV=1	orf19.4735	4	0.663275	50.767	Down	6.11427e-06
A0A1D8PIF1	Uncharacterized protein OS=Candida albicans (strain SC5314 / ATCC MYA-2876) GN=orf19.200 PE=4 SV=1	orf19.200	4	1.51305	51.305	Up	0.000379318
A0A1D8PM75	Ribosomal 60S subunit protein L30 OS=Candida albicans (strain SC5314 / ATCC MYA-2876) GN=RPL30 PE=4 SV=1	RPL30	12	0.660092	51.4941	Down	7.46469e-09
A0A1D8PN83	Ribosomal 40S subunit protein S11A OS=Candida albicans (strain SC5314 / ATCC MYA-2876) GN=orf19.4149.1 PE=3 SV=1	orf19.4149.1	13	0.658792	51.7931	Down	5.8683e-08
Q59QD6	Elongation factor 1-alpha 2 OS=Candida albicans (strain SC5314 / ATCC MYA-2876) GN=TEF2 PE=3 SV=2	TEF2	131	0.65815	51.941	Down	9.16882e-10
Q5AKX8	Cyb2p OS=Candida albicans (strain SC5314 / ATCC MYA-2876) GN=CYB2 PE=3 SV=1	CYB2	6	1.51965	51.965	Up	3.06266e-07
A0A1D8PFW3	Uncharacterized protein OS=Candida albicans (strain SC5314 / ATCC MYA-2876) GN=orf19.7234 PE=4 SV=1	orf19.7234	6	0.656733	52.2688	Down	5.6217e-13
A0A1D8PQQ3	Alpha-1,4 glucan phosphorylase OS=Candida albicans (strain SC5314 / ATCC MYA-2876) GN=GPH1 PE=3 SV=1	GPH1	87	1.52293	52.2933	Up	4.84307e-08
A0A1D8PSP7	Sm-like protein OS=Candida albicans (strain SC5314 / ATCC MYA-2876) GN=SNP3 PE=4 SV=1	SNP3	2	1.52682	52.6817	Up	0.000158723
Q5APE9	Uncharacterized protein OS=Candida albicans (strain SC5314 / ATCC MYA-2876) GN=orf19.4816 PE=4 SV=1	orf19.4816	6	1.52889	52.8892	Up	6.45123e-07
A0A1D8PHH4	Ribosomal 60S subunit protein L33A OS=Candida albicans (strain SC5314 / ATCC MYA-2876) GN=orf19.6882.1 PE=4 SV=1	orf19.6882.1	7	0.653608	52.9968	Down	3.14349e-06
A0A1D8PF42	Uncharacterized protein OS=Candida albicans (strain SC5314 / ATCC MYA-2876) GN=orf19.2296 PE=4 SV=1	orf19.2296	66	1.53367	53.3675	Up	2.10255e-08
Q5AK46	1-pyrroline-5-carboxylate dehydrogenase OS=Candida albicans (strain SC5314 / ATCC MYA-2876) GN=PUT2 PE=3 SV=1	PUT2	20	0.650425	53.7456	Down	1.45622e-14
A0A1D8PLA3	rRNA-processing protein OS=Candida albicans (strain SC5314 / ATCC MYA-2876) GN=PWP1 PE=4 SV=1	PWP1	3	1.53951	53.9508	Up	0.00170368
A0A1D8PDN0	Uncharacterized protein OS=Candida albicans (strain SC5314 / ATCC MYA-2876) GN=orf19.2478 PE=4 SV=1	orf19.2478	3	1.53984	53.9842	Up	0.0613971
A0A1D8PGR9	Dld1p OS=Candida albicans (strain SC5314 / ATCC MYA-2876) GN=DLD1 PE=4 SV=1	DLD1	8	1.54135	54.135	Up	0.000250361
O74254	Glucoamylase 1 OS=Candida albicans (strain SC5314 / ATCC MYA-2876) GN=GAM1 PE=1 SV=3	GAM1	33	1.54364	54.3642	Up	2.4791e-07
Q5A4W8	Bromodomain-containing factor 1 OS=Candida albicans (strain SC5314 / ATCC MYA-2876) GN=BDF1 PE=2 SV=1	BDF1	4	1.54543	54.5425	Up	0.000198567
Q59X29	Proteasome regulatory particle base subunit OS=Candida albicans (strain SC5314 / ATCC MYA-2876) GN=RPN10 PE=4 SV=1	RPN10	2	1.5472	54.72	Up	0.000695659
O13318	pH-responsive protein 2 OS=Candida albicans (strain SC5314 / ATCC MYA-2876) GN=PHR2 PE=2 SV=2	PHR2	5	1.5513	55.13	Up	1.67299e-08
Q59MR4	Coproporphyrinogen oxidase OS=Candida albicans (strain SC5314 / ATCC MYA-2876) GN=HEM13 PE=4 SV=1	HEM13	12	1.55294	55.2942	Up	3.09691e-08
Q59VZ0	Hgt2p OS=Candida albicans (strain SC5314 / ATCC MYA-2876) GN=HGT2 PE=3 SV=1	HGT2	3	0.643017	55.517	Down	1.96016e-07
A0A1D8PI61	Msu1p OS=Candida albicans (strain SC5314 / ATCC MYA-2876) GN=MSU1 PE=4 SV=1	MSU1	3	1.56062	56.0617	Up	0.0336353
A0A1D8PRB4	Uncharacterized protein OS=Candida albicans (strain SC5314 / ATCC MYA-2876) GN=orf19.1338 PE=4 SV=1	orf19.1338	4	1.56235	56.235	Up	0.000501622
A0A1D8PPV6	Uncharacterized protein OS=Candida albicans (strain SC5314 / ATCC MYA-2876) GN=orf19.3475 PE=4 SV=1	orf19.3475	2	0.639333	56.4129	Down	2.14315e-06
A0A1D8PMM2	Uncharacterized protein OS=Candida albicans (strain SC5314 / ATCC MYA-2876) GN=orf19.3141 PE=4 SV=1	orf19.3141	5	1.57372	57.3725	Up	5.83955e-05
P83776	Hexokinase-2 OS=Candida albicans (strain SC5314 / ATCC MYA-2876) GN=HXK2 PE=1 SV=2	HXK2	92	1.57499	57.4992	Up	2.2489e-09
A0A1D8PK71	Uncharacterized protein OS=Candida albicans (strain SC5314 / ATCC MYA-2876) GN=orf19.5943.1 PE=4 SV=1	orf19.5943.1	12	1.57545	57.545	Up	1.50802e-05
A0A1D8PDU3	Ribosomal 40S subunit protein S23B OS=Candida albicans (strain SC5314 / ATCC MYA-2876) GN=RPS23A PE=3 SV=1	RPS23A	7	0.628233	59.1765	Down	2.33451e-08
A0A1D8PTP9	Chaperone ATPase OS=Candida albicans (strain SC5314 / ATCC MYA-2876) GN=HSP104 PE=3 SV=1	HSP104	69	1.59281	59.2808	Up	9.98917e-12
Q5A1M1	Tfs1p OS=Candida albicans (strain SC5314 / ATCC MYA-2876) GN=TFS1 PE=4 SV=1	TFS1	4	1.59823	59.8225	Up	4.34731e-05
A0A1D8PPX6	Uncharacterized protein OS=Candida albicans (strain SC5314 / ATCC MYA-2876) GN=orf19.5525 PE=4 SV=1	orf19.5525	5	1.60659	60.6592	Up	3.25444e-11
Q5AD47	Hexose transporter OS=Candida albicans (strain SC5314 / ATCC MYA-2876) GN=HGT6 PE=3 SV=1	HGT6	16	0.619992	61.2925	Down	4.05942e-11
Q5A3M6	GPI ethanolamine phosphate transferase 1 OS=Candida albicans (strain SC5314 / ATCC MYA-2876) GN=MCD4 PE=3 SV=1	MCD4	2	0.616325	62.2521	Down	0.000384161
Q5AF37	Uncharacterized protein OS=Candida albicans (strain SC5314 / ATCC MYA-2876) GN=orf19.2769 PE=4 SV=1	orf19.2769	5	1.62816	62.8158	Up	1.16651e-09
A0A1D8PCG4	Glycogenin glucosyltransferase OS=Candida albicans (strain SC5314 / ATCC MYA-2876) GN=orf19.3325 PE=4 SV=1	orf19.3325	7	1.63903	63.9025	Up	3.38148e-08
Q5A5Q8	40S ribosomal protein S4 OS=Candida albicans (strain SC5314 / ATCC MYA-2876) GN=RPS4A PE=3 SV=1	RPS4A	29	0.606725	64.8193	Down	7.94385e-11
A0A1D8PDK6	6,7-dimethyl-8-ribityllumazine synthase OS=Candida albicans (strain SC5314 / ATCC MYA-2876) GN=RIB4 PE=3 SV=1	RIB4	2	1.64844	64.8442	Up	1.36879e-07
A0A1D8PGY0	Ribosomal 60S subunit protein L21A OS=Candida albicans (strain SC5314 / ATCC MYA-2876) GN=RPL21A PE=4 SV=1	RPL21A	12	0.605267	65.2164	Down	8.73615e-09
Q5A762	Multiple drug resistance-associated protein-like transporter 1 OS=Candida albicans (strain SC5314 / ATCC MYA-2876) GN=MLT1 PE=1 SV=1	MLT1	5	0.604892	65.3189	Down	1.55491e-10
Q5AIB8	Ribosomal 60S subunit protein L10 OS=Candida albicans (strain SC5314 / ATCC MYA-2876) GN=RPL10 PE=4 SV=1	RPL10	19	0.603508	65.6978	Down	3.22012e-11
A0A1D8PUB9	Oligo-1,6-glucosidase IMA1 OS=Candida albicans (strain SC5314 / ATCC MYA-2876) GN=MAL2 PE=4 SV=1	MAL2	17	0.602825	65.8856	Down	7.38077e-12
A0A1D8PEZ0	Asr1p OS=Candida albicans (strain SC5314 / ATCC MYA-2876) GN=ASR1 PE=4 SV=1	ASR1	4	1.67093	67.0925	Up	2.54563e-05
Q59Y31	Yeast-form wall Protein 1 OS=Candida albicans (strain SC5314 / ATCC MYA-2876) GN=YWP1 PE=1 SV=1	YWP1	7	1.68702	68.7017	Up	8.36353e-05
Q9P8E3	Protein transport protein SEC61 subunit alpha OS=Candida albicans (strain SC5314 / ATCC MYA-2876) GN=SEC61 PE=3 SV=2	SEC61	3	0.592483	68.7811	Down	3.57199e-06
A0A1D8PDA4	Fma1p OS=Candida albicans (strain SC5314 / ATCC MYA-2876) GN=FMA1 PE=3 SV=1	FMA1	3	1.68941	68.9408	Up	3.50642e-06
Q96W54	40S ribosomal protein S22-A OS=Candida albicans (strain SC5314 / ATCC MYA-2876) GN=RPS22A PE=3 SV=3	RPS22A	23	0.591692	69.0069	Down	3.63647e-12
Q5A030	Uncharacterized protein OS=Candida albicans (strain SC5314 / ATCC MYA-2876) GN=CAALFM_CR03870WA PE=4 SV=1	CAALFM_CR03870WA	2	1.70256	70.2558	Up	2.0093e-06
A0A1D8PQ95	ATP-binding cassette transporter OS=Candida albicans (strain SC5314 / ATCC MYA-2876) GN=SNQ2 PE=3 SV=1	SNQ2	3	0.587042	70.3457	Down	0.000101608
Q5A7K3	SNARE-binding exocyst subunit OS=Candida albicans (strain SC5314 / ATCC MYA-2876) GN=SEC6 PE=4 SV=1	SEC6	3	0.586825	70.4086	Down	2.35752e-05
Q5AF62	Transmembrane 9 superfamily member OS=Candida albicans (strain SC5314 / ATCC MYA-2876) GN=EMP70 PE=3 SV=1	EMP70	5	0.583017	71.5217	Down	7.71203e-10
Q5AKX2	Fumarate reductase OS=Candida albicans (strain SC5314 / ATCC MYA-2876) GN=OSM2 PE=4 SV=1	OSM2	10	1.72879	72.8792	Up	2.78205e-09
Q5A893	F-actin-capping protein subunit alpha OS=Candida albicans (strain SC5314 / ATCC MYA-2876) GN=CAP01 PE=3 SV=2	CAP01	3	0.577567	73.1402	Down	1.18113e-08
A0A1D8PKD5	Elongator complex protein 3 OS=Candida albicans (strain SC5314 / ATCC MYA-2876) GN=ELP3 PE=3 SV=1	ELP3	6	0.575883	73.6463	Down	1.52275e-06
Q5A8J5	Glucose-inactivated glycerol proton symporter OS=Candida albicans (strain SC5314 / ATCC MYA-2876) GN=HGT10 PE=3 SV=1	HGT10	3	0.575392	73.7947	Down	2.36523e-05
Q5AQ57	37S ribosomal protein S25, mitochondrial OS=Candida albicans (strain SC5314 / ATCC MYA-2876) GN=RSM25 PE=3 SV=2	RSM25	2	1.74233	74.2333	Up	0.059436
A0A1D8PQE6	Uncharacterized protein OS=Candida albicans (strain SC5314 / ATCC MYA-2876) GN=orf19.2125 PE=4 SV=1	orf19.2125	3	1.7597	75.97	Up	4.93708e-07
A0A1D8PLC9	60S ribosomal protein L20 OS=Candida albicans (strain SC5314 / ATCC MYA-2876) GN=RPL20B PE=3 SV=1	RPL20B	20	0.559625	78.6911	Down	1.558e-11
Q96UX5	Heat shock protein 78, mitochondrial OS=Candida albicans (strain SC5314 / ATCC MYA-2876) GN=HSP78 PE=3 SV=2	HSP78	30	1.80041	80.0408	Up	9.33624e-12
Q59SR4	rRNA-binding endoribonuclease OS=Candida albicans (strain SC5314 / ATCC MYA-2876) GN=HBR3 PE=4 SV=1	HBR3	2	1.81983	81.9825	Up	0.0192763
A0A1D8PN68	NEDD8-activating enzyme E1 regulatory subunit OS=Candida albicans (strain SC5314 / ATCC MYA-2876) GN=orf19.4153 PE=3 SV=1	orf19.4153	2	0.548525	82.3071	Down	0.000115174
Q59T44	40S ribosomal protein S8 OS=Candida albicans (strain SC5314 / ATCC MYA-2876) GN=RPS8A PE=3 SV=1	RPS8A	28	0.546758	82.8962	Down	1.02202e-14
A0A1D8PD78	Ifd6p OS=Candida albicans (strain SC5314 / ATCC MYA-2876) GN=IFD6 PE=4 SV=1	IFD6	8	1.83031	83.0308	Up	1.20248e-07
A0A1D8PGT5	Aldehyde dehydrogenase (NAD(P)(+)) OS=Candida albicans (strain SC5314 / ATCC MYA-2876) GN=ALD5 PE=3 SV=1	ALD5	34	0.540125	85.1423	Down	3.47105e-15
Q5APD2	Malate synthase OS=Candida albicans (strain SC5314 / ATCC MYA-2876) GN=MLS1 PE=3 SV=1	MLS1	38	1.85571	85.5708	Up	5.8292e-12
Q59VX9	NAD(P)H-hydrate epimerase OS=Candida albicans (strain SC5314 / ATCC MYA-2876) GN=CAALFM_C102220CA PE=3 SV=2	CAALFM_C102220CA	3	1.85795	85.795	Up	0.00605775
Q5AIA6	Pyridoxine biosynthesis protein OS=Candida albicans (strain SC5314 / ATCC MYA-2876) GN=SNZ1 PE=3 SV=1	SNZ1	7	1.86105	86.105	Up	1.34084e-08
Q5AHH4	Small heat shock protein 21 OS=Candida albicans (strain SC5314 / ATCC MYA-2876) GN=HSP21 PE=1 SV=1	HSP21	12	1.89074	89.0742	Up	2.94292e-07
Q5A6R1	Ribosomal protein L15 OS=Candida albicans (strain SC5314 / ATCC MYA-2876) GN=RPL15A PE=3 SV=1	RPL15A	13	0.521958	91.5862	Down	4.59558e-12
Q5A0V9	rRNA methyltransferase OS=Candida albicans (strain SC5314 / ATCC MYA-2876) GN=NOP1 PE=3 SV=1	NOP1	11	0.519783	92.3879	Down	5.7981e-13
P43076	pH-responsive protein 1 OS=Candida albicans (strain SC5314 / ATCC MYA-2876) GN=PHR1 PE=2 SV=4	PHR1	3	0.514758	94.2659	Down	1.50742e-09
A0A1D8PFE6	DNA helicase OS=Candida albicans (strain SC5314 / ATCC MYA-2876) GN=CDC54 PE=3 SV=1	CDC54	3	1.9435	94.35	Up	0.00417828
A0A1D8PCL1	Hgt1p OS=Candida albicans (strain SC5314 / ATCC MYA-2876) GN=HGT1 PE=3 SV=1	HGT1	3	0.5113	95.5799	Down	2.06024e-09
P41797	Heat shock protein SSA1 OS=Candida albicans (strain SC5314 / ATCC MYA-2876) GN=SSA1 PE=1 SV=2	SSA1	162	1.9644	96.44	Up	2.27459e-10
Q5ADT4	Glycerol 2-dehydrogenase (NADP(+)) OS=Candida albicans (strain SC5314 / ATCC MYA-2876) GN=GCY1 PE=4 SV=1	GCY1	8	2.03694	103.694	Up	9.11558e-10
G1UAZ9	Uncharacterized protein OS=Candida albicans (strain SC5314 / ATCC MYA-2876) GN=orf19.5158 PE=4 SV=1	orf19.5158	2	2.04177	104.177	Up	2.97389e-05
A0A1D8PNH4	Proline dehydrogenase OS=Candida albicans (strain SC5314 / ATCC MYA-2876) GN=PUT1 PE=3 SV=1	PUT1	2	0.489058	104.475	Down	2.14516e-10
A0A1D8PNS1	Formate dehydrogenase OS=Candida albicans (strain SC5314 / ATCC MYA-2876) GN=orf19.1117 PE=3 SV=1	orf19.1117	7	2.16384	116.384	Up	4.5043e-05
Q59LS1	Ribosomal 60S subunit protein L3 OS=Candida albicans (strain SC5314 / ATCC MYA-2876) GN=RPL3 PE=3 SV=1	RPL3	27	0.458942	117.893	Down	6.44477e-15
Q5A516	ADP/ATP carrier protein OS=Candida albicans (strain SC5314 / ATCC MYA-2876) GN=PET9 PE=3 SV=1	PET9	48	0.4589	117.912	Down	6.38377e-13
Q59RB8	Isocitrate lyase OS=Candida albicans (strain SC5314 / ATCC MYA-2876) GN=ICL1 PE=3 SV=1	ICL1	23	2.17912	117.912	Up	8.24118e-14
Q59VZ4	Hsp31p OS=Candida albicans (strain SC5314 / ATCC MYA-2876) GN=HSP31 PE=4 SV=1	HSP31	2	2.18677	118.677	Up	1.22838e-09
A0A1D8PP39	Uncharacterized protein OS=Candida albicans (strain SC5314 / ATCC MYA-2876) GN=orf19.3982 PE=4 SV=1	orf19.3982	25	0.450717	121.869	Down	4.66207e-21
Q59PH5	Vtc4p OS=Candida albicans (strain SC5314 / ATCC MYA-2876) GN=VTC4 PE=4 SV=1	VTC4	2	0.421483	137.257	Down	3.37084e-09
Q59QN6	Formate dehydrogenase OS=Candida albicans (strain SC5314 / ATCC MYA-2876) GN=FDH1 PE=3 SV=1	FDH1	14	2.42279	142.279	Up	5.93627e-09
A0A1D8PNK0	Dap2p OS=Candida albicans (strain SC5314 / ATCC MYA-2876) GN=DAP2 PE=4 SV=1	DAP2	2	3.29724	229.724	Up	0.0306511
