# Supplementary material for: Multi-omics Analyses Reveal Synergistic Carbohydrate Metabolism in Streptococcus mutans-Candida albicans Mixed-Species Biofilms
Source: Infect Immun. 2019 Sep 19;87(10):e00339-19. doi: 10.1128/IAI.00339-19 (PMC6759298; doi:10.1128/IAI.00339-19)
Supplement: Supplemental file 4 [file IAI.00339-19-s0004.xlsx]

## Sheet: Sheet1
Supplementary Table 5. Proteomic analysis of S. mutans mixed-species biofilm proteins with S. mutans single-species biofilm proteins
Cut-off fold was fixed at 1.312-fold (39%) for "increased abundance", and 0.762195-fold (1/1.312) for "decreased abundance".
Accession #	Name	Gene name	# Peptides(95%)	Ave Ratio	% variation	Fold	p-value
Q8DVK7	Ribonuclease Y OS=Streptococcus mutans serotype c (strain ATCC 700610 / UA159) GN=rny PE=3 SV=1	rny	10	0.998917	0.108451	no change	0.957152
Q8DUH9	Probable GTP-binding protein EngB OS=Streptococcus mutans serotype c (strain ATCC 700610 / UA159) GN=engB PE=3 SV=1	engB	2	0.99885	0.115132	no change	0.988115
Q9X670	Glucose-6-phosphate isomerase OS=Streptococcus mutans serotype c (strain ATCC 700610 / UA159) GN=pgi PE=3 SV=1	pgi	6	0.998817	0.118474	no change	0.977352
P95789	ATP synthase subunit beta OS=Streptococcus mutans serotype c (strain ATCC 700610 / UA159) GN=atpD PE=3 SV=3	atpD	24	1.00128	0.128333	no change	0.941754
Q8DS73	Putative PTS system, sugar-specific enzyme IIA component OS=Streptococcus mutans serotype c (strain ATCC 700610 / UA159) GN=SMU_1961c PE=4 SV=1	SMU_1961c	2	1.00136	0.135833	no change	0.993423
Q8DRT8	Putative succinate semialdehyde dehydrogenase OS=Streptococcus mutans serotype c (strain ATCC 700610 / UA159) GN=SMU_2127 PE=3 SV=1	SMU_2127	7	1.00229	0.229167	no change	0.950427
Q8DVP5	Uncharacterized protein OS=Streptococcus mutans serotype c (strain ATCC 700610 / UA159) GN=SMU_428 PE=4 SV=1	SMU_428	2	1.00242	0.241667	no change	0.962338
Q8DVZ4	Uncharacterized protein OS=Streptococcus mutans serotype c (strain ATCC 700610 / UA159) GN=SMU_298 PE=4 SV=1	SMU_298	2	0.997567	0.243927	no change	0.918566
Q8DWA9	Cysteine--tRNA ligase OS=Streptococcus mutans serotype c (strain ATCC 700610 / UA159) GN=cysS PE=3 SV=1	cysS	5	0.997325	0.268217	no change	0.920496
Q8DS46	DNA-directed RNA polymerase subunit beta OS=Streptococcus mutans serotype c (strain ATCC 700610 / UA159) GN=rpoB PE=3 SV=1	rpoB	28	1.00296	0.295833	no change	0.861091
Q8DVD2	Uncharacterized protein OS=Streptococcus mutans serotype c (strain ATCC 700610 / UA159) GN=SMU_560c PE=4 SV=1	SMU_560c	3	1.00297	0.296667	no change	0.906853
Q8DV10	Phosphoenolpyruvate carboxylase OS=Streptococcus mutans serotype c (strain ATCC 700610 / UA159) GN=ppc PE=3 SV=1	ppc	19	0.996675	0.333609	no change	0.854925
Q8DTQ3	Septation ring formation regulator EzrA OS=Streptococcus mutans serotype c (strain ATCC 700610 / UA159) GN=ezrA PE=3 SV=1	ezrA	11	1.00363	0.363333	no change	0.847337
Q8DRR2	Inosine-5'-monophosphate dehydrogenase OS=Streptococcus mutans serotype c (strain ATCC 700610 / UA159) GN=guaB PE=3 SV=1	guaB	14	0.995975	0.404127	no change	0.779199
Q8DT23	S-adenosylmethionine synthase OS=Streptococcus mutans serotype c (strain ATCC 700610 / UA159) GN=metK PE=3 SV=1	metK	10	1.00405	0.405	no change	0.812457
Q8DUE5	4-hydroxy-tetrahydrodipicolinate synthase OS=Streptococcus mutans serotype c (strain ATCC 700610 / UA159) GN=dapA PE=3 SV=1	dapA	6	0.995908	0.410848	no change	0.934035
Q7ZAL0	Chromosome partition protein Smc OS=Streptococcus mutans serotype c (strain ATCC 700610 / UA159) GN=smc PE=3 SV=1	smc	3	1.00428	0.428333	no change	0.838313
Q8DUW0	Putative prephenate dehydrogenase OS=Streptococcus mutans serotype c (strain ATCC 700610 / UA159) GN=SMU_781 PE=1 SV=1	SMU_781	2	0.995508	0.451193	no change	0.918802
Q8CWY0	Alanine--tRNA ligase OS=Streptococcus mutans serotype c (strain ATCC 700610 / UA159) GN=alaS PE=3 SV=1	alaS	22	0.995408	0.461285	no change	0.786139
Q8DVP8	Ribosome-binding factor A OS=Streptococcus mutans serotype c (strain ATCC 700610 / UA159) GN=rbfA PE=3 SV=1	rbfA	2	0.995383	0.463808	no change	0.966152
Q8DWI5	Uncharacterized protein OS=Streptococcus mutans serotype c (strain ATCC 700610 / UA159) GN=SMU_63c PE=4 SV=1	SMU_63c	7	1.00502	0.501667	no change	0.87062
Q8DVJ3	Glycerol dehydrogenase OS=Streptococcus mutans serotype c (strain ATCC 700610 / UA159) GN=gldA PE=4 SV=1	gldA	4	0.994925	0.510089	no change	0.960295
Q8DSB7	Serine--tRNA ligase OS=Streptococcus mutans serotype c (strain ATCC 700610 / UA159) GN=serS PE=3 SV=1	serS	15	1.00518	0.5175	no change	0.834235
Q8DUT7	Putative glutamine ABC transporter, permease protein OS=Streptococcus mutans serotype c (strain ATCC 700610 / UA159) GN=SMU_806c PE=3 SV=1	SMU_806c	2	0.99445	0.558097	no change	0.958542
Q8DW30	Cysteine desulfurase OS=Streptococcus mutans serotype c (strain ATCC 700610 / UA159) GN=nifS PE=3 SV=1	nifS	2	1.00595	0.595	no change	0.938514
Q8DVX2	Putative RNA-binding protein, Jag family OS=Streptococcus mutans serotype c (strain ATCC 700610 / UA159) GN=SMU_338 PE=4 SV=1	SMU_338	3	0.993817	0.62218	no change	0.896752
Q8DTC6	Phosphoglucosamine mutase OS=Streptococcus mutans serotype c (strain ATCC 700610 / UA159) GN=glmM PE=3 SV=1	glmM	5	1.00634	0.634167	no change	0.955338
Q8CWY4	NH(3)-dependent NAD(+) synthetase OS=Streptococcus mutans serotype c (strain ATCC 700610 / UA159) GN=nadE PE=3 SV=1	nadE	6	0.993433	0.661007	no change	0.715956
Q8DRX2	Putative competence-damage inducible protein OS=Streptococcus mutans serotype c (strain ATCC 700610 / UA159) GN=cinA PE=3 SV=1	cinA	5	1.00668	0.6675	no change	0.796039
Q8DS14	Class III stress response-related ATP-dependent Clp protease, ATP-binding subunit OS=Streptococcus mutans serotype c (strain ATCC 700610 / UA159) GN=clpC PE=3 SV=1	clpC	5	0.993167	0.688035	no change	0.83864
Q8DVL5	Cysteine aminopeptidase C OS=Streptococcus mutans serotype c (strain ATCC 700610 / UA159) GN=pepC PE=4 SV=1	pepC	15	1.00744	0.744167	no change	0.863526
Q8DVM0	Putative amino acid ABC transporter, permease OS=Streptococcus mutans serotype c (strain ATCC 700610 / UA159) GN=SMU_460 PE=3 SV=1	SMU_460	2	0.991867	0.820003	no change	0.948095
I6L8X8	Putative polysaccharide ABC transporter, ATP-binding protein OS=Streptococcus mutans serotype c (strain ATCC 700610 / UA159) GN=rgpD PE=4 SV=1	rgpD	3	0.991458	0.861526	no change	0.751787
Q8DUY0	Uncharacterized protein OS=Streptococcus mutans serotype c (strain ATCC 700610 / UA159) GN=SMU_751 PE=4 SV=1	SMU_751	8	0.991417	0.865764	no change	0.726572
Q8DTW2	Uncharacterized protein OS=Streptococcus mutans serotype c (strain ATCC 700610 / UA159) GN=SMU_1208c PE=4 SV=1	SMU_1208c	4	1.00918	0.918333	no change	0.868198
Q8DSN4	Putative trans-2-enoyl-ACP reductase OS=Streptococcus mutans serotype c (strain ATCC 700610 / UA159) GN=SMU_1742c PE=4 SV=1	SMU_1742c	18	1.0095	0.95	no change	0.521432
Q8DRZ6	Putative cadmium-transporting ATPase P-type ATPase OS=Streptococcus mutans serotype c (strain ATCC 700610 / UA159) GN=SMU_2057c PE=3 SV=1	SMU_2057c	4	1.00964	0.964167	no change	0.897469
P95803	D-alanine--D-alanine ligase OS=Streptococcus mutans serotype c (strain ATCC 700610 / UA159) GN=ddl PE=1 SV=2	ddl	5	1.01018	1.01833	no change	0.688187
P59161	2,3-bisphosphoglycerate-dependent phosphoglycerate mutase OS=Streptococcus mutans serotype c (strain ATCC 700610 / UA159) GN=gpmA PE=3 SV=1	gpmA	10	1.01062	1.06167	no change	0.487469
Q8DW14	Adenylosuccinate synthetase OS=Streptococcus mutans serotype c (strain ATCC 700610 / UA159) GN=purA PE=3 SV=1	purA	5	0.9894	1.07136	no change	0.604507
Q8DST6	Uracil phosphoribosyltransferase OS=Streptococcus mutans serotype c (strain ATCC 700610 / UA159) GN=upp PE=3 SV=1	upp	5	0.98835	1.17873	no change	0.580208
Q8CWW6	60 kDa chaperonin OS=Streptococcus mutans serotype c (strain ATCC 700610 / UA159) GN=groL PE=3 SV=1	groL	89	1.01188	1.18833	no change	0.462139
Q8DSR0	Pseudouridine synthase OS=Streptococcus mutans serotype c (strain ATCC 700610 / UA159) GN=rluB PE=3 SV=1	rluB	4	1.01235	1.235	no change	0.838962
Q8DTS9	Enolase OS=Streptococcus mutans serotype c (strain ATCC 700610 / UA159) GN=eno PE=1 SV=1	eno	82	1.01336	1.33583	no change	0.568223
Q8DTX6	ATP-dependent 6-phosphofructokinase OS=Streptococcus mutans serotype c (strain ATCC 700610 / UA159) GN=pfkA PE=3 SV=1	pfkA	10	1.0138	1.38	no change	0.638666
Q8DWD3	Lipoate--protein ligase OS=Streptococcus mutans serotype c (strain ATCC 700610 / UA159) GN=lplA PE=4 SV=1	lplA	4	0.986317	1.38732	no change	0.802775
Q8DSU4	Putative branched chain amino acid ABC transporter, ATP-binding protein OS=Streptococcus mutans serotype c (strain ATCC 700610 / UA159) GN=livF PE=4 SV=1	livF	3	0.986258	1.39331	no change	0.749973
Q8DUI2	Dihydrofolate reductase OS=Streptococcus mutans serotype c (strain ATCC 700610 / UA159) GN=dfrA PE=3 SV=1	dfrA	2	1.01408	1.40833	no change	0.789503
Q8DW46	Uncharacterized protein OS=Streptococcus mutans serotype c (strain ATCC 700610 / UA159) GN=SMU_229 PE=4 SV=1	SMU_229	12	1.01412	1.41167	no change	0.736608
Q8DRW2	Arginine--tRNA ligase OS=Streptococcus mutans serotype c (strain ATCC 700610 / UA159) GN=argS PE=3 SV=1	argS	13	0.98555	1.46619	no change	0.587796
Q8DRR1	Tryptophan--tRNA ligase OS=Streptococcus mutans serotype c (strain ATCC 700610 / UA159) GN=trpS PE=3 SV=1	trpS	4	1.01664	1.66417	no change	0.870568
Q8DUW3	Shikimate dehydrogenase (NADP(+)) OS=Streptococcus mutans serotype c (strain ATCC 700610 / UA159) GN=aroE PE=3 SV=1	aroE	6	1.01707	1.70667	no change	0.749826
Q8DS33	Adenylate kinase OS=Streptococcus mutans serotype c (strain ATCC 700610 / UA159) GN=adk PE=3 SV=1	adk	5	1.0172	1.72	no change	0.600009
Q8DVE8	Putative glucose kinase OS=Streptococcus mutans serotype c (strain ATCC 700610 / UA159) GN=glk PE=4 SV=1	glk	2	0.982892	1.74061	no change	0.48371
Q8DSL1	Valine--tRNA ligase OS=Streptococcus mutans serotype c (strain ATCC 700610 / UA159) GN=valS PE=3 SV=1	valS	18	0.982708	1.75959	no change	0.464834
Q8DS11	30S ribosomal protein S2 OS=Streptococcus mutans serotype c (strain ATCC 700610 / UA159) GN=rpsB PE=3 SV=1	rpsB	23	1.01774	1.77417	no change	0.396621
Q8DT25	Putative ABC transporter, ATP-binding protein, MsmK-like protein OS=Streptococcus mutans serotype c (strain ATCC 700610 / UA159) GN=SMU_1571 PE=3 SV=1	SMU_1571	6	1.0184	1.84	no change	0.765485
Q8DVU7	Ribonuclease J OS=Streptococcus mutans serotype c (strain ATCC 700610 / UA159) GN=rnj PE=3 SV=1	rnj	7	1.0185	1.85	no change	0.655482
Q8DSP4	UDP-N-acetylmuramate--L-alanine ligase OS=Streptococcus mutans serotype c (strain ATCC 700610 / UA159) GN=murC PE=3 SV=1	murC	6	0.981725	1.86152	no change	0.534059
Q8DVV3	Glyceraldehyde-3-phosphate dehydrogenase OS=Streptococcus mutans serotype c (strain ATCC 700610 / UA159) GN=gapC PE=3 SV=1	gapC	96	0.981342	1.90131	no change	0.285025
Q8DUQ4	50S ribosomal protein L27 OS=Streptococcus mutans serotype c (strain ATCC 700610 / UA159) GN=rpmA PE=3 SV=1	rpmA	3	1.01919	1.91917	no change	0.775576
Q8DSS8	Uncharacterized protein OS=Streptococcus mutans serotype c (strain ATCC 700610 / UA159) GN=SMU_1681c PE=4 SV=1	SMU_1681c	3	1.01928	1.92833	no change	0.711628
Q8DSE7	Elongation factor P OS=Streptococcus mutans serotype c (strain ATCC 700610 / UA159) GN=efp PE=3 SV=1	efp	2	0.981017	1.93507	no change	0.608321
P26425	Tagatose 1,6-diphosphate aldolase 1 OS=Streptococcus mutans serotype c (strain ATCC 700610 / UA159) GN=lacD1 PE=3 SV=2	lacD1	2	0.980942	1.94286	no change	0.689714
Q8DU34	Deoxyribose-phosphate aldolase OS=Streptococcus mutans serotype c (strain ATCC 700610 / UA159) GN=deoC PE=3 SV=1	deoC	4	1.01985	1.985	no change	0.799103
I6L906	Putative L-ribulose 5-phosphate 4-epimerase OS=Streptococcus mutans serotype c (strain ATCC 700610 / UA159) GN=SMU_275 PE=4 SV=1	SMU_275	2	0.979575	2.08509	no change	0.804825
O06942	Chaperone protein DnaK OS=Streptococcus mutans serotype c (strain ATCC 700610 / UA159) GN=dnaK PE=2 SV=2	dnaK	50	1.02112	2.11167	no change	0.384919
Q8DS07	Putative stringent response protein, ppGpp synthetase OS=Streptococcus mutans serotype c (strain ATCC 700610 / UA159) GN=relA PE=3 SV=1	relA	6	0.979208	2.12331	no change	0.606846
Q8DS36	DNA-directed RNA polymerase subunit alpha OS=Streptococcus mutans serotype c (strain ATCC 700610 / UA159) GN=rpoA PE=3 SV=1	rpoA	12	1.02142	2.14167	no change	0.536516
Q8CWW7	Putative DNA replication protein primosome component (Helicase loader) OS=Streptococcus mutans serotype c (strain ATCC 700610 / UA159) GN=dnaI PE=4 SV=1	dnaI	2	1.02236	2.23583	no change	0.714784
Q8DUF8	UDP-N-acetylenolpyruvoylglucosamine reductase OS=Streptococcus mutans serotype c (strain ATCC 700610 / UA159) GN=murB PE=3 SV=1	murB	3	1.02308	2.3075	no change	0.771779
Q8DSI4	Putative GTP-binding protein OS=Streptococcus mutans serotype c (strain ATCC 700610 / UA159) GN=SMU_1801c PE=4 SV=1	SMU_1801c	4	1.02403	2.40333	no change	0.705682
Q8DSN9	Putative acetyl-CoA carboxylase biotin carboxylase subunit OS=Streptococcus mutans serotype c (strain ATCC 700610 / UA159) GN=accC PE=4 SV=1	accC	4	1.02447	2.44667	no change	0.674065
Q8DTA1	Putative dTDP-4-keto-L-rhamnose reductase OS=Streptococcus mutans serotype c (strain ATCC 700610 / UA159) GN=rmlC PE=4 SV=1	rmlC	2	1.02452	2.4525	no change	0.163652
Q8DT95	Adenine phosphoribosyltransferase OS=Streptococcus mutans serotype c (strain ATCC 700610 / UA159) GN=apt PE=3 SV=1	apt	5	1.02458	2.45833	no change	0.785826
Q8DUU7	Uncharacterized protein OS=Streptococcus mutans serotype c (strain ATCC 700610 / UA159) GN=SMU_796 PE=4 SV=1	SMU_796	4	0.97565	2.49577	no change	0.54972
Q8DUA3	Putative oxidoreductase, short-chain dehydrogenase/reductase OS=Streptococcus mutans serotype c (strain ATCC 700610 / UA159) GN=SMU_1040c PE=3 SV=1	SMU_1040c	3	0.975567	2.50453	no change	0.21553
Q8DW01	Transketolase OS=Streptococcus mutans serotype c (strain ATCC 700610 / UA159) GN=tkt PE=3 SV=1	tkt	13	1.02544	2.54417	no change	0.38502
Q8DTJ1	Putative thioesterase BacT OS=Streptococcus mutans serotype c (strain ATCC 700610 / UA159) GN=bacT PE=4 SV=1	bacT	2	1.02568	2.56833	no change	0.499998
Q8CWX0	Glycogen synthase OS=Streptococcus mutans serotype c (strain ATCC 700610 / UA159) GN=glgA PE=3 SV=1	glgA	3	1.02586	2.58583	no change	0.624537
Q8DWK8	Bifunctional purine biosynthesis protein PurH OS=Streptococcus mutans serotype c (strain ATCC 700610 / UA159) GN=purH PE=3 SV=2	purH	5	1.02596	2.59583	no change	0.686381
Q8DVN6	Uncharacterized protein OS=Streptococcus mutans serotype c (strain ATCC 700610 / UA159) GN=SMU_440 PE=1 SV=1	SMU_440	2	0.974467	2.62024	no change	0.775211
Q8DTG2	2-isopropylmalate synthase OS=Streptococcus mutans serotype c (strain ATCC 700610 / UA159) GN=leuA PE=3 SV=1	leuA	7	1.02665	2.665	no change	0.516746
Q8DTQ4	Histidinol-phosphate aminotransferase OS=Streptococcus mutans serotype c (strain ATCC 700610 / UA159) GN=hisC PE=3 SV=1	hisC	4	1.02673	2.6725	no change	0.571877
Q8DWJ5	N5-carboxyaminoimidazole ribonucleotide mutase OS=Streptococcus mutans serotype c (strain ATCC 700610 / UA159) GN=purE PE=3 SV=1	purE	3	1.02703	2.70333	no change	0.461941
Q8DRS8	50S ribosomal protein L9 OS=Streptococcus mutans serotype c (strain ATCC 700610 / UA159) GN=rplI PE=3 SV=1	rplI	7	0.973283	2.745	no change	0.299478
Q8DVE5	Putative GTP-binding protein OS=Streptococcus mutans serotype c (strain ATCC 700610 / UA159) GN=SMU_546 PE=4 SV=1	SMU_546	25	0.972942	2.78108	no change	0.0395784
P12655	PTS system sucrose-specific EIIBCA component OS=Streptococcus mutans serotype c (strain ATCC 700610 / UA159) GN=scrA PE=3 SV=1	scrA	6	1.02792	2.79167	no change	0.345107
Q8CVC6	Foldase protein PrsA OS=Streptococcus mutans serotype c (strain ATCC 700610 / UA159) GN=prsA PE=3 SV=1	prsA	12	1.02831	2.83083	no change	0.397259
Q8DTW9	Putative ribosomal protein S1 sequence specific DNA-binding protein OS=Streptococcus mutans serotype c (strain ATCC 700610 / UA159) GN=rs1 PE=4 SV=1	rs1	35	0.9718	2.90183	no change	0.319156
Q8DU67	Serine hydroxymethyltransferase OS=Streptococcus mutans serotype c (strain ATCC 700610 / UA159) GN=glyA PE=3 SV=1	glyA	6	1.02944	2.94417	no change	0.53736
Q8DRW8	DNA mismatch repair protein MutS OS=Streptococcus mutans serotype c (strain ATCC 700610 / UA159) GN=mutS PE=3 SV=1	mutS	6	0.970458	3.04409	no change	0.736565
I6L912	Putative amino acid binding protein OS=Streptococcus mutans serotype c (strain ATCC 700610 / UA159) GN=SMU_1942c PE=4 SV=1	SMU_1942c	9	0.970442	3.04586	no change	0.246841
Q8CWY5	Glycine--tRNA ligase beta subunit OS=Streptococcus mutans serotype c (strain ATCC 700610 / UA159) GN=glyS PE=3 SV=1	glyS	14	1.03172	3.17167	no change	0.0258591
Q8DTY4	Putative ABC transporter, glutamine binding protein OS=Streptococcus mutans serotype c (strain ATCC 700610 / UA159) GN=SMU_1177c PE=4 SV=1	SMU_1177c	3	1.03188	3.18833	no change	0.250257
Q8DVQ5	Uncharacterized protein OS=Streptococcus mutans serotype c (strain ATCC 700610 / UA159) GN=SMU_415 PE=4 SV=1	SMU_415	3	1.03203	3.20333	no change	0.496511
Q8DVX6	Uncharacterized protein OS=Streptococcus mutans serotype c (strain ATCC 700610 / UA159) GN=SMU_333 PE=4 SV=1	SMU_333	7	1.03212	3.21167	no change	0.270665
Q8DV43	Ribonucleoside-diphosphate reductase subunit beta OS=Streptococcus mutans serotype c (strain ATCC 700610 / UA159) GN=nrdG PE=3 SV=1	nrdG	8	1.03224	3.22417	no change	0.151601
Q93D83	Glycerol-3-phosphate dehydrogenase [NAD(P)+] OS=Streptococcus mutans serotype c (strain ATCC 700610 / UA159) GN=gpsA PE=3 SV=1	gpsA	6	0.968617	3.24002	no change	0.360453
Q8DVS0	Uncharacterized protein OS=Streptococcus mutans serotype c (strain ATCC 700610 / UA159) GN=SMU_399 PE=4 SV=1	SMU_399	4	1.03279	3.27917	no change	0.335845
Q8DT55	Alpha-1,4 glucan phosphorylase OS=Streptococcus mutans serotype c (strain ATCC 700610 / UA159) GN=phsG PE=3 SV=1	phsG	4	1.03307	3.3075	no change	0.292376
Q8DS44	Tyrosine--tRNA ligase OS=Streptococcus mutans serotype c (strain ATCC 700610 / UA159) GN=tyrS PE=3 SV=2	tyrS	4	0.966958	3.41707	no change	0.0228833
Q8DTV2	Orotate phosphoribosyltransferase OS=Streptococcus mutans serotype c (strain ATCC 700610 / UA159) GN=pyrE PE=1 SV=1	pyrE	3	0.966867	3.42688	no change	0.352074
Q8DSG1	Putative aminotransferase OS=Streptococcus mutans serotype c (strain ATCC 700610 / UA159) GN=yfbQ PE=4 SV=1	yfbQ	2	1.03484	3.48417	no change	0.0423364
Q8DTV9	Dihydroorotase OS=Streptococcus mutans serotype c (strain ATCC 700610 / UA159) GN=pyrC PE=3 SV=1	pyrC	4	0.965483	3.57507	no change	0.257703
Q8CWZ6	Trigger factor OS=Streptococcus mutans serotype c (strain ATCC 700610 / UA159) GN=tig PE=3 SV=1	tig	17	0.965433	3.58043	no change	0.350014
Q8DV28	Lysozyme OS=Streptococcus mutans serotype c (strain ATCC 700610 / UA159) GN=SMU_689 PE=3 SV=1	SMU_689	2	0.965358	3.58848	no change	0.719912
Q8DT49	DNA ligase OS=Streptococcus mutans serotype c (strain ATCC 700610 / UA159) GN=ligA PE=3 SV=1	ligA	7	1.03602	3.60167	no change	0.350609
Q8DSP6	Endolytic murein transglycosylase OS=Streptococcus mutans serotype c (strain ATCC 700610 / UA159) GN=mltG PE=3 SV=1	mltG	3	0.964617	3.66812	no change	0.443582
Q8DV38	Putative oxidoreductase, aldo/keto reductase family OS=Streptococcus mutans serotype c (strain ATCC 700610 / UA159) GN=SMU_678 PE=4 SV=1	SMU_678	2	1.03671	3.67083	no change	0.478479
Q8DUM2	Putative type I restriction-modification system, helicase subunits OS=Streptococcus mutans serotype c (strain ATCC 700610 / UA159) GN=SMU_897 PE=4 SV=1	SMU_897	3	0.964425	3.68873	no change	0.672147
Q8DVI8	Ribosome hibernation promoting factor OS=Streptococcus mutans serotype c (strain ATCC 700610 / UA159) GN=hpf PE=3 SV=1	hpf	7	0.963758	3.76045	no change	0.270078
Q8DUV7	Shikimate kinase OS=Streptococcus mutans serotype c (strain ATCC 700610 / UA159) GN=aroK PE=3 SV=1	aroK	3	0.963208	3.8197	no change	0.303816
Q8DV91	Peptide chain release factor 3 OS=Streptococcus mutans serotype c (strain ATCC 700610 / UA159) GN=prfC PE=3 SV=1	prfC	8	0.963083	3.83317	no change	0.217717
Q8DTG7	Uncharacterized protein OS=Streptococcus mutans serotype c (strain ATCC 700610 / UA159) GN=SMU_1377c PE=1 SV=1	SMU_1377c	13	1.03833	3.83333	no change	0.340107
Q8DRS9	Replicative DNA helicase OS=Streptococcus mutans serotype c (strain ATCC 700610 / UA159) GN=dnaC PE=3 SV=1	dnaC	3	1.0389	3.89	no change	0.233537
Q8DSN6	3-oxoacyl-[acyl-carrier-protein] synthase 2 OS=Streptococcus mutans serotype c (strain ATCC 700610 / UA159) GN=fabF PE=3 SV=1	fabF	10	0.962492	3.897	no change	0.118056
Q8DUM7	Type I restriction-modification system DNA methylase OS=Streptococcus mutans serotype c (strain ATCC 700610 / UA159) GN=hsdM PE=4 SV=1	hsdM	2	1.03929	3.92917	no change	0.402245
Q8DWD7	Putative acetoin dehydrogenase (TPP-dependent), E1 component alpha subunit OS=Streptococcus mutans serotype c (strain ATCC 700610 / UA159) GN=adhA PE=4 SV=1	adhA	6	0.961467	4.00777	no change	0.449107
Q8DUH2	50S ribosomal protein L10 OS=Streptococcus mutans serotype c (strain ATCC 700610 / UA159) GN=rplJ PE=3 SV=1	rplJ	10	1.04016	4.01583	no change	0.140956
Q8DS12	Elongation factor Ts OS=Streptococcus mutans serotype c (strain ATCC 700610 / UA159) GN=tsf PE=3 SV=1	tsf	30	0.961108	4.04654	no change	0.0918939
Q8DV06	Uncharacterized protein OS=Streptococcus mutans serotype c (strain ATCC 700610 / UA159) GN=SMU_718c PE=4 SV=1	SMU_718c	4	1.04073	4.07333	no change	0.487737
Q8DS19	50S ribosomal protein L22 OS=Streptococcus mutans serotype c (strain ATCC 700610 / UA159) GN=rplV PE=3 SV=1	rplV	15	0.960858	4.07361	no change	0.719537
Q8DS28	50S ribosomal protein L6 OS=Streptococcus mutans serotype c (strain ATCC 700610 / UA159) GN=rplF PE=3 SV=1	rplF	6	1.04108	4.10833	no change	0.3345
Q8DSY2	Ribosome-recycling factor OS=Streptococcus mutans serotype c (strain ATCC 700610 / UA159) GN=frr PE=3 SV=1	frr	3	0.960492	4.11334	no change	0.454035
Q8DSE9	N utilization substance protein B homolog OS=Streptococcus mutans serotype c (strain ATCC 700610 / UA159) GN=nusB PE=3 SV=1	nusB	2	1.04153	4.1525	no change	0.358948
Q8DT99	GTP cyclohydrolase 1 type 2 homolog OS=Streptococcus mutans serotype c (strain ATCC 700610 / UA159) GN=SMU_1463c PE=3 SV=1	SMU_1463c	2	1.0418	4.18	no change	0.460071
I6L928	Tagatose-6-phosphate kinase OS=Streptococcus mutans serotype c (strain ATCC 700610 / UA159) GN=pfkB PE=3 SV=1	pfkB	2	0.959858	4.18204	no change	0.628595
Q8DTL4	Uncharacterized protein OS=Streptococcus mutans serotype c (strain ATCC 700610 / UA159) GN=SMU_1321c PE=4 SV=1	SMU_1321c	3	0.9591	4.26441	no change	0.401642
Q8DU25	Phosphate-specific transport system accessory protein PhoU OS=Streptococcus mutans serotype c (strain ATCC 700610 / UA159) GN=phoU PE=3 SV=1	phoU	3	1.04276	4.27583	no change	0.259354
Q8CWY3	Primosomal protein N' OS=Streptococcus mutans serotype c (strain ATCC 700610 / UA159) GN=priA PE=3 SV=1	priA	2	0.958625	4.31608	no change	0.584063
Q8DSW8	Methionine--tRNA ligase OS=Streptococcus mutans serotype c (strain ATCC 700610 / UA159) GN=metS PE=3 SV=1	metS	15	1.0438	4.38	no change	0.0361129
Q8DUA2	Putative ABC transporter, ATP-binding protein OS=Streptococcus mutans serotype c (strain ATCC 700610 / UA159) GN=SMU_1041 PE=4 SV=1	SMU_1041	3	0.957942	4.39049	no change	0.260053
Q8DUE2	Ribosome biogenesis GTPase A OS=Streptococcus mutans serotype c (strain ATCC 700610 / UA159) GN=SMU_993 PE=3 SV=1	SMU_993	2	1.04404	4.40417	no change	0.710965
Q8DW25	Putative oligopeptide ABC transporter, substrate-binding protein OppA OS=Streptococcus mutans serotype c (strain ATCC 700610 / UA159) GN=oppA PE=4 SV=1	oppA	30	0.957717	4.41501	no change	0.0130722
Q8DU55	Putative choline ABC transporter, osmoprotectant binding protein OS=Streptococcus mutans serotype c (strain ATCC 700610 / UA159) GN=opuBc PE=3 SV=1	opuBc	3	0.957558	4.43228	no change	0.0356372
Q8DTU0	Phosphopentomutase OS=Streptococcus mutans serotype c (strain ATCC 700610 / UA159) GN=deoB PE=1 SV=1	deoB	5	0.956817	4.51323	no change	0.170541
Q8DVC5	Putative amino acid ABC transporter, ATP-binding protein OS=Streptococcus mutans serotype c (strain ATCC 700610 / UA159) GN=SMU_568 PE=4 SV=1	SMU_568	2	1.04522	4.52167	no change	0.471178
Q8DU16	Riboflavin biosynthesis protein OS=Streptococcus mutans serotype c (strain ATCC 700610 / UA159) GN=SMU_1143c PE=3 SV=1	SMU_1143c	5	0.956258	4.57425	no change	0.32272
Q8DU71	Putative ABC transporter, ATP-binding protein OS=Streptococcus mutans serotype c (strain ATCC 700610 / UA159) GN=SMU_1078c PE=4 SV=1	SMU_1078c	2	0.956083	4.59339	no change	0.00842432
Q8DVL6	Nicotinate phosphoribosyltransferase OS=Streptococcus mutans serotype c (strain ATCC 700610 / UA159) GN=SMU_464 PE=3 SV=1	SMU_464	11	0.955983	4.60433	no change	0.00536837
I6L8Y4	Putative peptidase OS=Streptococcus mutans serotype c (strain ATCC 700610 / UA159) GN=pepO PE=4 SV=1	pepO	22	1.04639	4.63917	no change	0.0388113
Q8DTJ3	Putative malonyl-CoA acyl-carrier-protein transacylase OS=Streptococcus mutans serotype c (strain ATCC 700610 / UA159) GN=SMU_1344c PE=4 SV=1	SMU_1344c	4	0.95565	4.64082	no change	0.17923
Q8DTF3	Elongation factor 4 OS=Streptococcus mutans serotype c (strain ATCC 700610 / UA159) GN=lepA PE=3 SV=1	lepA	8	1.04722	4.72167	no change	0.037693
Q8DV90	DEAD-box ATP-dependent RNA helicase CshA OS=Streptococcus mutans serotype c (strain ATCC 700610 / UA159) GN=cshA PE=3 SV=1	cshA	17	0.95475	4.73946	no change	0.00286317
Q8CWX8	Signal recognition particle receptor FtsY OS=Streptococcus mutans serotype c (strain ATCC 700610 / UA159) GN=ftsY PE=3 SV=1	ftsY	5	1.04816	4.81583	no change	0.280851
Q8DTA5	Uncharacterized protein OS=Streptococcus mutans serotype c (strain ATCC 700610 / UA159) GN=SMU_1453c PE=4 SV=1	SMU_1453c	2	0.95385	4.83829	no change	0.113049
O07329	Catabolite control protein A OS=Streptococcus mutans serotype c (strain ATCC 700610 / UA159) GN=ccpA PE=3 SV=2	ccpA	5	0.953558	4.87035	no change	0.0270816
Q8DU36	Putative ABC transporter OS=Streptococcus mutans serotype c (strain ATCC 700610 / UA159) GN=SMU_1121c PE=4 SV=1	SMU_1121c	15	0.953458	4.88135	no change	0.170657
Q8DTT5	Uncharacterized protein OS=Streptococcus mutans serotype c (strain ATCC 700610 / UA159) GN=SMU_1238c PE=1 SV=1	SMU_1238c	7	1.04903	4.90333	no change	0.2219
Q8DWM8	Hypoxanthine-guanine phosphoribosyltransferase OS=Streptococcus mutans serotype c (strain ATCC 700610 / UA159) GN=hpt PE=3 SV=1	hpt	2	0.953242	4.90519	no change	0.229216
Q8DUG9	50S ribosomal protein L7/L12 OS=Streptococcus mutans serotype c (strain ATCC 700610 / UA159) GN=rplL PE=3 SV=1	rplL	9	1.04917	4.9175	no change	0.0683803
Q8DUD3	DNA topoisomerase 1 OS=Streptococcus mutans serotype c (strain ATCC 700610 / UA159) GN=topA PE=3 SV=1	topA	3	1.04975	4.975	no change	0.326865
Q8DWH6	Uncharacterized protein OS=Streptococcus mutans serotype c (strain ATCC 700610 / UA159) GN=SMU_74 PE=4 SV=1	SMU_74	3	1.04987	4.98667	no change	0.510386
Q8DT33	Putative potassium uptake protein TrkA OS=Streptococcus mutans serotype c (strain ATCC 700610 / UA159) GN=trk PE=4 SV=1	trk	3	1.05037	5.03667	no change	0.385149
Q8DSX6	Peptidyl-prolyl cis-trans isomerase OS=Streptococcus mutans serotype c (strain ATCC 700610 / UA159) GN=SMU_1631 PE=3 SV=1	SMU_1631	3	0.9519	5.05305	no change	0.154339
Q8DVE0	Cell division protein FtsA OS=Streptococcus mutans serotype c (strain ATCC 700610 / UA159) GN=ftsA PE=3 SV=1	ftsA	7	0.951308	5.11839	no change	0.00841836
Q8DSP0	Acetyl-coenzyme A carboxylase carboxyl transferase subunit beta OS=Streptococcus mutans serotype c (strain ATCC 700610 / UA159) GN=accD PE=3 SV=1	accD	5	0.950767	5.17828	no change	0.304678
Q8CWX9	Peptidase T OS=Streptococcus mutans serotype c (strain ATCC 700610 / UA159) GN=pepT PE=3 SV=1	pepT	3	1.05234	5.23417	no change	0.433765
Q8DT07	Putative dipeptidase PepQ OS=Streptococcus mutans serotype c (strain ATCC 700610 / UA159) GN=pepQ PE=4 SV=1	pepQ	3	0.949842	5.2807	no change	0.259016
Q8DSD7	30S ribosomal protein S6 OS=Streptococcus mutans serotype c (strain ATCC 700610 / UA159) GN=rpsF PE=3 SV=1	rpsF	4	1.0532	5.32	no change	0.0843298
Q8DUT9	Uncharacterized protein OS=Streptococcus mutans serotype c (strain ATCC 700610 / UA159) GN=SMU_804 PE=4 SV=1	SMU_804	2	0.948442	5.43611	no change	0.186683
Q8DSM0	Uncharacterized protein OS=Streptococcus mutans serotype c (strain ATCC 700610 / UA159) GN=SMU_1760c PE=4 SV=1	SMU_1760c	8	1.05467	5.46667	no change	0.229046
Q8DSM8	Aspartokinase OS=Streptococcus mutans serotype c (strain ATCC 700610 / UA159) GN=akh PE=3 SV=1	akh	5	1.05629	5.62917	no change	0.213774
Q8DWH2	Chaperone protein DnaJ OS=Streptococcus mutans serotype c (strain ATCC 700610 / UA159) GN=dnaJ PE=3 SV=1	dnaJ	3	1.05676	5.67583	no change	0.164998
Q59925	Formate--tetrahydrofolate ligase OS=Streptococcus mutans serotype c (strain ATCC 700610 / UA159) GN=fhs PE=3 SV=2	fhs	7	0.945525	5.76135	no change	0.293667
Q8DVV7	Putative CMP-binding factor OS=Streptococcus mutans serotype c (strain ATCC 700610 / UA159) GN=SMU_355 PE=4 SV=1	SMU_355	3	1.05851	5.85083	no change	0.0359034
Q8DS27	30S ribosomal protein S8 OS=Streptococcus mutans serotype c (strain ATCC 700610 / UA159) GN=rpsH PE=3 SV=1	rpsH	13	1.0586	5.86	no change	0.0372761
Q8DWL9	Phosphate acyltransferase OS=Streptococcus mutans serotype c (strain ATCC 700610 / UA159) GN=plsX PE=3 SV=1	plsX	2	0.942742	6.0736	no change	0.374419
P13470	Glucosyltransferase-SI OS=Streptococcus mutans serotype c (strain ATCC 700610 / UA159) GN=gtfC PE=1 SV=2	gtfC	18	0.942167	6.13833	no change	0.000224179
Q8DT34	Putative potassium uptake system protein TrkB OS=Streptococcus mutans serotype c (strain ATCC 700610 / UA159) GN=trkB PE=4 SV=1	trkB	4	0.942167	6.13833	no change	0.220723
I6L927	Lipoprotein OS=Streptococcus mutans serotype c (strain ATCC 700610 / UA159) GN=atmB PE=1 SV=1	atmB	14	1.06142	6.14167	no change	0.00813394
Q8DVK9	Mid-cell-anchored protein Z OS=Streptococcus mutans serotype c (strain ATCC 700610 / UA159) GN=mapZ PE=3 SV=1	mapZ	8	1.06152	6.15167	no change	0.145666
Q8DWC2	Peptide deformylase OS=Streptococcus mutans serotype c (strain ATCC 700610 / UA159) GN=def PE=1 SV=1	def	2	0.941	6.26993	no change	0.451843
Q8DWN6	Ribosome-binding ATPase YchF OS=Streptococcus mutans serotype c (strain ATCC 700610 / UA159) GN=ychF PE=3 SV=1	ychF	7	0.940117	6.36978	no change	0.00109337
Q8DUW4	3-dehydroquinate dehydratase OS=Streptococcus mutans serotype c (strain ATCC 700610 / UA159) GN=aroD PE=1 SV=1	aroD	2	0.939992	6.38392	no change	0.442396
Q8DVQ8	Putative Hit-like protein involved in cell-cycle regulation OS=Streptococcus mutans serotype c (strain ATCC 700610 / UA159) GN=SMU_412c PE=1 SV=1	SMU_412c	2	1.0642	6.42	no change	0.578951
Q8DU81	GMP synthase [glutamine-hydrolyzing] OS=Streptococcus mutans serotype c (strain ATCC 700610 / UA159) GN=guaA PE=3 SV=1	guaA	10	1.06464	6.46417	no change	0.0057015
Q8DSN5	Putative 3-oxoacyl-acyl-carrier-protein reductase / 3-ketoacyl-acyl carrier protein reductase OS=Streptococcus mutans serotype c (strain ATCC 700610 / UA159) GN=fabG PE=4 SV=1	fabG	11	0.939258	6.46698	no change	0.0133339
Q8DVZ3	Queuine tRNA-ribosyltransferase OS=Streptococcus mutans serotype c (strain ATCC 700610 / UA159) GN=tgt PE=3 SV=1	tgt	2	0.939067	6.48871	no change	0.40905
Q8DVZ5	DNA polymerase OS=Streptococcus mutans serotype c (strain ATCC 700610 / UA159) GN=polI PE=3 SV=1	polI	13	1.06518	6.51833	no change	0.00303825
Q8DTG3	3-isopropylmalate dehydrogenase OS=Streptococcus mutans serotype c (strain ATCC 700610 / UA159) GN=leuB PE=3 SV=1	leuB	2	1.06691	6.69083	no change	0.203144
Q8DS90	GTPase Der OS=Streptococcus mutans serotype c (strain ATCC 700610 / UA159) GN=der PE=3 SV=1	der	3	0.936717	6.75587	no change	0.43201
P27624	Protein RecA OS=Streptococcus mutans serotype c (strain ATCC 700610 / UA159) GN=recA PE=3 SV=3	recA	13	0.936667	6.76157	no change	0.000638023
P95780	dTDP-glucose 4,6-dehydratase OS=Streptococcus mutans serotype c (strain ATCC 700610 / UA159) GN=rmlB PE=1 SV=2	rmlB	9	0.936575	6.77202	no change	0.0998197
Q8DW45	Acetolactate synthase OS=Streptococcus mutans serotype c (strain ATCC 700610 / UA159) GN=ilvB PE=3 SV=1	ilvB	5	1.068	6.8	no change	0.137364
Q8DVK1	Putative serine/threonine protein kinase OS=Streptococcus mutans serotype c (strain ATCC 700610 / UA159) GN=pknB PE=4 SV=1	pknB	6	1.06865	6.865	no change	0.166844
Q8DTE3	CRISPR-associated endonuclease Cas9 OS=Streptococcus mutans serotype c (strain ATCC 700610 / UA159) GN=cas9 PE=1 SV=1	cas9	8	1.06868	6.8675	no change	0.000543218
Q02425	Putative transcriptional regulator MtlR OS=Streptococcus mutans serotype c (strain ATCC 700610 / UA159) GN=mtlR PE=3 SV=3	mtlR	2	1.06868	6.86833	no change	0.149198
Q8DUP0	Putative ABC transporter, permease component OS=Streptococcus mutans serotype c (strain ATCC 700610 / UA159) GN=SMU_864 PE=4 SV=1	SMU_864	3	1.06908	6.90833	no change	0.0880547
Q8DTJ4	Putative polyketide synthase OS=Streptococcus mutans serotype c (strain ATCC 700610 / UA159) GN=SMU_1343c PE=4 SV=1	SMU_1343c	11	0.935358	6.9109	no change	0.000107412
Q8DUS5	dTDP-4-keto-L-rhamnose reductase OS=Streptococcus mutans serotype c (strain ATCC 700610 / UA159) GN=SMU_824 PE=4 SV=1	SMU_824	3	1.06927	6.9275	no change	0.120774
P95778	Glucose-1-phosphate thymidylyltransferase OS=Streptococcus mutans serotype c (strain ATCC 700610 / UA159) GN=rmlA PE=3 SV=1	rmlA	2	1.06932	6.9325	no change	0.696878
Q8DTY0	Glutamine--fructose-6-phosphate aminotransferase [isomerizing] OS=Streptococcus mutans serotype c (strain ATCC 700610 / UA159) GN=glmS PE=3 SV=3	glmS	6	0.9349	6.96331	no change	0.191349
Q8DTX3	Putative ABC transporter, ATP-binding protein OS=Streptococcus mutans serotype c (strain ATCC 700610 / UA159) GN=SMU_1194 PE=4 SV=1	SMU_1194	2	1.07179	7.17917	no change	0.265886
Q8DWB1	Uncharacterized protein OS=Streptococcus mutans serotype c (strain ATCC 700610 / UA159) GN=SMU_156 PE=4 SV=1	SMU_156	3	1.07243	7.2425	no change	0.0770989
Q8DSP7	Transcription elongation factor GreA OS=Streptococcus mutans serotype c (strain ATCC 700610 / UA159) GN=greA PE=3 SV=1	greA	4	0.932317	7.25969	no change	0.0173667
Q8DVX9	Glutamate--tRNA ligase OS=Streptococcus mutans serotype c (strain ATCC 700610 / UA159) GN=gltX PE=3 SV=1	gltX	14	1.0726	7.26	no change	0.0364132
Q8DS57	Acetate kinase OS=Streptococcus mutans serotype c (strain ATCC 700610 / UA159) GN=ackA PE=3 SV=1	ackA	4	0.932125	7.28175	no change	0.384602
Q8DU26	Aminopeptidase OS=Streptococcus mutans serotype c (strain ATCC 700610 / UA159) GN=pepN PE=3 SV=1	pepN	19	0.9299	7.53844	no change	0.00111975
P72484	Triosephosphate isomerase OS=Streptococcus mutans serotype c (strain ATCC 700610 / UA159) GN=tpiA PE=3 SV=2	tpiA	17	0.929842	7.54519	no change	0.0177882
Q8DSE2	Uncharacterized protein OS=Streptococcus mutans serotype c (strain ATCC 700610 / UA159) GN=SMU_1853 PE=4 SV=1	SMU_1853	2	0.929775	7.5529	no change	0.00585981
I6L930	UTP--glucose-1-phosphate uridylyltransferase OS=Streptococcus mutans serotype c (strain ATCC 700610 / UA159) GN=SMU_322c PE=3 SV=1	SMU_322c	2	0.929517	7.58279	no change	0.0654427
Q8DVD9	Cell division protein FtsZ OS=Streptococcus mutans serotype c (strain ATCC 700610 / UA159) GN=ftsZ PE=3 SV=1	ftsZ	8	0.928975	7.64552	no change	0.000174291
Q8DSN0	Trans-2-decenoyl-[acyl-carrier-protein] isomerase OS=Streptococcus mutans serotype c (strain ATCC 700610 / UA159) GN=fabM PE=3 SV=1	fabM	9	0.928633	7.68513	no change	0.00647641
Q8DW44	Acetolactate synthase, small subunit OS=Streptococcus mutans serotype c (strain ATCC 700610 / UA159) GN=ilvH PE=4 SV=1	ilvH	2	0.928058	7.75185	no change	0.186486
Q8DTT4	Putative dipeptidase OS=Streptococcus mutans serotype c (strain ATCC 700610 / UA159) GN=pepV PE=4 SV=1	pepV	8	0.927892	7.7712	no change	0.0275021
P37214	GTPase Era OS=Streptococcus mutans serotype c (strain ATCC 700610 / UA159) GN=era PE=1 SV=2	era	2	1.07777	7.77667	no change	0.373027
Q8DVI1	Putative transcriptional regulator (DeoR family) OS=Streptococcus mutans serotype c (strain ATCC 700610 / UA159) GN=SMU_507 PE=4 SV=1	SMU_507	2	1.07783	7.7825	no change	0.0587098
Q8DVL4	Penicillin-binding protein 1a membrane carboxypeptidase OS=Streptococcus mutans serotype c (strain ATCC 700610 / UA159) GN=pbp1a PE=4 SV=1	pbp1a	9	1.07804	7.80417	no change	0.007426
G1XVC0	50S ribosomal protein L23 OS=Streptococcus mutans serotype c (strain ATCC 700610 / UA159) GN=rplW PE=3 SV=1	rplW	9	1.07848	7.8475	no change	0.0787908
Q9KIJ3	Metal ABC transporter substrate-binding lipoprotein OS=Streptococcus mutans serotype c (strain ATCC 700610 / UA159) GN=sloC PE=3 SV=2	sloC	4	1.07963	7.96333	no change	0.161605
Q8DU91	Redox-sensing transcriptional repressor Rex OS=Streptococcus mutans serotype c (strain ATCC 700610 / UA159) GN=rex PE=3 SV=1	rex	3	1.07973	7.9725	no change	0.0933597
Q8DWB2	Polyribonucleotide nucleotidyltransferase OS=Streptococcus mutans serotype c (strain ATCC 700610 / UA159) GN=pnp PE=1 SV=1	pnp	13	1.08036	8.03583	no change	0.0132924
I6L8Y1	Putative hexulose-6-phosphate synthase OS=Streptococcus mutans serotype c (strain ATCC 700610 / UA159) GN=SMU_273 PE=4 SV=1	SMU_273	2	0.923767	8.25244	no change	0.0102764
Q8DSF4	Alanine racemase OS=Streptococcus mutans serotype c (strain ATCC 700610 / UA159) GN=alr PE=3 SV=1	alr	2	1.08294	8.29417	no change	0.241667
Q8DW21	Uncharacterized protein OS=Streptococcus mutans serotype c (strain ATCC 700610 / UA159) GN=SMU_260 PE=1 SV=1	SMU_260	2	0.923392	8.29641	no change	0.0509545
Q8DSC2	Putative PTS system, mannose-specific component IID OS=Streptococcus mutans serotype c (strain ATCC 700610 / UA159) GN=SMU_1879 PE=4 SV=1	SMU_1879	4	1.08343	8.34333	no change	0.0720448
Q8DV70	Glucosamine-6-phosphate deaminase OS=Streptococcus mutans serotype c (strain ATCC 700610 / UA159) GN=nagB PE=1 SV=1	nagB	8	0.92295	8.34823	no change	0.0170261
P10539	Aspartate-semialdehyde dehydrogenase OS=Streptococcus mutans serotype c (strain ATCC 700610 / UA159) GN=asd PE=3 SV=2	asd	6	0.922858	8.35899	no change	0.0285148
Q8DTD6	Putative phosphatases involved in N-acetyl-glucosamine catabolism OS=Streptococcus mutans serotype c (strain ATCC 700610 / UA159) GN=SMU_1415c PE=1 SV=1	SMU_1415c	2	1.0844	8.44	no change	0.00357904
Q8DST1	Uncharacterized protein OS=Streptococcus mutans serotype c (strain ATCC 700610 / UA159) GN=SMU_1678 PE=4 SV=1	SMU_1678	3	0.9219	8.47163	no change	0.253933
Q54431	Signal recognition particle protein OS=Streptococcus mutans serotype c (strain ATCC 700610 / UA159) GN=ffh PE=3 SV=3	ffh	6	1.0855	8.55	no change	0.102772
Q8DUI5	Putative hydroxymethylglutaryl-CoA synthase OS=Streptococcus mutans serotype c (strain ATCC 700610 / UA159) GN=SMU_943c PE=1 SV=1	SMU_943c	6	0.920625	8.62186	no change	0.0505617
Q8DWM1	Aminotransferase OS=Streptococcus mutans serotype c (strain ATCC 700610 / UA159) GN=SMU_24 PE=1 SV=1	SMU_24	6	1.08686	8.68583	no change	0.107911
Q8CVC7	Putative 40K cell wall protein OS=Streptococcus mutans serotype c (strain ATCC 700610 / UA159) GN=SMU_609 PE=4 SV=1	SMU_609	5	1.08732	8.73167	no change	0.0952784
Q8DVA1	Dihydroorotate dehydrogenase OS=Streptococcus mutans serotype c (strain ATCC 700610 / UA159) GN=pyrD PE=1 SV=1	pyrD	5	1.08734	8.73417	no change	0.053581
Q8DUA0	Putative phosphotransacetylase OS=Streptococcus mutans serotype c (strain ATCC 700610 / UA159) GN=SMU_1043c PE=4 SV=1	SMU_1043c	4	1.08832	8.8325	no change	0.0207005
Q8DWH7	UPF0210 protein SMU_73 OS=Streptococcus mutans serotype c (strain ATCC 700610 / UA159) GN=SMU_73 PE=3 SV=1	SMU_73	4	1.08868	8.86833	no change	0.309132
Q8DS47	DNA-directed RNA polymerase subunit beta' OS=Streptococcus mutans serotype c (strain ATCC 700610 / UA159) GN=rpoC PE=3 SV=2	rpoC	40	0.918275	8.89984	no change	0.00478392
Q8CVC3	Putative carbonic anhydrase OS=Streptococcus mutans serotype c (strain ATCC 700610 / UA159) GN=cah PE=4 SV=1	cah	2	0.918192	8.90972	no change	0.206836
Q8DSD8	Single-stranded DNA-binding protein OS=Streptococcus mutans serotype c (strain ATCC 700610 / UA159) GN=ssb PE=3 SV=1	ssb	3	1.09042	9.04167	no change	0.20136
Q8DSV3	Phosphoserine aminotransferase OS=Streptococcus mutans serotype c (strain ATCC 700610 / UA159) GN=serC PE=3 SV=1	serC	15	0.916892	9.06414	no change	0.00115217
Q8DSU3	Putative branched chain amino acid ABC transporter, ATP-binding protein OS=Streptococcus mutans serotype c (strain ATCC 700610 / UA159) GN=livG PE=4 SV=1	livG	4	0.916167	9.15045	no change	0.00244933
I6L921	Putative exodeoxyribonuclease III OS=Streptococcus mutans serotype c (strain ATCC 700610 / UA159) GN=exoA PE=4 SV=1	exoA	3	1.09159	9.15917	no change	0.0470363
Q8DT12	Threonine--tRNA ligase OS=Streptococcus mutans serotype c (strain ATCC 700610 / UA159) GN=thrS PE=3 SV=1	thrS	3	0.915933	9.17825	no change	0.020305
Q8DTT3	Putative nitroreductase OS=Streptococcus mutans serotype c (strain ATCC 700610 / UA159) GN=SMU_1240c PE=4 SV=1	SMU_1240c	3	1.09242	9.24167	no change	0.303865
Q8DU64	Peptide chain release factor 1 OS=Streptococcus mutans serotype c (strain ATCC 700610 / UA159) GN=prfA PE=1 SV=1	prfA	5	1.09293	9.2925	no change	0.000495621
Q8DW97	30S ribosomal protein S9 OS=Streptococcus mutans serotype c (strain ATCC 700610 / UA159) GN=rpsI PE=3 SV=1	rpsI	5	1.09312	9.31167	no change	0.155653
Q8DTQ2	DNA gyrase subunit B OS=Streptococcus mutans serotype c (strain ATCC 700610 / UA159) GN=gyrB PE=3 SV=1	gyrB	6	1.09336	9.33583	no change	0.0276849
Q8DW22	Putative oligopeptide ABC transporter, ATP-binding protein OppD OS=Streptococcus mutans serotype c (strain ATCC 700610 / UA159) GN=oppD PE=3 SV=1	oppD	3	1.09348	9.3475	no change	0.177483
Q8DTD8	Putative ABC transporter, membrane protein subunit and ATP-binding protein OS=Streptococcus mutans serotype c (strain ATCC 700610 / UA159) GN=SMU_1412c PE=3 SV=1	SMU_1412c	5	1.09378	9.37833	no change	0.000132852
O06941	Protein GrpE OS=Streptococcus mutans serotype c (strain ATCC 700610 / UA159) GN=grpE PE=3 SV=2	grpE	3	0.913842	9.42815	no change	0.00254665
Q8DSD1	Endonuclease MutS2 OS=Streptococcus mutans serotype c (strain ATCC 700610 / UA159) GN=mutS2 PE=3 SV=1	mutS2	5	1.09479	9.47917	no change	0.0447975
Q8DT50	Uncharacterized protein OS=Streptococcus mutans serotype c (strain ATCC 700610 / UA159) GN=SMU_1542c PE=4 SV=1	SMU_1542c	5	1.09512	9.5125	no change	0.158713
Q8DV61	Putative oligopeptidase OS=Streptococcus mutans serotype c (strain ATCC 700610 / UA159) GN=pepB PE=3 SV=1	pepB	2	1.0954	9.54	no change	0.111646
Q8DU72	Putative phosphoglucomutase OS=Streptococcus mutans serotype c (strain ATCC 700610 / UA159) GN=pgm PE=3 SV=1	pgm	24	1.09544	9.54417	no change	0.0048578
Q8DSF1	Phospho-2-dehydro-3-deoxyheptonate aldolase OS=Streptococcus mutans serotype c (strain ATCC 700610 / UA159) GN=aroH PE=3 SV=1	aroH	14	0.912658	9.57003	no change	9.0231e-05
Q1LZ62	Ferredoxin--NADP reductase OS=Streptococcus mutans serotype c (strain ATCC 700610 / UA159) GN=trdA PE=3 SV=1	trdA	6	0.912408	9.60005	no change	0.000219406
Q8DSW4	Uncharacterized protein OS=Streptococcus mutans serotype c (strain ATCC 700610 / UA159) GN=SMU_1644c PE=4 SV=1	SMU_1644c	4	1.09611	9.61083	no change	0.594412
Q8DVP6	Copper-transporting ATPase P-type ATPase OS=Streptococcus mutans serotype c (strain ATCC 700610 / UA159) GN=copA PE=3 SV=1	copA	2	0.91165	9.69122	no change	0.134015
Q8DUR2	Putative aminotransferase OS=Streptococcus mutans serotype c (strain ATCC 700610 / UA159) GN=SMU_841 PE=3 SV=1	SMU_841	5	0.911642	9.69222	no change	0.0468682
Q8DTM1	Asparagine--oxo-acid transaminase OS=Streptococcus mutans serotype c (strain ATCC 700610 / UA159) GN=aspB PE=1 SV=1	aspB	8	0.91135	9.72733	no change	0.00110134
Q8DVL0	Uncharacterized protein OS=Streptococcus mutans serotype c (strain ATCC 700610 / UA159) GN=SMU_472 PE=1 SV=1	SMU_472	3	1.09731	9.73083	no change	0.0269726
Q8DW41	Uncharacterized protein OS=Streptococcus mutans serotype c (strain ATCC 700610 / UA159) GN=SMU_235 PE=4 SV=1	SMU_235	5	0.911033	9.76547	no change	5.32971e-06
Q8DUQ6	50S ribosomal protein L21 OS=Streptococcus mutans serotype c (strain ATCC 700610 / UA159) GN=rplU PE=3 SV=1	rplU	4	0.910417	9.83982	no change	0.0608089
Q8DVB0	DNA repair protein RecN OS=Streptococcus mutans serotype c (strain ATCC 700610 / UA159) GN=recN PE=3 SV=1	recN	2	1.09898	9.89833	no change	0.0348238
Q8DRV2	Glucan-binding protein A, GbpA OS=Streptococcus mutans serotype c (strain ATCC 700610 / UA159) GN=gbpA PE=4 SV=1	gbpA	4	0.908675	10.0503	no change	0.0353927
Q8DS25	50S ribosomal protein L5 OS=Streptococcus mutans serotype c (strain ATCC 700610 / UA159) GN=rplE PE=3 SV=1	rplE	15	0.90865	10.0534	no change	0.0283095
Q8DWE0	DNA polymerase III PolC-type OS=Streptococcus mutans serotype c (strain ATCC 700610 / UA159) GN=polC PE=3 SV=1	polC	8	1.10185	10.185	no change	0.00237794
Q8DSF0	Protein translocase subunit SecA OS=Streptococcus mutans serotype c (strain ATCC 700610 / UA159) GN=secA PE=3 SV=1	secA	19	1.10295	10.295	no change	5.73022e-05
Q8DVD4	Putative cell division protein DivIVA OS=Streptococcus mutans serotype c (strain ATCC 700610 / UA159) GN=divIVA PE=4 SV=1	divIVA	5	0.905258	10.4657	no change	0.00574939
Q8DVL1	Cell cycle protein GpsB OS=Streptococcus mutans serotype c (strain ATCC 700610 / UA159) GN=gpsB PE=3 SV=1	gpsB	2	0.905117	10.483	no change	0.014468
Q8DSF2	Phospho-2-dehydro-3-deoxyheptonate aldolase OS=Streptococcus mutans serotype c (strain ATCC 700610 / UA159) GN=aroG PE=3 SV=1	aroG	5	1.10599	10.5992	no change	0.0108973
Q8DUS2	Putative glycosyltransferase OS=Streptococcus mutans serotype c (strain ATCC 700610 / UA159) GN=rgpE PE=4 SV=1	rgpE	3	1.10606	10.6058	no change	0.00349555
Q8DSJ9	Proline--tRNA ligase OS=Streptococcus mutans serotype c (strain ATCC 700610 / UA159) GN=proS PE=3 SV=1	proS	16	0.903925	10.6286	no change	0.0043369
Q8DSZ9	Putative NAD(P)H-flavin oxidoreductase OS=Streptococcus mutans serotype c (strain ATCC 700610 / UA159) GN=SMU_1602 PE=4 SV=1	SMU_1602	3	0.903433	10.6889	no change	0.105791
P45595	Phosphoenolpyruvate-protein phosphotransferase OS=Streptococcus mutans serotype c (strain ATCC 700610 / UA159) GN=ptsI PE=3 SV=2	ptsI	21	1.10746	10.7458	no change	0.000900351
Q8DVV5	30S ribosomal protein S7 OS=Streptococcus mutans serotype c (strain ATCC 700610 / UA159) GN=rpsG PE=3 SV=1	rpsG	9	1.10754	10.7542	no change	0.0212413
Q8DS35	30S ribosomal protein S13 OS=Streptococcus mutans serotype c (strain ATCC 700610 / UA159) GN=rpsM PE=3 SV=1	rpsM	8	0.902708	10.7778	no change	0.0848167
Q8CWX2	Phenylalanine--tRNA ligase beta subunit OS=Streptococcus mutans serotype c (strain ATCC 700610 / UA159) GN=pheT PE=3 SV=1	pheT	23	0.902142	10.8473	no change	6.14622e-05
Q8DUS9	Putative amino acid transporter, amino acid-binding protein OS=Streptococcus mutans serotype c (strain ATCC 700610 / UA159) GN=SMU_817 PE=4 SV=1	SMU_817	4	1.10956	10.9558	no change	0.0288356
P72478	Adenylosuccinate lyase OS=Streptococcus mutans serotype c (strain ATCC 700610 / UA159) GN=purB PE=3 SV=2	purB	9	1.11006	11.0058	no change	0.065496
Q8DW43	Ketol-acid reductoisomerase (NADP(+)) OS=Streptococcus mutans serotype c (strain ATCC 700610 / UA159) GN=ilvC PE=3 SV=1	ilvC	38	0.900183	11.0885	no change	1.81944e-05
Q8DU41	DNA gyrase subunit A OS=Streptococcus mutans serotype c (strain ATCC 700610 / UA159) GN=gyrA PE=3 SV=1	gyrA	8	0.899817	11.1337	no change	0.00245227
Q8DW04	Putative ComB, accessory factor for ComA OS=Streptococcus mutans serotype c (strain ATCC 700610 / UA159) GN=SMU_287 PE=4 SV=1	SMU_287	6	0.899558	11.1657	no change	0.0123243
P11701	Levansucrase OS=Streptococcus mutans serotype c (strain ATCC 700610 / UA159) GN=ftf PE=3 SV=2	ftf	4	1.1119	11.19	no change	5.96377e-05
Q8DWC7	Malolactic enzyme OS=Streptococcus mutans serotype c (strain ATCC 700610 / UA159) GN=mleS PE=3 SV=1	mleS	3	1.11192	11.1917	no change	0.0044264
Q8DSC3	Putative PTS system, mannose-specific component IIC OS=Streptococcus mutans serotype c (strain ATCC 700610 / UA159) GN=ptnC PE=4 SV=1	ptnC	2	1.11243	11.2433	no change	0.242218
P72479	Oligopeptide transport ATP-binding protein OppF OS=Streptococcus mutans serotype c (strain ATCC 700610 / UA159) GN=oppF PE=3 SV=2	oppF	2	1.11387	11.3875	no change	0.073292
Q8DSU5	Putative acetoin utilization protein, acetoin dehydrogenase OS=Streptococcus mutans serotype c (strain ATCC 700610 / UA159) GN=SMU_1664c PE=4 SV=1	SMU_1664c	7	1.11469	11.4692	no change	0.00798208
P45596	Phosphocarrier protein HPr OS=Streptococcus mutans serotype c (strain ATCC 700610 / UA159) GN=ptsH PE=1 SV=3	ptsH	6	1.11489	11.4892	no change	0.000600498
Q8CWW9	Ribonuclease R OS=Streptococcus mutans serotype c (strain ATCC 700610 / UA159) GN=vacB PE=3 SV=1	vacB	2	1.11504	11.5042	no change	0.0814182
Q8DUN9	30S ribosomal protein S16 OS=Streptococcus mutans serotype c (strain ATCC 700610 / UA159) GN=rpsP PE=3 SV=1	rpsP	6	1.11513	11.5133	no change	0.0516299
Q8DS24	50S ribosomal protein L24 OS=Streptococcus mutans serotype c (strain ATCC 700610 / UA159) GN=rplX PE=3 SV=1	rplX	4	1.11661	11.6608	no change	0.0606594
Q8DRR0	Putative ABC transporter, ATP-binding protein OS=Streptococcus mutans serotype c (strain ATCC 700610 / UA159) GN=SMU_2159 PE=4 SV=1	SMU_2159	5	1.11826	11.8258	no change	0.0315641
Q8DRS6	tRNA uridine 5-carboxymethylaminomethyl modification enzyme MnmG OS=Streptococcus mutans serotype c (strain ATCC 700610 / UA159) GN=mnmG PE=3 SV=1	mnmG	4	0.894233	11.8276	no change	0.000144436
Q8DWM2	Ribose-phosphate pyrophosphokinase 1 OS=Streptococcus mutans serotype c (strain ATCC 700610 / UA159) GN=prs1 PE=3 SV=1	prs1	2	1.11835	11.835	no change	0.305076
Q8DRX0	DNA mismatch repair protein MutL OS=Streptococcus mutans serotype c (strain ATCC 700610 / UA159) GN=mutL PE=3 SV=1	mutL	4	1.11861	11.8608	no change	0.100495
Q8DSV6	Putative D-3-phosphoglycerate dehydrogenase OS=Streptococcus mutans serotype c (strain ATCC 700610 / UA159) GN=serA PE=3 SV=1	serA	14	1.11863	11.8633	no change	0.00283374
Q8DTQ5	ATP phosphoribosyltransferase regulatory subunit OS=Streptococcus mutans serotype c (strain ATCC 700610 / UA159) GN=hisZ PE=3 SV=1	hisZ	2	1.11943	11.9425	no change	0.222308
Q8DW86	Putative ABC transporter, ATP-binding protein possible iron and/or manganese ABC transport system OS=Streptococcus mutans serotype c (strain ATCC 700610 / UA159) GN=sloA PE=4 SV=1	sloA	2	1.1197	11.97	no change	0.333154
Q8CWW8	Malonyl CoA-acyl carrier protein transacylase OS=Streptococcus mutans serotype c (strain ATCC 700610 / UA159) GN=fabD PE=3 SV=1	fabD	11	0.892408	12.0563	no change	0.00015383
Q8DTX7	Pyruvate kinase OS=Streptococcus mutans serotype c (strain ATCC 700610 / UA159) GN=pykF PE=3 SV=1	pykF	55	0.891633	12.1537	no change	1.00371e-08
Q8CWW2	Histidine--tRNA ligase OS=Streptococcus mutans serotype c (strain ATCC 700610 / UA159) GN=hisS PE=3 SV=1	hisS	5	1.12217	12.2167	no change	0.00220309
Q8DWL1	Phosphoribosylformylglycinamidine cyclo-ligase OS=Streptococcus mutans serotype c (strain ATCC 700610 / UA159) GN=purM PE=3 SV=1	purM	2	1.12229	12.2292	no change	0.0726676
Q8DVY0	Uncharacterized protein OS=Streptococcus mutans serotype c (strain ATCC 700610 / UA159) GN=SMU_329 PE=4 SV=1	SMU_329	4	1.12373	12.3733	no change	0.0178995
Q8DV42	Ribonucleoside-diphosphate reductase OS=Streptococcus mutans serotype c (strain ATCC 700610 / UA159) GN=SMU_668c PE=3 SV=1	SMU_668c	11	0.889708	12.3964	no change	0.00127055
Q8DUR6	Putative reductase OS=Streptococcus mutans serotype c (strain ATCC 700610 / UA159) GN=SMU_837 PE=4 SV=1	SMU_837	2	0.889483	12.4248	no change	0.115639
Q8DUU2	GTPase Obg OS=Streptococcus mutans serotype c (strain ATCC 700610 / UA159) GN=obg PE=3 SV=1	obg	4	1.12442	12.4417	no change	0.00323135
Q8DUK5	Putative ABC transporter, ATP-binding protein OS=Streptococcus mutans serotype c (strain ATCC 700610 / UA159) GN=SMU_922 PE=4 SV=1	SMU_922	3	0.888417	12.5598	no change	0.00411881
Q8DRV9	Aspartate--tRNA ligase 2 OS=Streptococcus mutans serotype c (strain ATCC 700610 / UA159) GN=aspS2 PE=3 SV=1	aspS2	2	1.12601	12.6008	no change	0.005661
Q8DWM3	Putative secreted antigen GbpB/SagA putative peptidoglycan hydrolase OS=Streptococcus mutans serotype c (strain ATCC 700610 / UA159) GN=gbpB PE=4 SV=1	gbpB	6	0.887842	12.6327	no change	0.0986
Q02418	Mannitol-1-phosphate 5-dehydrogenase OS=Streptococcus mutans serotype c (strain ATCC 700610 / UA159) GN=mtlD PE=3 SV=2	mtlD	2	1.12779	12.7792	no change	0.0105731
Q8DT91	Putative oxidoreductase OS=Streptococcus mutans serotype c (strain ATCC 700610 / UA159) GN=SMU_1473c PE=3 SV=1	SMU_1473c	5	1.12857	12.8567	no change	0.00135458
P59125	30S ribosomal protein S5 OS=Streptococcus mutans serotype c (strain ATCC 700610 / UA159) GN=rpsE PE=3 SV=1	rpsE	12	0.885642	12.9125	no change	0.00501485
Q8DWL5	Putative phosphoribosylformylglycinamidine synthase, (FGAM synthase) OS=Streptococcus mutans serotype c (strain ATCC 700610 / UA159) GN=purL PE=4 SV=1	purL	8	1.1298	12.98	no change	0.00293113
Q8DS05	Putative PTS system, glucose-specific IIABC component OS=Streptococcus mutans serotype c (strain ATCC 700610 / UA159) GN=ptsG PE=4 SV=1	ptsG	11	0.884692	13.0337	no change	0.000317438
Q8DU68	Uncharacterized protein OS=Streptococcus mutans serotype c (strain ATCC 700610 / UA159) GN=SMU_1081c PE=4 SV=1	SMU_1081c	5	1.13053	13.0533	no change	0.0474399
Q8DSW7	Uncharacterized protein OS=Streptococcus mutans serotype c (strain ATCC 700610 / UA159) GN=SMU_1641c PE=3 SV=1	SMU_1641c	2	1.13078	13.0775	no change	0.179536
Q8DSQ3	Putative diaminopimelate decarboxylase OS=Streptococcus mutans serotype c (strain ATCC 700610 / UA159) GN=SMU_1721c PE=3 SV=1	SMU_1721c	3	1.13082	13.0825	no change	0.0732776
Q8DW48	Uncharacterized protein OS=Streptococcus mutans serotype c (strain ATCC 700610 / UA159) GN=SMU_227c PE=4 SV=1	SMU_227c	2	1.13127	13.1267	no change	0.0413615
P95788	ATP synthase gamma chain OS=Streptococcus mutans serotype c (strain ATCC 700610 / UA159) GN=atpG PE=3 SV=2	atpG	4	1.1317	13.17	no change	0.00221517
Q8DS23	50S ribosomal protein L14 OS=Streptococcus mutans serotype c (strain ATCC 700610 / UA159) GN=rplN PE=3 SV=1	rplN	7	0.8812	13.4816	no change	0.0505287
Q8DTY6	ATP-dependent DNA helicase OS=Streptococcus mutans serotype c (strain ATCC 700610 / UA159) GN=pcrA PE=3 SV=1	pcrA	4	1.135	13.5	no change	0.0395787
Q8DVB1	Arginine repressor OS=Streptococcus mutans serotype c (strain ATCC 700610 / UA159) GN=argR PE=3 SV=1	argR	3	1.13503	13.5033	no change	0.000354168
Q8DVJ2	Cysteine synthase OS=Streptococcus mutans serotype c (strain ATCC 700610 / UA159) GN=cysK PE=3 SV=1	cysK	8	1.13508	13.5083	no change	0.0100283
Q8DSG5	Glutamyl-tRNA(Gln) amidotransferase subunit A OS=Streptococcus mutans serotype c (strain ATCC 700610 / UA159) GN=gatA PE=3 SV=1	gatA	14	0.880708	13.545	no change	0.00227488
P49331	Glucosyltransferase-S OS=Streptococcus mutans serotype c (strain ATCC 700610 / UA159) GN=gtfD PE=3 SV=3	gtfD	9	0.88045	13.5783	no change	0.000462524
Q8CWX1	Phenylalanine--tRNA ligase alpha subunit OS=Streptococcus mutans serotype c (strain ATCC 700610 / UA159) GN=pheS PE=3 SV=1	pheS	4	1.13587	13.5867	no change	0.0409314
P59133	30S ribosomal protein S4 OS=Streptococcus mutans serotype c (strain ATCC 700610 / UA159) GN=rpsD PE=3 SV=1	rpsD	14	0.879983	13.6385	no change	4.60172e-05
Q8DTW1	Uncharacterized protein OS=Streptococcus mutans serotype c (strain ATCC 700610 / UA159) GN=SMU_1209c PE=4 SV=1	SMU_1209c	2	1.13788	13.7883	no change	0.0151203
Q8DU85	Putative ABC transporter, proline/glycine betaine permease protein OS=Streptococcus mutans serotype c (strain ATCC 700610 / UA159) GN=opuAb PE=3 SV=1	opuAb	4	1.13815	13.815	no change	0.116262
Q8DRX7	UPF0297 protein SMU_2079c OS=Streptococcus mutans serotype c (strain ATCC 700610 / UA159) GN=SMU_2079c PE=3 SV=1	SMU_2079c	2	1.13822	13.8217	no change	0.108577
Q8DT18	Bifunctional ligase/repressor BirA OS=Streptococcus mutans serotype c (strain ATCC 700610 / UA159) GN=birA PE=3 SV=1	birA	2	1.13985	13.985	no change	0.145787
Q8DVN9	N-acetylglucosamine-6-phosphate deacetylase OS=Streptococcus mutans serotype c (strain ATCC 700610 / UA159) GN=SMU_435 PE=3 SV=1	SMU_435	5	1.1399	13.99	no change	0.144963
P95786	ATP synthase subunit delta OS=Streptococcus mutans serotype c (strain ATCC 700610 / UA159) GN=atpH PE=3 SV=2	atpH	2	1.14094	14.0942	no change	0.137083
Q8DVU9	Glutamine synthetase type 1 glutamate--ammonia ligase OS=Streptococcus mutans serotype c (strain ATCC 700610 / UA159) GN=glnA PE=3 SV=1	glnA	25	1.14111	14.1108	no change	0.000175532
Q8DS17	50S ribosomal protein L4 OS=Streptococcus mutans serotype c (strain ATCC 700610 / UA159) GN=rplD PE=3 SV=2	rplD	14	0.876167	14.1335	no change	0.0313778
Q8DTK9	Peptide chain release factor 2 OS=Streptococcus mutans serotype c (strain ATCC 700610 / UA159) GN=rf2 PE=3 SV=1	rf2	3	1.14261	14.2608	no change	0.00300468
Q8DS62	Putative glutamyl-aminopeptidase endo-1,4-beta-glucanase OS=Streptococcus mutans serotype c (strain ATCC 700610 / UA159) GN=pepA PE=3 SV=1	pepA	3	1.14356	14.3558	no change	7.46412e-06
Q8DU84	Putative ABC transporter, ATP-binding protein, proline/glycine betaine transport system OS=Streptococcus mutans serotype c (strain ATCC 700610 / UA159) GN=opuAa PE=4 SV=1	opuAa	6	0.874408	14.363	no change	0.00539001
Q8DVY2	DNA repair protein RadA OS=Streptococcus mutans serotype c (strain ATCC 700610 / UA159) GN=radA PE=3 SV=1	radA	2	1.1442	14.42	no change	0.271461
Q53526	D-alanine--poly(phosphoribitol) ligase subunit 1 OS=Streptococcus mutans serotype c (strain ATCC 700610 / UA159) GN=dltA PE=3 SV=4	dltA	6	0.873908	14.4285	no change	0.00129536
Q8DSY0	50S ribosomal protein L1 OS=Streptococcus mutans serotype c (strain ATCC 700610 / UA159) GN=rplA PE=3 SV=1	rplA	16	0.873908	14.4285	no change	0.000372377
Q8DSF9	Universal stress protein OS=Streptococcus mutans serotype c (strain ATCC 700610 / UA159) GN=SMU_1828 PE=3 SV=1	SMU_1828	3	0.873717	14.4536	no change	0.000274659
Q8DUV9	UPF0342 protein SMU_782 OS=Streptococcus mutans serotype c (strain ATCC 700610 / UA159) GN=SMU_782 PE=3 SV=1	SMU_782	3	1.14557	14.5567	no change	0.00178985
Q8DVR0	Biofilm regulatory protein A OS=Streptococcus mutans serotype c (strain ATCC 700610 / UA159) GN=brpA PE=1 SV=1	brpA	2	0.872442	14.6208	no change	0.0357718
Q8DV23	Cytidylate kinase OS=Streptococcus mutans serotype c (strain ATCC 700610 / UA159) GN=cmk PE=3 SV=1	cmk	3	1.14648	14.6483	no change	0.00738884
P23504	Cell surface antigen I/II OS=Streptococcus mutans serotype c (strain ATCC 700610 / UA159) GN=spaP PE=1 SV=2	spaP	25	0.870133	14.9249	no change	6.86332e-06
Q8DUW8	Lysine--tRNA ligase OS=Streptococcus mutans serotype c (strain ATCC 700610 / UA159) GN=lysS PE=3 SV=1	lysS	5	1.14998	14.9975	no change	0.000224008
Q8DV20	50S ribosomal protein L20 OS=Streptococcus mutans serotype c (strain ATCC 700610 / UA159) GN=rplT PE=3 SV=1	rplT	6	0.867683	15.2494	no change	0.0295041
Q8DUI0	ATP-dependent Clp protease ATP-binding subunit ClpX OS=Streptococcus mutans serotype c (strain ATCC 700610 / UA159) GN=clpX PE=3 SV=1	clpX	5	1.15584	15.5842	no change	0.000218757
Q8DTF8	Uncharacterized protein OS=Streptococcus mutans serotype c (strain ATCC 700610 / UA159) GN=pckA PE=4 SV=1	pckA	6	1.15778	15.7783	no change	0.00287052
Q8DSX9	50S ribosomal protein L11 OS=Streptococcus mutans serotype c (strain ATCC 700610 / UA159) GN=rplK PE=3 SV=1	rplK	5	0.862325	15.9656	no change	0.0113812
Q8DV01	Putative calcium-transporting ATPase P-type ATPase OS=Streptococcus mutans serotype c (strain ATCC 700610 / UA159) GN=SMU_723 PE=4 SV=1	SMU_723	7	0.8621	15.9958	no change	0.00900648
Q8DVD0	ATP-dependent protease ClpE OS=Streptococcus mutans serotype c (strain ATCC 700610 / UA159) GN=clpE PE=3 SV=1	clpE	15	1.16014	16.0142	no change	5.33212e-05
Q8DWH9	Putative threonine synthase OS=Streptococcus mutans serotype c (strain ATCC 700610 / UA159) GN=thrC PE=4 SV=1	thrC	7	0.861925	16.0194	no change	0.000308745
Q8DS16	50S ribosomal protein L3 OS=Streptococcus mutans serotype c (strain ATCC 700610 / UA159) GN=rplC PE=3 SV=1	rplC	7	0.861883	16.025	no change	0.0169412
Q8DW05	Putative ABC transporter, ATP-binding protein ComA OS=Streptococcus mutans serotype c (strain ATCC 700610 / UA159) GN=SMU_286 PE=1 SV=1	SMU_286	5	0.861558	16.0688	no change	0.00431281
Q8DVD3	Isoleucine--tRNA ligase OS=Streptococcus mutans serotype c (strain ATCC 700610 / UA159) GN=ileS PE=3 SV=1	ileS	14	0.861217	16.1148	no change	6.0067e-06
Q8DSG3	Aspartate--tRNA(Asp/Asn) ligase OS=Streptococcus mutans serotype c (strain ATCC 700610 / UA159) GN=aspS1 PE=3 SV=1	aspS1	6	1.16232	16.2317	no change	0.0170243
P59167	30S ribosomal protein S12 OS=Streptococcus mutans serotype c (strain ATCC 700610 / UA159) GN=rpsL PE=3 SV=1	rpsL	3	0.8601	16.2656	no change	0.00496698
Q8DTW0	DNA topoisomerase 4 subunit B OS=Streptococcus mutans serotype c (strain ATCC 700610 / UA159) GN=parE PE=3 SV=1	parE	3	1.16339	16.3392	no change	0.0270331
Q8DVR2	Putative permease OS=Streptococcus mutans serotype c (strain ATCC 700610 / UA159) GN=SMU_408 PE=4 SV=1	SMU_408	2	0.8594	16.3603	no change	0.00208962
Q8DWG0	Fructose-1,6-biphosphate aldolase OS=Streptococcus mutans serotype c (strain ATCC 700610 / UA159) GN=fbaA PE=3 SV=1	fbaA	41	1.16429	16.4292	no change	0.000333628
O68579	Probable manganese-dependent inorganic pyrophosphatase OS=Streptococcus mutans serotype c (strain ATCC 700610 / UA159) GN=ppaC PE=1 SV=1	ppaC	15	1.16507	16.5067	no change	0.00486193
Q8DTJ6	Putative gramicidin S synthetase OS=Streptococcus mutans serotype c (strain ATCC 700610 / UA159) GN=SMU_1341c PE=4 SV=1	SMU_1341c	21	0.857408	16.6305	no change	0.000123768
Q8DW42	L-threonine dehydratase OS=Streptococcus mutans serotype c (strain ATCC 700610 / UA159) GN=ilvA PE=3 SV=1	ilvA	5	0.856417	16.7656	no change	0.00233871
Q8DS37	50S ribosomal protein L17 OS=Streptococcus mutans serotype c (strain ATCC 700610 / UA159) GN=rplQ PE=3 SV=1	rplQ	5	1.16768	16.7675	no change	0.00451828
Q8DUA4	Putative lipopolysaccharide glycosyltransferase OS=Streptococcus mutans serotype c (strain ATCC 700610 / UA159) GN=SMU_1039c PE=4 SV=1	SMU_1039c	2	0.855908	16.8349	no change	0.000326231
Q8DVP9	Translation initiation factor IF-2 OS=Streptococcus mutans serotype c (strain ATCC 700610 / UA159) GN=infB PE=3 SV=1	infB	16	0.855125	16.942	no change	1.99497e-07
Q8DTY8	Uncharacterized protein OS=Streptococcus mutans serotype c (strain ATCC 700610 / UA159) GN=SMU_1172c PE=4 SV=1	SMU_1172c	4	1.16982	16.9825	no change	0.000672705
Q8DTN9	Putative flavodoxin OS=Streptococcus mutans serotype c (strain ATCC 700610 / UA159) GN=flaW PE=4 SV=1	flaW	3	1.17072	17.0725	no change	3.19764e-05
Q8DTB0	Uncharacterized protein OS=Streptococcus mutans serotype c (strain ATCC 700610 / UA159) GN=SMU_1447c PE=4 SV=1	SMU_1447c	3	1.17102	17.1017	no change	0.00181281
Q8DVS1	Putative glycerol uptake facilitator protein OS=Streptococcus mutans serotype c (strain ATCC 700610 / UA159) GN=glpF PE=3 SV=1	glpF	6	0.853625	17.1475	no change	8.83767e-05
Q07211	Fructokinase OS=Streptococcus mutans serotype c (strain ATCC 700610 / UA159) GN=scrK PE=3 SV=2	scrK	2	0.853458	17.1703	no change	0.000524045
Q8DTB5	Uncharacterized protein OS=Streptococcus mutans serotype c (strain ATCC 700610 / UA159) GN=SMU_1442c PE=4 SV=1	SMU_1442c	4	0.851325	17.464	no change	8.61742e-05
Q8DS32	Protein translocase subunit SecY OS=Streptococcus mutans serotype c (strain ATCC 700610 / UA159) GN=secY PE=3 SV=1	secY	2	0.851117	17.4927	no change	0.00721291
Q8DVV4	Elongation factor G OS=Streptococcus mutans serotype c (strain ATCC 700610 / UA159) GN=fusA PE=3 SV=1	fusA	60	0.849667	17.6932	no change	1.76522e-05
Q8DT90	Ribonuclease Z OS=Streptococcus mutans serotype c (strain ATCC 700610 / UA159) GN=rnz PE=3 SV=1	rnz	2	1.1783	17.83	no change	0.266129
Q8DUX7	Uncharacterized protein OS=Streptococcus mutans serotype c (strain ATCC 700610 / UA159) GN=SMU_757 PE=4 SV=1	SMU_757	3	1.17842	17.8417	no change	0.00107936
Q8DVM9	Gamma-glutamyl phosphate reductase OS=Streptococcus mutans serotype c (strain ATCC 700610 / UA159) GN=proA PE=3 SV=1	proA	6	1.17973	17.9733	no change	0.000490291
Q8DU59	Uncharacterized protein OS=Streptococcus mutans serotype c (strain ATCC 700610 / UA159) GN=SMU_1090 PE=4 SV=1	SMU_1090	7	1.18004	18.0042	no change	9.60163e-05
Q8DSG6	Aspartyl/glutamyl-tRNA(Asn/Gln) amidotransferase subunit B OS=Streptococcus mutans serotype c (strain ATCC 700610 / UA159) GN=gatB PE=3 SV=1	gatB	12	0.846825	18.0882	no change	2.37177e-05
Q8DTM4	Putative glycerol dehydrogenase OS=Streptococcus mutans serotype c (strain ATCC 700610 / UA159) GN=SMU_1309c PE=4 SV=1	SMU_1309c	10	0.846425	18.144	no change	3.73914e-06
Q8DUM5	Putative anticodon nuclease OS=Streptococcus mutans serotype c (strain ATCC 700610 / UA159) GN=SMU_893 PE=4 SV=1	SMU_893	2	1.18186	18.1858	no change	0.00274489
Q8DSY1	Uridylate kinase OS=Streptococcus mutans serotype c (strain ATCC 700610 / UA159) GN=pyrH PE=3 SV=1	pyrH	5	0.845967	18.208	no change	1.28958e-06
Q00752	Multiple sugar-binding transport ATP-binding protein MsmK OS=Streptococcus mutans serotype c (strain ATCC 700610 / UA159) GN=msmK PE=3 SV=1	msmK	4	1.18212	18.2125	no change	0.00817773
Q8DV33	Putative ATP-binding protein OS=Streptococcus mutans serotype c (strain ATCC 700610 / UA159) GN=SMU_683 PE=4 SV=1	SMU_683	4	1.1822	18.22	no change	0.000791832
Q8DS85	Leucine--tRNA ligase OS=Streptococcus mutans serotype c (strain ATCC 700610 / UA159) GN=leuS PE=3 SV=1	leuS	8	1.18319	18.3192	no change	0.000478641
Q8DUC1	Citrate lyase alpha chain OS=Streptococcus mutans serotype c (strain ATCC 700610 / UA159) GN=cilA PE=1 SV=1	cilA	3	1.18506	18.5058	no change	0.001817
Q8DUG5	Homoserine dehydrogenase OS=Streptococcus mutans serotype c (strain ATCC 700610 / UA159) GN=SMU_965 PE=3 SV=1	SMU_965	5	0.843325	18.5782	no change	0.00243623
Q8DV22	Translation initiation factor IF-3 OS=Streptococcus mutans serotype c (strain ATCC 700610 / UA159) GN=infC PE=3 SV=1	infC	2	1.18857	18.8575	no change	0.205547
P48853	30S ribosomal protein S10 OS=Streptococcus mutans serotype c (strain ATCC 700610 / UA159) GN=rpsJ PE=3 SV=1	rpsJ	6	0.841075	18.8955	no change	0.0132877
P66308	50S ribosomal protein L36 OS=Streptococcus mutans serotype c (strain ATCC 700610 / UA159) GN=rpmJ PE=3 SV=1	rpmJ	2	0.8408	18.9343	no change	0.182283
Q8DW29	Putative nitrogen fixation-like protein, NifU OS=Streptococcus mutans serotype c (strain ATCC 700610 / UA159) GN=nifU PE=4 SV=1	nifU	2	1.18958	18.9583	no change	0.000847756
Q8DUP3	Carbamoyl-phosphate synthase large chain OS=Streptococcus mutans serotype c (strain ATCC 700610 / UA159) GN=carB PE=3 SV=1	carB	9	0.839608	19.1032	no change	6.91402e-05
Q8DTJ5	Putative bacitracin synthetase 1 BacA OS=Streptococcus mutans serotype c (strain ATCC 700610 / UA159) GN=bacA1 PE=4 SV=1	bacA1	26	0.839183	19.1635	no change	1.05857e-08
Q8CWW3	Holliday junction ATP-dependent DNA helicase RuvA OS=Streptococcus mutans serotype c (strain ATCC 700610 / UA159) GN=ruvA PE=3 SV=1	ruvA	2	0.838733	19.2274	no change	0.00573426
P26283	L-lactate dehydrogenase OS=Streptococcus mutans serotype c (strain ATCC 700610 / UA159) GN=ldh PE=3 SV=2	ldh	24	0.838342	19.2831	no change	0.00010703
Q8DT32	Putative cation-transporting P-type ATPase PacL OS=Streptococcus mutans serotype c (strain ATCC 700610 / UA159) GN=pacL PE=4 SV=1	pacL	14	0.838167	19.308	no change	0.000110987
Q8CWY6	Glycine--tRNA ligase alpha subunit OS=Streptococcus mutans serotype c (strain ATCC 700610 / UA159) GN=glyQ PE=3 SV=1	glyQ	2	1.19342	19.3417	no change	0.212466
P59378	30S ribosomal protein S11 OS=Streptococcus mutans serotype c (strain ATCC 700610 / UA159) GN=rpsK PE=3 SV=1	rpsK	5	0.836408	19.5588	no change	0.00140894
Q8CWY9	Glutamate synthase (Large subunit) OS=Streptococcus mutans serotype c (strain ATCC 700610 / UA159) GN=gltA PE=4 SV=1	gltA	15	1.1962	19.62	no change	1.63142e-05
Q8DUN3	Inducible fructose permease OS=Streptococcus mutans serotype c (strain ATCC 700610 / UA159) GN=fruI PE=4 SV=1	fruI	12	0.835842	19.6399	no change	4.57875e-06
Q8DU30	30S ribosomal protein S20 OS=Streptococcus mutans serotype c (strain ATCC 700610 / UA159) GN=rpsT PE=3 SV=2	rpsT	3	1.20082	20.0825	no change	1.65474e-05
Q8DUW1	Chorismate synthase OS=Streptococcus mutans serotype c (strain ATCC 700610 / UA159) GN=aroC PE=3 SV=1	aroC	2	0.831517	20.2622	no change	0.0157141
Q8DTN5	50S ribosomal protein L31 type B OS=Streptococcus mutans serotype c (strain ATCC 700610 / UA159) GN=rpmE2 PE=2 SV=1	rpmE2	5	0.831142	20.3164	no change	0.00940813
Q8DTL1	Cell division protein FtsX OS=Streptococcus mutans serotype c (strain ATCC 700610 / UA159) GN=ftsX PE=3 SV=1	ftsX	2	0.830892	20.3526	no change	1.08833e-05
Q8DT28	Putative maltose/maltodextrin ABC transporter, sugar-binding protein MalX OS=Streptococcus mutans serotype c (strain ATCC 700610 / UA159) GN=malX PE=4 SV=1	malX	7	1.20355	20.355	no change	0.00536331
Q8DVK8	S-ribosylhomocysteine lyase OS=Streptococcus mutans serotype c (strain ATCC 700610 / UA159) GN=luxS PE=3 SV=1	luxS	2	1.20463	20.4633	no change	0.00051345
Q8DWM7	ATP-dependent zinc metalloprotease FtsH OS=Streptococcus mutans serotype c (strain ATCC 700610 / UA159) GN=ftsH PE=3 SV=1	ftsH	14	0.82995	20.4892	no change	4.59789e-10
Q8DS20	50S ribosomal protein L16 OS=Streptococcus mutans serotype c (strain ATCC 700610 / UA159) GN=rplP PE=3 SV=1	rplP	6	0.828783	20.6588	no change	0.0122229
Q8DTW7	Branched-chain-amino-acid aminotransferase OS=Streptococcus mutans serotype c (strain ATCC 700610 / UA159) GN=ilvE PE=1 SV=1	ilvE	15	0.8266	20.9775	no change	2.54957e-07
Q8DTX4	Putative transcriptional regulator OS=Streptococcus mutans serotype c (strain ATCC 700610 / UA159) GN=SMU_1193 PE=4 SV=1	SMU_1193	2	1.21008	21.0075	no change	0.124158
Q8DWL6	Phosphoribosylaminoimidazole-succinocarboxamide synthase OS=Streptococcus mutans serotype c (strain ATCC 700610 / UA159) GN=purC PE=3 SV=1	purC	4	1.21113	21.1133	no change	0.000323267
Q9XB21	DNA-binding protein HU OS=Streptococcus mutans serotype c (strain ATCC 700610 / UA159) GN=hup PE=1 SV=1	hup	9	1.21372	21.3725	no change	0.0401476
Q8DTM2	Asparagine--tRNA ligase OS=Streptococcus mutans serotype c (strain ATCC 700610 / UA159) GN=asnS PE=3 SV=1	asnS	10	0.823633	21.4133	no change	2.44794e-07
Q8DUP7	Bifunctional protein PyrR OS=Streptococcus mutans serotype c (strain ATCC 700610 / UA159) GN=pyrR PE=3 SV=1	pyrR	2	1.2164	21.64	no change	0.00693326
Q8DTE9	Putative transcriptional regulator OS=Streptococcus mutans serotype c (strain ATCC 700610 / UA159) GN=SMU_1398 PE=4 SV=1	SMU_1398	2	1.21674	21.6742	no change	0.000829169
Q8DSU0	Putative ABC transporter, branched chain amino acid-binding protein OS=Streptococcus mutans serotype c (strain ATCC 700610 / UA159) GN=livK PE=4 SV=1	livK	14	0.821592	21.715	no change	8.37207e-07
Q8DVR8	Uncharacterized protein OS=Streptococcus mutans serotype c (strain ATCC 700610 / UA159) GN=SMU_401c PE=4 SV=1	SMU_401c	2	0.821517	21.7261	no change	0.000126279
Q8DRU8	Putative osmoprotectant amino acid ABC transporter, ATP-binding protein OS=Streptococcus mutans serotype c (strain ATCC 700610 / UA159) GN=opuCa PE=4 SV=1	opuCa	7	1.21793	21.7933	no change	6.1986e-05
Q8DS31	50S ribosomal protein L15 OS=Streptococcus mutans serotype c (strain ATCC 700610 / UA159) GN=rplO PE=3 SV=1	rplO	5	1.22016	22.0158	no change	2.84031e-07
Q8DSP1	Acetyl-coenzyme A carboxylase carboxyl transferase subunit alpha OS=Streptococcus mutans serotype c (strain ATCC 700610 / UA159) GN=accA PE=3 SV=1	accA	2	1.22036	22.0358	no change	0.0434483
Q8DUT1	Putative amino acid transporter, amino acid-binding protein OS=Streptococcus mutans serotype c (strain ATCC 700610 / UA159) GN=SMU_815 PE=4 SV=1	SMU_815	8	1.22053	22.0525	no change	0.0269865
Q8DUF4	Putative ABC transporter, periplasmic spermidine/putrescine-binding protein OS=Streptococcus mutans serotype c (strain ATCC 700610 / UA159) GN=potD PE=4 SV=1	potD	2	0.818717	22.1424	no change	0.000746141
Q8DS30	50S ribosomal protein L30 OS=Streptococcus mutans serotype c (strain ATCC 700610 / UA159) GN=rpmD PE=3 SV=1	rpmD	3	0.818483	22.1772	no change	0.0132609
Q8DTB3	Ribonuclease J OS=Streptococcus mutans serotype c (strain ATCC 700610 / UA159) GN=rnj PE=3 SV=1	rnj	4	0.818217	22.217	no change	0.000227232
Q8DSY6	Putative phosphate starvation-induced protein PhoH OS=Streptococcus mutans serotype c (strain ATCC 700610 / UA159) GN=phoH PE=4 SV=1	phoH	4	0.815008	22.6981	no change	0.000114628
Q8DSA4	Uncharacterized protein OS=Streptococcus mutans serotype c (strain ATCC 700610 / UA159) GN=SMU_1904c PE=4 SV=1	SMU_1904c	3	0.812225	23.1186	no change	0.106338
Q8DVH1	Uncharacterized protein OS=Streptococcus mutans serotype c (strain ATCC 700610 / UA159) GN=SMU_518 PE=4 SV=1	SMU_518	2	0.8121	23.1375	no change	0.000829577
P59186	30S ribosomal protein S3 OS=Streptococcus mutans serotype c (strain ATCC 700610 / UA159) GN=rpsC PE=3 SV=1	rpsC	16	0.810767	23.34	no change	4.02655e-05
Q8DUP2	Uncharacterized protein OS=Streptococcus mutans serotype c (strain ATCC 700610 / UA159) GN=SMU_862 PE=4 SV=1	SMU_862	4	1.23409	23.4092	no change	0.000239255
Q8CWW5	10 kDa chaperonin OS=Streptococcus mutans serotype c (strain ATCC 700610 / UA159) GN=groS PE=3 SV=1	groS	4	0.8102	23.4263	no change	3.04257e-05
Q8DS22	30S ribosomal protein S17 OS=Streptococcus mutans serotype c (strain ATCC 700610 / UA159) GN=rpsQ PE=3 SV=1	rpsQ	2	0.809517	23.5305	no change	0.0537822
Q8DTW6	DNA topoisomerase 4 subunit A OS=Streptococcus mutans serotype c (strain ATCC 700610 / UA159) GN=parC PE=3 SV=1	parC	2	0.808533	23.6807	no change	0.0112369
Q8DVV2	Phosphoglycerate kinase OS=Streptococcus mutans serotype c (strain ATCC 700610 / UA159) GN=pgk PE=3 SV=1	pgk	44	1.24141	24.1408	no change	4.94738e-07
Q8DWJ7	Phosphoribosylamine--glycine ligase OS=Streptococcus mutans serotype c (strain ATCC 700610 / UA159) GN=purD PE=3 SV=1	purD	3	1.24163	24.1633	no change	0.0255153
Q8DVI5	Uncharacterized protein OS=Streptococcus mutans serotype c (strain ATCC 700610 / UA159) GN=SMU_503c PE=4 SV=1	SMU_503c	4	1.24178	24.1775	no change	0.000986351
Q8DVE2	UDP-N-acetylglucosamine--N-acetylmuramyl-(pentapeptide) pyrophosphoryl-undecaprenol N-acetylglucosamine transferase OS=Streptococcus mutans serotype c (strain ATCC 700610 / UA159) GN=murG PE=3 SV=1	murG	5	0.805	24.2236	no change	0.0110411
Q8DS82	Transcription termination/antitermination protein NusG OS=Streptococcus mutans serotype c (strain ATCC 700610 / UA159) GN=nusG PE=3 SV=1	nusG	3	0.802342	24.6352	no change	0.0211403
Q8DTC3	Putative UDP-N-acetylmuramyl tripeptide synthetase MurC OS=Streptococcus mutans serotype c (strain ATCC 700610 / UA159) GN=murC2 PE=4 SV=1	murC2	3	1.24704	24.7042	no change	0.026829
Q8DT57	UDP-N-acetylglucosamine 1-carboxyvinyltransferase 1 OS=Streptococcus mutans serotype c (strain ATCC 700610 / UA159) GN=murA1 PE=3 SV=1	murA1	4	0.801692	24.7362	no change	0.000334787
Q8DW98	50S ribosomal protein L13 OS=Streptococcus mutans serotype c (strain ATCC 700610 / UA159) GN=rplM PE=3 SV=1	rplM	7	0.801608	24.7492	no change	2.18596e-05
Q8DWG1	CTP synthase OS=Streptococcus mutans serotype c (strain ATCC 700610 / UA159) GN=pyrG PE=3 SV=1	pyrG	3	0.799625	25.0586	no change	1.27045e-08
Q8DTL3	Putative acetoin dehydrogenase OS=Streptococcus mutans serotype c (strain ATCC 700610 / UA159) GN=budC PE=4 SV=1	budC	7	1.25067	25.0667	no change	2.45138e-06
Q8DW31	Putative ABC transporter, membrane protein OS=Streptococcus mutans serotype c (strain ATCC 700610 / UA159) GN=SMU_248 PE=4 SV=1	SMU_248	11	0.799425	25.0899	no change	5.16243e-08
Q8DTA6	Alpha-acetolactate synthase OS=Streptococcus mutans serotype c (strain ATCC 700610 / UA159) GN=alsS PE=3 SV=1	alsS	7	0.799342	25.1029	no change	5.777e-06
Q8DWB3	30S ribosomal protein S15 OS=Streptococcus mutans serotype c (strain ATCC 700610 / UA159) GN=rpsO PE=3 SV=1	rpsO	3	0.798825	25.1839	no change	0.000127888
P95787	ATP synthase subunit alpha OS=Streptococcus mutans serotype c (strain ATCC 700610 / UA159) GN=atpA PE=3 SV=1	atpA	30	0.798775	25.1917	no change	1.57274e-08
Q8DSC4	Putative PTS system, mannose-specific component IIAB OS=Streptococcus mutans serotype c (strain ATCC 700610 / UA159) GN=ptnA PE=4 SV=1	ptnA	5	1.25192	25.1925	no change	0.000205197
Q8CWZ0	Argininosuccinate synthase OS=Streptococcus mutans serotype c (strain ATCC 700610 / UA159) GN=argG PE=3 SV=1	argG	2	1.25227	25.2267	no change	2.00341e-05
Q8DVI6	Uncharacterized protein OS=Streptococcus mutans serotype c (strain ATCC 700610 / UA159) GN=SMU_502 PE=4 SV=1	SMU_502	7	0.796875	25.4902	no change	1.80174e-08
Q8DUV8	3-phosphoshikimate 1-carboxyvinyltransferase OS=Streptococcus mutans serotype c (strain ATCC 700610 / UA159) GN=aroA PE=3 SV=1	aroA	8	1.25842	25.8417	no change	0.00560621
Q8DVQ2	Transcription termination/antitermination protein NusA OS=Streptococcus mutans serotype c (strain ATCC 700610 / UA159) GN=nusA PE=3 SV=1	nusA	3	1.27054	27.0542	no change	0.0339141
Q8DWN8	DNA polymerase III subunit beta OS=Streptococcus mutans serotype c (strain ATCC 700610 / UA159) GN=dnaN PE=4 SV=1	dnaN	4	0.787042	27.0581	no change	7.34438e-07
Q8DTM7	Nucleotide-binding protein SMU_1306c OS=Streptococcus mutans serotype c (strain ATCC 700610 / UA159) GN=SMU_1306c PE=3 SV=1	SMU_1306c	5	0.78565	27.2831	no change	2.1588e-05
Q8DUW6	Uncharacterized protein OS=Streptococcus mutans serotype c (strain ATCC 700610 / UA159) GN=SMU_775c PE=4 SV=1	SMU_775c	2	0.785133	27.3669	no change	0.0034919
Q8DVY7	2,3,4,5-tetrahydropyridine-2,6-dicarboxylate N-acetyltransferase OS=Streptococcus mutans serotype c (strain ATCC 700610 / UA159) GN=dapH PE=3 SV=1	dapH	2	1.27651	27.6508	no change	0.154205
Q8DRT7	Dihydroxy-acid dehydratase OS=Streptococcus mutans serotype c (strain ATCC 700610 / UA159) GN=ilvD PE=3 SV=1	ilvD	4	1.28036	28.0358	no change	0.000102648
Q8CWX7	UvrABC system protein B OS=Streptococcus mutans serotype c (strain ATCC 700610 / UA159) GN=uvrB PE=3 SV=1	uvrB	2	1.28154	28.1542	no change	0.172238
Q8DSU6	Thymidylate kinase OS=Streptococcus mutans serotype c (strain ATCC 700610 / UA159) GN=tmk PE=3 SV=1	tmk	2	0.77975	28.2462	no change	0.000412425
Q8DW32	Putative ABC transporter, ATP-binding protein OS=Streptococcus mutans serotype c (strain ATCC 700610 / UA159) GN=SMU_247 PE=4 SV=1	SMU_247	4	0.778025	28.5306	no change	0.00432452
Q8DSD3	Putative alcohol dehydrogenase OS=Streptococcus mutans serotype c (strain ATCC 700610 / UA159) GN=SMU_1867c PE=3 SV=1	SMU_1867c	5	0.775075	29.0198	no change	8.90401e-07
Q8DSI6	Probable nicotinate-nucleotide adenylyltransferase OS=Streptococcus mutans serotype c (strain ATCC 700610 / UA159) GN=nadD PE=3 SV=1	nadD	3	1.29249	29.2492	no change	0.102843
Q8DT14	Putative 67 kDa myosin-crossreactive streptococcal antigen-like protein OS=Streptococcus mutans serotype c (strain ATCC 700610 / UA159) GN=SMU_1584c PE=4 SV=1	SMU_1584c	4	1.29642	29.6425	no change	0.0160637
Q8DS74	Putative PTS system, mannose-specific IIB component OS=Streptococcus mutans serotype c (strain ATCC 700610 / UA159) GN=SMU_1960c PE=4 SV=1	SMU_1960c	11	1.29975	29.975	no change	5.45917e-06
Q8DSL9	Uncharacterized protein OS=Streptococcus mutans serotype c (strain ATCC 700610 / UA159) GN=SMU_1761c PE=4 SV=1	SMU_1761c	2	0.76905	30.0306	no change	5.8012e-05
Q8DWI1	Putative acyltransferase OS=Streptococcus mutans serotype c (strain ATCC 700610 / UA159) GN=SMU_67 PE=4 SV=1	SMU_67	2	0.76845	30.1321	no change	0.000224872
Q8CVC5	Putative 5'-nucleotidase OS=Streptococcus mutans serotype c (strain ATCC 700610 / UA159) GN=SMU_1213c PE=3 SV=1	SMU_1213c	2	1.30535	30.535	no change	0.0102113
Q8DTL0	Putative ABC transporter, ATP-binding component OS=Streptococcus mutans serotype c (strain ATCC 700610 / UA159) GN=ftsE PE=4 SV=1	ftsE	6	0.765117	30.699	no change	8.75256e-07
P72481	UvrABC system protein A OS=Streptococcus mutans serotype c (strain ATCC 700610 / UA159) GN=uvrA PE=3 SV=2	uvrA	4	0.762675	31.1174	no change	2.41326e-07
Q8DSX2	Bifunctional protein GlmU OS=Streptococcus mutans serotype c (strain ATCC 700610 / UA159) GN=glmU PE=3 SV=1	glmU	2	1.31364	31.3642	Up	5.03821e-06
Q8DT30	4-alpha-glucanotransferase OS=Streptococcus mutans serotype c (strain ATCC 700610 / UA159) GN=malQ PE=3 SV=1	malQ	2	1.31478	31.4783	Up	9.96626e-07
Q99040	Glucan 1,6-alpha-glucosidase OS=Streptococcus mutans serotype c (strain ATCC 700610 / UA159) GN=dexB PE=1 SV=2	dexB	2	0.757358	32.0379	Down	9.40139e-06
Q8DT53	Glucose-1-phosphate adenylyltransferase OS=Streptococcus mutans serotype c (strain ATCC 700610 / UA159) GN=glgC PE=3 SV=2	glgC	2	1.32172	32.1717	Up	0.00571256
Q8DVE3	UDP-N-acetylmuramoylalanine--D-glutamate ligase OS=Streptococcus mutans serotype c (strain ATCC 700610 / UA159) GN=murD PE=3 SV=1	murD	5	1.32225	32.225	Up	3.99448e-06
Q8DVC6	Putative glutamine ABC transporter, permease component OS=Streptococcus mutans serotype c (strain ATCC 700610 / UA159) GN=SMU_567 PE=3 SV=1	SMU_567	2	0.750008	33.3319	Down	0.0268461
Q8DVH8	Uncharacterized protein OS=Streptococcus mutans serotype c (strain ATCC 700610 / UA159) GN=SMU_510c PE=4 SV=1	SMU_510c	2	1.33489	33.4892	Up	0.000281488
P10249	Sucrose phosphorylase OS=Streptococcus mutans serotype c (strain ATCC 700610 / UA159) GN=gtfA PE=1 SV=4	gtfA	2	1.33657	33.6567	Up	0.000345413
P72483	Elongation factor Tu OS=Streptococcus mutans serotype c (strain ATCC 700610 / UA159) GN=tuf PE=3 SV=2	tuf	66	0.747925	33.7032	Down	1.17221e-11
Q8DVG5	Putative ABC transporter, ATP-binding protein OS=Streptococcus mutans serotype c (strain ATCC 700610 / UA159) GN=SMU_525 PE=4 SV=1	SMU_525	2	0.747483	33.7822	Down	0.0120424
Q8DST2	UDP-N-acetylmuramoyl-L-alanyl-D-glutamate--L-lysine ligase OS=Streptococcus mutans serotype c (strain ATCC 700610 / UA159) GN=murE PE=3 SV=1	murE	3	0.744533	34.3123	Down	0.000216609
Q8DSE4	Putative aminopeptidase P OS=Streptococcus mutans serotype c (strain ATCC 700610 / UA159) GN=pepP PE=3 SV=1	pepP	5	0.74435	34.3454	Down	3.41887e-08
Q8DUH3	Putative Clp-like ATP-dependent protease, ATP-binding subunit OS=Streptococcus mutans serotype c (strain ATCC 700610 / UA159) GN=clp PE=4 SV=1	clp	63	1.34767	34.7675	Up	1.23571e-07
Q8DT31	Alpha-1,4 glucan phosphorylase OS=Streptococcus mutans serotype c (strain ATCC 700610 / UA159) GN=glgP PE=1 SV=1	glgP	8	1.3535	35.35	Up	7.43867e-06
Q59939	Citrate synthase OS=Streptococcus mutans serotype c (strain ATCC 700610 / UA159) GN=citZ PE=3 SV=2	citZ	2	1.35696	35.6958	Up	7.31047e-06
Q8DRQ6	Serine protease HtrA OS=Streptococcus mutans serotype c (strain ATCC 700610 / UA159) GN=htrA PE=4 SV=1	htrA	5	0.734767	36.0976	Down	1.52614e-07
Q8DS29	50S ribosomal protein L18 OS=Streptococcus mutans serotype c (strain ATCC 700610 / UA159) GN=rplR PE=3 SV=1	rplR	3	1.3623	36.23	Up	4.73165e-05
Q8DSN2	3-oxoacyl-[acyl-carrier-protein] synthase 3 OS=Streptococcus mutans serotype c (strain ATCC 700610 / UA159) GN=fabH PE=3 SV=1	fabH	5	0.730867	36.8239	Down	0.00134888
Q8DVL7	Thioredoxin reductase OS=Streptococcus mutans serotype c (strain ATCC 700610 / UA159) GN=trxB PE=3 SV=1	trxB	4	0.730617	36.8707	Down	3.34332e-07
Q8DSI7	Uncharacterized protein OS=Streptococcus mutans serotype c (strain ATCC 700610 / UA159) GN=SMU_1798c PE=4 SV=1	SMU_1798c	2	1.37038	37.0383	Up	0.000288764
Q8DT24	UDP-N-acetylglucosamine 1-carboxyvinyltransferase 2 OS=Streptococcus mutans serotype c (strain ATCC 700610 / UA159) GN=murA2 PE=3 SV=1	murA2	2	1.37162	37.1625	Up	0.0726515
Q8DS18	30S ribosomal protein S19 OS=Streptococcus mutans serotype c (strain ATCC 700610 / UA159) GN=rpsS PE=3 SV=2	rpsS	2	1.37714	37.7142	Up	0.0135011
Q8DSZ8	Putative lactoylglutathione lyase OS=Streptococcus mutans serotype c (strain ATCC 700610 / UA159) GN=lguL PE=4 SV=1	lguL	2	0.725092	37.9136	Down	3.41818e-09
Q8DTT9	Ribose-5-phosphate isomerase A OS=Streptococcus mutans serotype c (strain ATCC 700610 / UA159) GN=rpiA PE=1 SV=1	rpiA	5	1.38418	38.4183	Up	1.63612e-05
Q8DUP4	Carbamoyl-phosphate synthase small chain OS=Streptococcus mutans serotype c (strain ATCC 700610 / UA159) GN=carA PE=3 SV=1	carA	2	0.716425	39.582	Down	9.3076e-06
Q8DVK3	Putative RNA-binding Sun protein possible rRNA methylase OS=Streptococcus mutans serotype c (strain ATCC 700610 / UA159) GN=sunL PE=3 SV=1	sunL	3	0.716375	39.5917	Down	1.88649e-05
I6L8Z3	Response regulator GcrR for glucan-binding protein C OS=Streptococcus mutans serotype c (strain ATCC 700610 / UA159) GN=gcrR PE=4 SV=1	gcrR	4	0.716008	39.6632	Down	5.96366e-07
Q8DS65	Phenylalanine--tRNA ligase beta subunit OS=Streptococcus mutans serotype c (strain ATCC 700610 / UA159) GN=SMU_1970c PE=3 SV=1	SMU_1970c	2	1.40254	40.2542	Up	0.208085
Q8DTB4	Putative tributyrin esterase OS=Streptococcus mutans serotype c (strain ATCC 700610 / UA159) GN=SMU_1443c PE=4 SV=1	SMU_1443c	6	0.711508	40.5465	Down	1.86678e-06
Q8DVB5	Exodeoxyribonuclease 7 large subunit OS=Streptococcus mutans serotype c (strain ATCC 700610 / UA159) GN=xseA PE=3 SV=1	xseA	2	1.40731	40.7308	Up	0.000142675
Q8DUG6	Uncharacterized protein OS=Streptococcus mutans serotype c (strain ATCC 700610 / UA159) GN=SMU_963c PE=4 SV=1	SMU_963c	2	1.4202	42.02	Up	0.00281286
I6L922	NADH oxidase/alkyl hydroperoxidase reductase peroxide-forming OS=Streptococcus mutans serotype c (strain ATCC 700610 / UA159) GN=SMU_765 PE=3 SV=1	SMU_765	8	0.703933	42.0589	Down	1.83075e-05
Q8DSJ8	Putative Eep protein-like protein OS=Streptococcus mutans serotype c (strain ATCC 700610 / UA159) GN=SMU_1784c PE=4 SV=1	SMU_1784c	2	1.43653	43.6533	Up	0.00116237
Q8DVG3	Uncharacterized protein OS=Streptococcus mutans serotype c (strain ATCC 700610 / UA159) GN=SMU_527 PE=4 SV=1	SMU_527	2	1.44288	44.2883	Up	0.00662583
Q8DUR5	Glutathione reductase OS=Streptococcus mutans serotype c (strain ATCC 700610 / UA159) GN=gshR PE=1 SV=1	gshR	3	0.690692	44.7824	Down	6.62034e-09
Q8DSE8	Uncharacterized protein OS=Streptococcus mutans serotype c (strain ATCC 700610 / UA159) GN=SMU_1846c PE=4 SV=1	SMU_1846c	2	0.689775	44.9748	Down	4.28605e-06
Q59931	NADP-dependent glyceraldehyde-3-phosphate dehydrogenase OS=Streptococcus mutans serotype c (strain ATCC 700610 / UA159) GN=gapN PE=1 SV=2	gapN	44	0.689475	45.0379	Down	9.15178e-11
Q8CWY8	NADPH-dependent glutamate synthase (Small subunit) OS=Streptococcus mutans serotype c (strain ATCC 700610 / UA159) GN=gltB PE=4 SV=1	gltB	6	1.45132	45.1317	Up	3.75414e-06
Q8DW28	Uncharacterized protein OS=Streptococcus mutans serotype c (strain ATCC 700610 / UA159) GN=SMU_251 PE=4 SV=1	SMU_251	4	0.682	46.6276	Down	1.42194e-05
O68575	Pyruvate formate-lyase-activating enzyme OS=Streptococcus mutans serotype c (strain ATCC 700610 / UA159) GN=act PE=3 SV=1	act	2	0.669408	49.3857	Down	0.0165895
Q8DTJ2	Putative peptide synthetase OS=Streptococcus mutans serotype c (strain ATCC 700610 / UA159) GN=SMU_1345c PE=4 SV=1	SMU_1345c	14	0.660583	51.3814	Down	1.83322e-09
Q8DVF0	Peroxide resistance protein Dpr OS=Streptococcus mutans serotype c (strain ATCC 700610 / UA159) GN=dpr PE=3 SV=1	dpr	17	0.660158	51.4788	Down	1.24668e-07
Q8DWD5	Dihydrolipoamide acetyltransferase component of pyruvate dehydrogenase complex OS=Streptococcus mutans serotype c (strain ATCC 700610 / UA159) GN=adhC PE=3 SV=1	adhC	13	0.65485	52.7067	Down	1.26473e-09
Q8DS76	Putative PTS system, mannose-specific IID component OS=Streptococcus mutans serotype c (strain ATCC 700610 / UA159) GN=SMU_1957 PE=4 SV=1	SMU_1957	3	1.52722	52.7225	Up	3.37134e-05
Q8DSK8	Uncharacterized protein OS=Streptococcus mutans serotype c (strain ATCC 700610 / UA159) GN=SMU_1773c PE=4 SV=1	SMU_1773c	2	0.654425	52.8059	Down	2.18264e-09
Q8DSD2	Thioredoxin OS=Streptococcus mutans serotype c (strain ATCC 700610 / UA159) GN=trxA PE=3 SV=1	trxA	4	0.645658	54.8807	Down	5.19859e-09
Q8DUL2	Glutamate dehydrogenase OS=Streptococcus mutans serotype c (strain ATCC 700610 / UA159) GN=SMU_913 PE=3 SV=1	SMU_913	53	0.636308	57.1565	Down	5.9124e-10
Q8DTJ0	Uncharacterized protein OS=Streptococcus mutans serotype c (strain ATCC 700610 / UA159) GN=SMU_1347c PE=4 SV=1	SMU_1347c	7	0.633008	57.9758	Down	1.23245e-10
I6L920	NADH oxidase (H2O-forming) OS=Streptococcus mutans serotype c (strain ATCC 700610 / UA159) GN=naoX PE=4 SV=1	naoX	2	0.630158	58.6903	Down	0.000163905
Q8DUW2	3-dehydroquinate synthase OS=Streptococcus mutans serotype c (strain ATCC 700610 / UA159) GN=aroB PE=3 SV=1	aroB	2	0.62605	59.7317	Down	2.24822e-05
Q8DSJ5	Putative bacterocin transport accessory protein, Bta OS=Streptococcus mutans serotype c (strain ATCC 700610 / UA159) GN=SMU_1788c PE=4 SV=1	SMU_1788c	2	0.625892	59.7721	Down	7.03948e-11
Q8DV78	Uncharacterized protein OS=Streptococcus mutans serotype c (strain ATCC 700610 / UA159) GN=SMU_627 PE=4 SV=1	SMU_627	2	0.592317	68.8286	Down	5.73026e-05
Q59934	Formate acetyltransferase OS=Streptococcus mutans serotype c (strain ATCC 700610 / UA159) GN=pfl PE=3 SV=2	pfl	26	1.72788	72.7883	Up	9.86202e-11
Q8DWD4	Dihydrolipoyl dehydrogenase OS=Streptococcus mutans serotype c (strain ATCC 700610 / UA159) GN=adhD PE=3 SV=1	adhD	18	0.5611	78.2214	Down	5.87652e-15
I6L8Y0	Alkyl hydroperoxide reductase OS=Streptococcus mutans serotype c (strain ATCC 700610 / UA159) GN=ahpC PE=4 SV=1	ahpC	7	0.556608	79.6595	Down	6.85705e-12
Q9ZA56	HPr kinase/phosphorylase OS=Streptococcus mutans serotype c (strain ATCC 700610 / UA159) GN=hprK PE=3 SV=1	hprK	3	1.84452	84.4517	Up	0.00604314
Q8DVF3	Tryptophan synthase beta chain OS=Streptococcus mutans serotype c (strain ATCC 700610 / UA159) GN=trpB PE=3 SV=1	trpB	3	0.534817	86.98	Down	0.000107802
Q8DTN6	Probable bifunctional oligoribonuclease and PAP phosphatase NrnA OS=Streptococcus mutans serotype c (strain ATCC 700610 / UA159) GN=nrnA PE=1 SV=1	nrnA	5	0.524167	90.779	Down	6.01712e-11
Q8DWB9	Aldehyde-alcohol dehydrogenase OS=Streptococcus mutans serotype c (strain ATCC 700610 / UA159) GN=adhE PE=3 SV=1	adhE	14	1.91387	91.3875	Up	5.62679e-11
Q8DTP5	50S ribosomal protein L19 OS=Streptococcus mutans serotype c (strain ATCC 700610 / UA159) GN=rplS PE=3 SV=1	rplS	12	0.519683	92.4249	Down	2.29467e-07
Q8DUK3	Probable thiol peroxidase OS=Streptococcus mutans serotype c (strain ATCC 700610 / UA159) GN=tpx PE=3 SV=1	tpx	7	0.515775	93.883	Down	3.23564e-10
Q8DVK4	Methionyl-tRNA formyltransferase OS=Streptococcus mutans serotype c (strain ATCC 700610 / UA159) GN=fmt PE=3 SV=2	fmt	3	0.513108	94.8906	Down	0.00077768
Q8CWX6	5-methyltetrahydropteroyltriglutamate--homocysteine methyltransferase OS=Streptococcus mutans serotype c (strain ATCC 700610 / UA159) GN=metE PE=1 SV=1	metE	2	1.98484	98.4842	Up	6.23668e-09
G1XVB9	50S ribosomal protein L2 OS=Streptococcus mutans serotype c (strain ATCC 700610 / UA159) GN=rplB PE=3 SV=1	rplB	16	0.457383	118.635	Down	3.98895e-15
P09738	Superoxide dismutase [Mn/Fe] OS=Streptococcus mutans serotype c (strain ATCC 700610 / UA159) GN=sodA PE=1 SV=3	sodA	7	0.415433	140.713	Down	8.03068e-15
Q8DUD7	Putative ABC transporter, periplasmic ferrichrome-binding protein OS=Streptococcus mutans serotype c (strain ATCC 700610 / UA159) GN=SMU_998 PE=4 SV=1	SMU_998	7	0.327017	205.795	Down	1.13221e-16
